# Supplementary material for: Generalist species drive microbial dispersion and evolution
Source: Nat Commun. 2017 Oct 27;8:1162. doi: 10.1038/s41467-017-01265-1 (PMC5660117; doi:10.1038/s41467-017-01265-1)
Supplement: Supplementary file 4 — Supplementary Dataset 1 [file 41467_2017_1265_MOESM4_ESM.xlsx]

## Sheet: Raw data URL
List of DDBJ sequence read archive entries analyzed
environment	submission accession	experiment accession	number of sequences	URL
activated_carbon	DRA000829	DRX002595	20316	ftp://ftp.ddbj.nig.ac.jp/ddbj_database/dra/fastq/DRA000/DRA000829/DRX002595/DRR003264.fastq.bz2
activated_carbon	DRA000829	DRX002596	37931	ftp://ftp.ddbj.nig.ac.jp/ddbj_database/dra/fastq/DRA000/DRA000829/DRX002596/DRR003265.fastq.bz2
activated_carbon	DRA000829	DRX002597	5951	ftp://ftp.ddbj.nig.ac.jp/ddbj_database/dra/fastq/DRA000/DRA000829/DRX002597/DRR003266.fastq.bz2
activated_carbon	DRA000829	DRX002598	12439	ftp://ftp.ddbj.nig.ac.jp/ddbj_database/dra/fastq/DRA000/DRA000829/DRX002598/DRR003267.fastq.bz2
activated_carbon	DRA000829	DRX002599	15676	ftp://ftp.ddbj.nig.ac.jp/ddbj_database/dra/fastq/DRA000/DRA000829/DRX002599/DRR003268.fastq.bz2
activated_carbon	DRA000829	DRX002600	22598	ftp://ftp.ddbj.nig.ac.jp/ddbj_database/dra/fastq/DRA000/DRA000829/DRX002600/DRR003269.fastq.bz2
activated_carbon	DRA000829	DRX002601	6484	ftp://ftp.ddbj.nig.ac.jp/ddbj_database/dra/fastq/DRA000/DRA000829/DRX002601/DRR003270.fastq.bz2
activated_carbon	DRA000829	DRX002602	18634	ftp://ftp.ddbj.nig.ac.jp/ddbj_database/dra/fastq/DRA000/DRA000829/DRX002602/DRR003271.fastq.bz2
activated_carbon	DRA000829	DRX002603	8811	ftp://ftp.ddbj.nig.ac.jp/ddbj_database/dra/fastq/DRA000/DRA000829/DRX002603/DRR003272.fastq.bz2
activated_carbon	DRA000829	DRX002604	22583	ftp://ftp.ddbj.nig.ac.jp/ddbj_database/dra/fastq/DRA000/DRA000829/DRX002604/DRR003273.fastq.bz2
activated_carbon	DRA000829	DRX002605	33055	ftp://ftp.ddbj.nig.ac.jp/ddbj_database/dra/fastq/DRA000/DRA000829/DRX002605/DRR003274.fastq.bz2
activated_carbon	DRA000829	DRX002606	8966	ftp://ftp.ddbj.nig.ac.jp/ddbj_database/dra/fastq/DRA000/DRA000829/DRX002606/DRR003275.fastq.bz2
activated_sludge	SRA049989	SRX119221	470627	ftp://ftp.ddbj.nig.ac.jp/ddbj_database/dra/fastq/SRA049/SRA049989/SRX119221/SRR407294.fastq.bz2
anaerobic_digester	ERA258641	ERX329722	9163	ftp://ftp.ddbj.nig.ac.jp/ddbj_database/dra/fastq/ERA258/ERA258641/ERX329722/ERR356950.fastq.bz2
anaerobic_digester	ERA258641	ERX329723	10091	ftp://ftp.ddbj.nig.ac.jp/ddbj_database/dra/fastq/ERA258/ERA258641/ERX329723/ERR356951.fastq.bz2
anaerobic_digester	ERA258641	ERX329724	10306	ftp://ftp.ddbj.nig.ac.jp/ddbj_database/dra/fastq/ERA258/ERA258641/ERX329724/ERR356952.fastq.bz2
anaerobic_digester	ERA258641	ERX329725	11270	ftp://ftp.ddbj.nig.ac.jp/ddbj_database/dra/fastq/ERA258/ERA258641/ERX329725/ERR356953.fastq.bz2
anaerobic_digester	ERA258641	ERX329726	12065	ftp://ftp.ddbj.nig.ac.jp/ddbj_database/dra/fastq/ERA258/ERA258641/ERX329726/ERR356954.fastq.bz2
anaerobic_digester	ERA258641	ERX329727	11584	ftp://ftp.ddbj.nig.ac.jp/ddbj_database/dra/fastq/ERA258/ERA258641/ERX329727/ERR356955.fastq.bz2
anaerobic_digester	ERA258641	ERX329728	9903	ftp://ftp.ddbj.nig.ac.jp/ddbj_database/dra/fastq/ERA258/ERA258641/ERX329728/ERR356956.fastq.bz2
anaerobic_digester	ERA258641	ERX329729	20275	ftp://ftp.ddbj.nig.ac.jp/ddbj_database/dra/fastq/ERA258/ERA258641/ERX329729/ERR356957.fastq.bz2
anaerobic_digester	ERA258641	ERX329730	9581	ftp://ftp.ddbj.nig.ac.jp/ddbj_database/dra/fastq/ERA258/ERA258641/ERX329730/ERR356958.fastq.bz2
anaerobic_digester	ERA258641	ERX329731	13042	ftp://ftp.ddbj.nig.ac.jp/ddbj_database/dra/fastq/ERA258/ERA258641/ERX329731/ERR356959.fastq.bz2
anaerobic_digester	ERA258641	ERX329732	12456	ftp://ftp.ddbj.nig.ac.jp/ddbj_database/dra/fastq/ERA258/ERA258641/ERX329732/ERR356960.fastq.bz2
anaerobic_digester	ERA258641	ERX329733	11343	ftp://ftp.ddbj.nig.ac.jp/ddbj_database/dra/fastq/ERA258/ERA258641/ERX329733/ERR356961.fastq.bz2
anaerobic_digester	ERA258641	ERX329734	10702	ftp://ftp.ddbj.nig.ac.jp/ddbj_database/dra/fastq/ERA258/ERA258641/ERX329734/ERR356962.fastq.bz2
anaerobic_digester	ERA258641	ERX329735	10076	ftp://ftp.ddbj.nig.ac.jp/ddbj_database/dra/fastq/ERA258/ERA258641/ERX329735/ERR356963.fastq.bz2
anaerobic_digester	ERA258641	ERX329736	9531	ftp://ftp.ddbj.nig.ac.jp/ddbj_database/dra/fastq/ERA258/ERA258641/ERX329736/ERR356964.fastq.bz2
anaerobic_digester	ERA258641	ERX329737	8903	ftp://ftp.ddbj.nig.ac.jp/ddbj_database/dra/fastq/ERA258/ERA258641/ERX329737/ERR356965.fastq.bz2
anaerobic_digester	ERA258641	ERX329738	9208	ftp://ftp.ddbj.nig.ac.jp/ddbj_database/dra/fastq/ERA258/ERA258641/ERX329738/ERR356966.fastq.bz2
ant_fungus_garden	SRA030545	SRX047466	954272	ftp://ftp.ddbj.nig.ac.jp/ddbj_database/dra/fastq/SRA030/SRA030545/SRX047466/SRR124268.fastq.bz2
ant_fungus_garden	SRA036606	SRX062925	14671	ftp://ftp.ddbj.nig.ac.jp/ddbj_database/dra/fastq/SRA036/SRA036606/SRX062925/SRR206949.fastq.bz2
ant_fungus_garden	SRA036606	SRX062926	19609	ftp://ftp.ddbj.nig.ac.jp/ddbj_database/dra/fastq/SRA036/SRA036606/SRX062926/SRR206950.fastq.bz2
ant_fungus_garden	SRA036606	SRX062927	14015	ftp://ftp.ddbj.nig.ac.jp/ddbj_database/dra/fastq/SRA036/SRA036606/SRX062927/SRR206951.fastq.bz2
ant_fungus_garden	SRA043595	SRX103033	2034	ftp://ftp.ddbj.nig.ac.jp/ddbj_database/dra/fastq/SRA043/SRA043595/SRX103033/SRR357539.fastq.bz2
ant_fungus_garden	SRA043595	SRX103034	5120	ftp://ftp.ddbj.nig.ac.jp/ddbj_database/dra/fastq/SRA043/SRA043595/SRX103034/SRR357540.fastq.bz2
ant_fungus_garden	SRA043595	SRX103035	2421	ftp://ftp.ddbj.nig.ac.jp/ddbj_database/dra/fastq/SRA043/SRA043595/SRX103035/SRR357541.fastq.bz2
ant_fungus_garden	SRA043595	SRX103036	1338	ftp://ftp.ddbj.nig.ac.jp/ddbj_database/dra/fastq/SRA043/SRA043595/SRX103036/SRR357542.fastq.bz2
ant_fungus_garden	SRA043595	SRX103037	2820	ftp://ftp.ddbj.nig.ac.jp/ddbj_database/dra/fastq/SRA043/SRA043595/SRX103037/SRR357543.fastq.bz2
ant_fungus_garden	SRA043595	SRX103038	2370	ftp://ftp.ddbj.nig.ac.jp/ddbj_database/dra/fastq/SRA043/SRA043595/SRX103038/SRR357544.fastq.bz2
ant_fungus_garden	SRA043595	SRX103039	8	ftp://ftp.ddbj.nig.ac.jp/ddbj_database/dra/fastq/SRA043/SRA043595/SRX103039/SRR357545.fastq.bz2
ant_fungus_garden	SRA043595	SRX103040	6104	ftp://ftp.ddbj.nig.ac.jp/ddbj_database/dra/fastq/SRA043/SRA043595/SRX103040/SRR357546.fastq.bz2
ant_fungus_garden	SRA043595	SRX103041	4501	ftp://ftp.ddbj.nig.ac.jp/ddbj_database/dra/fastq/SRA043/SRA043595/SRX103041/SRR357547.fastq.bz2
ant_fungus_garden	SRA043595	SRX103042	3844	ftp://ftp.ddbj.nig.ac.jp/ddbj_database/dra/fastq/SRA043/SRA043595/SRX103042/SRR357548.fastq.bz2
ant_fungus_garden	SRA043595	SRX103043	2067	ftp://ftp.ddbj.nig.ac.jp/ddbj_database/dra/fastq/SRA043/SRA043595/SRX103043/SRR357549.fastq.bz2
ant_fungus_garden	SRA043595	SRX103044	4455	ftp://ftp.ddbj.nig.ac.jp/ddbj_database/dra/fastq/SRA043/SRA043595/SRX103044/SRR357550.fastq.bz2
ant_fungus_garden	SRA043595	SRX103045	8422	ftp://ftp.ddbj.nig.ac.jp/ddbj_database/dra/fastq/SRA043/SRA043595/SRX103045/SRR357551.fastq.bz2
ant_fungus_garden	SRA043595	SRX103046	2746	ftp://ftp.ddbj.nig.ac.jp/ddbj_database/dra/fastq/SRA043/SRA043595/SRX103046/SRR357552.fastq.bz2
ant_fungus_garden	SRA043595	SRX103047	3139	ftp://ftp.ddbj.nig.ac.jp/ddbj_database/dra/fastq/SRA043/SRA043595/SRX103047/SRR357553.fastq.bz2
ant_fungus_garden	SRA043595	SRX103048	4982	ftp://ftp.ddbj.nig.ac.jp/ddbj_database/dra/fastq/SRA043/SRA043595/SRX103048/SRR357554.fastq.bz2
ant_fungus_garden	SRA043595	SRX103049	4222	ftp://ftp.ddbj.nig.ac.jp/ddbj_database/dra/fastq/SRA043/SRA043595/SRX103049/SRR357555.fastq.bz2
ant_fungus_garden	SRA043595	SRX103050	4090	ftp://ftp.ddbj.nig.ac.jp/ddbj_database/dra/fastq/SRA043/SRA043595/SRX103050/SRR357556.fastq.bz2
ant_fungus_garden	SRA043595	SRX103051	29830	ftp://ftp.ddbj.nig.ac.jp/ddbj_database/dra/fastq/SRA043/SRA043595/SRX103051/SRR357557.fastq.bz2
ant_fungus_garden	SRA043595	SRX103052	2424	ftp://ftp.ddbj.nig.ac.jp/ddbj_database/dra/fastq/SRA043/SRA043595/SRX103052/SRR357558.fastq.bz2
ant_fungus_garden	SRA043595	SRX103053	1292	ftp://ftp.ddbj.nig.ac.jp/ddbj_database/dra/fastq/SRA043/SRA043595/SRX103053/SRR357559.fastq.bz2
ant_fungus_garden	SRA043595	SRX103054	4636	ftp://ftp.ddbj.nig.ac.jp/ddbj_database/dra/fastq/SRA043/SRA043595/SRX103054/SRR357560.fastq.bz2
ant_fungus_garden	SRA043595	SRX103055	9507	ftp://ftp.ddbj.nig.ac.jp/ddbj_database/dra/fastq/SRA043/SRA043595/SRX103055/SRR357561.fastq.bz2
ant_fungus_garden	SRA043595	SRX103056	10328	ftp://ftp.ddbj.nig.ac.jp/ddbj_database/dra/fastq/SRA043/SRA043595/SRX103056/SRR357562.fastq.bz2
ant_fungus_garden	SRA043595	SRX103057	3010	ftp://ftp.ddbj.nig.ac.jp/ddbj_database/dra/fastq/SRA043/SRA043595/SRX103057/SRR357563.fastq.bz2
ant_fungus_garden	SRA043595	SRX103058	1	ftp://ftp.ddbj.nig.ac.jp/ddbj_database/dra/fastq/SRA043/SRA043595/SRX103058/SRR357564.fastq.bz2
ant_fungus_garden	SRA043595	SRX103059	4052	ftp://ftp.ddbj.nig.ac.jp/ddbj_database/dra/fastq/SRA043/SRA043595/SRX103059/SRR357565.fastq.bz2
ant_fungus_garden	SRA043595	SRX103060	6395	ftp://ftp.ddbj.nig.ac.jp/ddbj_database/dra/fastq/SRA043/SRA043595/SRX103060/SRR357566.fastq.bz2
ant_fungus_garden	SRA043595	SRX103061	4351	ftp://ftp.ddbj.nig.ac.jp/ddbj_database/dra/fastq/SRA043/SRA043595/SRX103061/SRR357567.fastq.bz2
ant_fungus_garden	SRA043595	SRX103062	9253	ftp://ftp.ddbj.nig.ac.jp/ddbj_database/dra/fastq/SRA043/SRA043595/SRX103062/SRR357568.fastq.bz2
ant_fungus_garden	SRA043595	SRX103063	551	ftp://ftp.ddbj.nig.ac.jp/ddbj_database/dra/fastq/SRA043/SRA043595/SRX103063/SRR357569.fastq.bz2
ant_fungus_garden	SRA043595	SRX103064	5545	ftp://ftp.ddbj.nig.ac.jp/ddbj_database/dra/fastq/SRA043/SRA043595/SRX103064/SRR357570.fastq.bz2
ant_fungus_garden	SRA043595	SRX103065	5755	ftp://ftp.ddbj.nig.ac.jp/ddbj_database/dra/fastq/SRA043/SRA043595/SRX103065/SRR357571.fastq.bz2
ant_fungus_garden	SRA043595	SRX103066	5240	ftp://ftp.ddbj.nig.ac.jp/ddbj_database/dra/fastq/SRA043/SRA043595/SRX103066/SRR357572.fastq.bz2
ant_fungus_garden	SRA043595	SRX103067	3129	ftp://ftp.ddbj.nig.ac.jp/ddbj_database/dra/fastq/SRA043/SRA043595/SRX103067/SRR357573.fastq.bz2
ant_fungus_garden	SRA043595	SRX103068	4	ftp://ftp.ddbj.nig.ac.jp/ddbj_database/dra/fastq/SRA043/SRA043595/SRX103068/SRR357574.fastq.bz2
ant_fungus_garden	SRA043595	SRX103069	4346	ftp://ftp.ddbj.nig.ac.jp/ddbj_database/dra/fastq/SRA043/SRA043595/SRX103069/SRR357575.fastq.bz2
ant_fungus_garden	SRA043595	SRX103070	5093	ftp://ftp.ddbj.nig.ac.jp/ddbj_database/dra/fastq/SRA043/SRA043595/SRX103070/SRR357576.fastq.bz2
ant_fungus_garden	SRA043595	SRX103071	5726	ftp://ftp.ddbj.nig.ac.jp/ddbj_database/dra/fastq/SRA043/SRA043595/SRX103071/SRR357577.fastq.bz2
ant_fungus_garden	SRA043595	SRX103072	5100	ftp://ftp.ddbj.nig.ac.jp/ddbj_database/dra/fastq/SRA043/SRA043595/SRX103072/SRR357578.fastq.bz2
ant_fungus_garden	SRA043595	SRX103073	3	ftp://ftp.ddbj.nig.ac.jp/ddbj_database/dra/fastq/SRA043/SRA043595/SRX103073/SRR357579.fastq.bz2
ant_fungus_garden	SRA043595	SRX103074	4424	ftp://ftp.ddbj.nig.ac.jp/ddbj_database/dra/fastq/SRA043/SRA043595/SRX103074/SRR357580.fastq.bz2
ant_fungus_garden	SRA043595	SRX103075	7023	ftp://ftp.ddbj.nig.ac.jp/ddbj_database/dra/fastq/SRA043/SRA043595/SRX103075/SRR357581.fastq.bz2
ant_fungus_garden	SRA043595	SRX103076	4951	ftp://ftp.ddbj.nig.ac.jp/ddbj_database/dra/fastq/SRA043/SRA043595/SRX103076/SRR357582.fastq.bz2
ant_fungus_garden	SRA043595	SRX103077	4581	ftp://ftp.ddbj.nig.ac.jp/ddbj_database/dra/fastq/SRA043/SRA043595/SRX103077/SRR357583.fastq.bz2
ant_fungus_garden	SRA043595	SRX103078	3833	ftp://ftp.ddbj.nig.ac.jp/ddbj_database/dra/fastq/SRA043/SRA043595/SRX103078/SRR357584.fastq.bz2
ant_fungus_garden	SRA043595	SRX103079	5569	ftp://ftp.ddbj.nig.ac.jp/ddbj_database/dra/fastq/SRA043/SRA043595/SRX103079/SRR357585.fastq.bz2
ant_fungus_garden	SRA043595	SRX103080	4888	ftp://ftp.ddbj.nig.ac.jp/ddbj_database/dra/fastq/SRA043/SRA043595/SRX103080/SRR357586.fastq.bz2
ant_fungus_garden	SRA043595	SRX103081	2838	ftp://ftp.ddbj.nig.ac.jp/ddbj_database/dra/fastq/SRA043/SRA043595/SRX103081/SRR357587.fastq.bz2
ant_fungus_garden	SRA043595	SRX103082	4432	ftp://ftp.ddbj.nig.ac.jp/ddbj_database/dra/fastq/SRA043/SRA043595/SRX103082/SRR357588.fastq.bz2
ant_fungus_garden	SRA043595	SRX103083	3272	ftp://ftp.ddbj.nig.ac.jp/ddbj_database/dra/fastq/SRA043/SRA043595/SRX103083/SRR357589.fastq.bz2
ant_fungus_garden	SRA043595	SRX103084	4187	ftp://ftp.ddbj.nig.ac.jp/ddbj_database/dra/fastq/SRA043/SRA043595/SRX103084/SRR357590.fastq.bz2
ant_fungus_garden	SRA043595	SRX103085	4997	ftp://ftp.ddbj.nig.ac.jp/ddbj_database/dra/fastq/SRA043/SRA043595/SRX103085/SRR357591.fastq.bz2
ant_fungus_garden	SRA043595	SRX103086	5208	ftp://ftp.ddbj.nig.ac.jp/ddbj_database/dra/fastq/SRA043/SRA043595/SRX103086/SRR357592.fastq.bz2
ant_fungus_garden	SRA043595	SRX103087	8443	ftp://ftp.ddbj.nig.ac.jp/ddbj_database/dra/fastq/SRA043/SRA043595/SRX103087/SRR357593.fastq.bz2
ant_fungus_garden	SRA043595	SRX103088	5315	ftp://ftp.ddbj.nig.ac.jp/ddbj_database/dra/fastq/SRA043/SRA043595/SRX103088/SRR357594.fastq.bz2
ant_fungus_garden	SRA043595	SRX103089	6546	ftp://ftp.ddbj.nig.ac.jp/ddbj_database/dra/fastq/SRA043/SRA043595/SRX103089/SRR357595.fastq.bz2
ant_fungus_garden	SRA043595	SRX103090	7003	ftp://ftp.ddbj.nig.ac.jp/ddbj_database/dra/fastq/SRA043/SRA043595/SRX103090/SRR357596.fastq.bz2
ant_fungus_garden	SRA043595	SRX103091	6665	ftp://ftp.ddbj.nig.ac.jp/ddbj_database/dra/fastq/SRA043/SRA043595/SRX103091/SRR357597.fastq.bz2
ant_fungus_garden	SRA043595	SRX103092	10231	ftp://ftp.ddbj.nig.ac.jp/ddbj_database/dra/fastq/SRA043/SRA043595/SRX103092/SRR357598.fastq.bz2
ant_fungus_garden	SRA043595	SRX103093	6849	ftp://ftp.ddbj.nig.ac.jp/ddbj_database/dra/fastq/SRA043/SRA043595/SRX103093/SRR357599.fastq.bz2
ant_fungus_garden	SRA043595	SRX103094	5647	ftp://ftp.ddbj.nig.ac.jp/ddbj_database/dra/fastq/SRA043/SRA043595/SRX103094/SRR357600.fastq.bz2
ant_fungus_garden	SRA043595	SRX103095	7759	ftp://ftp.ddbj.nig.ac.jp/ddbj_database/dra/fastq/SRA043/SRA043595/SRX103095/SRR357601.fastq.bz2
ant_fungus_garden	SRA043595	SRX103096	10324	ftp://ftp.ddbj.nig.ac.jp/ddbj_database/dra/fastq/SRA043/SRA043595/SRX103096/SRR357602.fastq.bz2
ant_fungus_garden	SRA043595	SRX103097	5163	ftp://ftp.ddbj.nig.ac.jp/ddbj_database/dra/fastq/SRA043/SRA043595/SRX103097/SRR357603.fastq.bz2
ant_fungus_garden	SRA043595	SRX103098	9823	ftp://ftp.ddbj.nig.ac.jp/ddbj_database/dra/fastq/SRA043/SRA043595/SRX103098/SRR357604.fastq.bz2
ant_fungus_garden	SRA043595	SRX103099	4102	ftp://ftp.ddbj.nig.ac.jp/ddbj_database/dra/fastq/SRA043/SRA043595/SRX103099/SRR357605.fastq.bz2
ant_fungus_garden	SRA043595	SRX103100	7147	ftp://ftp.ddbj.nig.ac.jp/ddbj_database/dra/fastq/SRA043/SRA043595/SRX103100/SRR357606.fastq.bz2
ant_fungus_garden	SRA043595	SRX103101	8216	ftp://ftp.ddbj.nig.ac.jp/ddbj_database/dra/fastq/SRA043/SRA043595/SRX103101/SRR357607.fastq.bz2
ant_fungus_garden	SRA043595	SRX103102	7847	ftp://ftp.ddbj.nig.ac.jp/ddbj_database/dra/fastq/SRA043/SRA043595/SRX103102/SRR357608.fastq.bz2
ant_fungus_garden	SRA043595	SRX103103	1623	ftp://ftp.ddbj.nig.ac.jp/ddbj_database/dra/fastq/SRA043/SRA043595/SRX103103/SRR357609.fastq.bz2
ant_fungus_garden	SRA043595	SRX103104	3740	ftp://ftp.ddbj.nig.ac.jp/ddbj_database/dra/fastq/SRA043/SRA043595/SRX103104/SRR357610.fastq.bz2
ant_fungus_garden	SRA043595	SRX103105	3847	ftp://ftp.ddbj.nig.ac.jp/ddbj_database/dra/fastq/SRA043/SRA043595/SRX103105/SRR357611.fastq.bz2
ant_fungus_garden	SRA043595	SRX103106	3169	ftp://ftp.ddbj.nig.ac.jp/ddbj_database/dra/fastq/SRA043/SRA043595/SRX103106/SRR357612.fastq.bz2
ant_fungus_garden	SRA043595	SRX103107	1851	ftp://ftp.ddbj.nig.ac.jp/ddbj_database/dra/fastq/SRA043/SRA043595/SRX103107/SRR357613.fastq.bz2
ant_fungus_garden	SRA043595	SRX103108	4053	ftp://ftp.ddbj.nig.ac.jp/ddbj_database/dra/fastq/SRA043/SRA043595/SRX103108/SRR357614.fastq.bz2
ant_fungus_garden	SRA043595	SRX103109	3310	ftp://ftp.ddbj.nig.ac.jp/ddbj_database/dra/fastq/SRA043/SRA043595/SRX103109/SRR357615.fastq.bz2
ant_fungus_garden	SRA043595	SRX103110	4663	ftp://ftp.ddbj.nig.ac.jp/ddbj_database/dra/fastq/SRA043/SRA043595/SRX103110/SRR357616.fastq.bz2
ant_fungus_garden	SRA043595	SRX103111	4103	ftp://ftp.ddbj.nig.ac.jp/ddbj_database/dra/fastq/SRA043/SRA043595/SRX103111/SRR357617.fastq.bz2
ant_fungus_garden	SRA043595	SRX103112	8514	ftp://ftp.ddbj.nig.ac.jp/ddbj_database/dra/fastq/SRA043/SRA043595/SRX103112/SRR357618.fastq.bz2
ant_fungus_garden	SRA043595	SRX103113	3661	ftp://ftp.ddbj.nig.ac.jp/ddbj_database/dra/fastq/SRA043/SRA043595/SRX103113/SRR357619.fastq.bz2
ant_fungus_garden	SRA043595	SRX103114	1360	ftp://ftp.ddbj.nig.ac.jp/ddbj_database/dra/fastq/SRA043/SRA043595/SRX103114/SRR357620.fastq.bz2
ant_fungus_garden	SRA043595	SRX103115	1303	ftp://ftp.ddbj.nig.ac.jp/ddbj_database/dra/fastq/SRA043/SRA043595/SRX103115/SRR357621.fastq.bz2
ant_fungus_garden	SRA043595	SRX103116	3234	ftp://ftp.ddbj.nig.ac.jp/ddbj_database/dra/fastq/SRA043/SRA043595/SRX103116/SRR357622.fastq.bz2
ant_fungus_garden	SRA043595	SRX103117	5385	ftp://ftp.ddbj.nig.ac.jp/ddbj_database/dra/fastq/SRA043/SRA043595/SRX103117/SRR357623.fastq.bz2
ant_fungus_garden	SRA043595	SRX103118	3974	ftp://ftp.ddbj.nig.ac.jp/ddbj_database/dra/fastq/SRA043/SRA043595/SRX103118/SRR357624.fastq.bz2
ant_fungus_garden	SRA043595	SRX103119	5307	ftp://ftp.ddbj.nig.ac.jp/ddbj_database/dra/fastq/SRA043/SRA043595/SRX103119/SRR357625.fastq.bz2
ant_fungus_garden	SRA043595	SRX103120	4216	ftp://ftp.ddbj.nig.ac.jp/ddbj_database/dra/fastq/SRA043/SRA043595/SRX103120/SRR357626.fastq.bz2
ant_fungus_garden	SRA043595	SRX103121	1405	ftp://ftp.ddbj.nig.ac.jp/ddbj_database/dra/fastq/SRA043/SRA043595/SRX103121/SRR357627.fastq.bz2
ant_fungus_garden	SRA043595	SRX103122	4749	ftp://ftp.ddbj.nig.ac.jp/ddbj_database/dra/fastq/SRA043/SRA043595/SRX103122/SRR357628.fastq.bz2
ant_fungus_garden	SRA043595	SRX103123	3565	ftp://ftp.ddbj.nig.ac.jp/ddbj_database/dra/fastq/SRA043/SRA043595/SRX103123/SRR357629.fastq.bz2
ant_fungus_garden	SRA043595	SRX103124	5717	ftp://ftp.ddbj.nig.ac.jp/ddbj_database/dra/fastq/SRA043/SRA043595/SRX103124/SRR357630.fastq.bz2
ant_fungus_garden	SRA043595	SRX103125	2130	ftp://ftp.ddbj.nig.ac.jp/ddbj_database/dra/fastq/SRA043/SRA043595/SRX103125/SRR357631.fastq.bz2
ant_fungus_garden	SRA043595	SRX103126	4310	ftp://ftp.ddbj.nig.ac.jp/ddbj_database/dra/fastq/SRA043/SRA043595/SRX103126/SRR357632.fastq.bz2
ant_fungus_garden	SRA043595	SRX103127	2262	ftp://ftp.ddbj.nig.ac.jp/ddbj_database/dra/fastq/SRA043/SRA043595/SRX103127/SRR357633.fastq.bz2
ant_fungus_garden	SRA043595	SRX103128	2858	ftp://ftp.ddbj.nig.ac.jp/ddbj_database/dra/fastq/SRA043/SRA043595/SRX103128/SRR357634.fastq.bz2
ant_fungus_garden	SRA043595	SRX103129	2641	ftp://ftp.ddbj.nig.ac.jp/ddbj_database/dra/fastq/SRA043/SRA043595/SRX103129/SRR357635.fastq.bz2
ant_fungus_garden	SRA043595	SRX103130	1242	ftp://ftp.ddbj.nig.ac.jp/ddbj_database/dra/fastq/SRA043/SRA043595/SRX103130/SRR357636.fastq.bz2
ant_fungus_garden	SRA043595	SRX103131	4710	ftp://ftp.ddbj.nig.ac.jp/ddbj_database/dra/fastq/SRA043/SRA043595/SRX103131/SRR357637.fastq.bz2
ant_fungus_garden	SRA043595	SRX103132	7979	ftp://ftp.ddbj.nig.ac.jp/ddbj_database/dra/fastq/SRA043/SRA043595/SRX103132/SRR360503.fastq.bz2
ant_fungus_garden	SRA043595	SRX103133	8173	ftp://ftp.ddbj.nig.ac.jp/ddbj_database/dra/fastq/SRA043/SRA043595/SRX103133/SRR357639.fastq.bz2
ant_fungus_garden	SRA043595	SRX103134	6002	ftp://ftp.ddbj.nig.ac.jp/ddbj_database/dra/fastq/SRA043/SRA043595/SRX103134/SRR357640.fastq.bz2
ant_fungus_garden	SRA043595	SRX103135	4136	ftp://ftp.ddbj.nig.ac.jp/ddbj_database/dra/fastq/SRA043/SRA043595/SRX103135/SRR357641.fastq.bz2
ant_fungus_garden	SRA043595	SRX103136	5570	ftp://ftp.ddbj.nig.ac.jp/ddbj_database/dra/fastq/SRA043/SRA043595/SRX103136/SRR357642.fastq.bz2
ant_fungus_garden	SRA043595	SRX103137	2461	ftp://ftp.ddbj.nig.ac.jp/ddbj_database/dra/fastq/SRA043/SRA043595/SRX103137/SRR357643.fastq.bz2
ant_fungus_garden	SRA043595	SRX103138	3967	ftp://ftp.ddbj.nig.ac.jp/ddbj_database/dra/fastq/SRA043/SRA043595/SRX103138/SRR357644.fastq.bz2
ant_fungus_garden	SRA043595	SRX103139	2588	ftp://ftp.ddbj.nig.ac.jp/ddbj_database/dra/fastq/SRA043/SRA043595/SRX103139/SRR357645.fastq.bz2
ant_fungus_garden	SRA043595	SRX103140	1309	ftp://ftp.ddbj.nig.ac.jp/ddbj_database/dra/fastq/SRA043/SRA043595/SRX103140/SRR357646.fastq.bz2
ant_fungus_garden	SRA043595	SRX103141	4205	ftp://ftp.ddbj.nig.ac.jp/ddbj_database/dra/fastq/SRA043/SRA043595/SRX103141/SRR357647.fastq.bz2
ant_fungus_garden	SRA043595	SRX103142	26097	ftp://ftp.ddbj.nig.ac.jp/ddbj_database/dra/fastq/SRA043/SRA043595/SRX103142/SRR357648.fastq.bz2
ant_fungus_garden	SRA043595	SRX103143	2308	ftp://ftp.ddbj.nig.ac.jp/ddbj_database/dra/fastq/SRA043/SRA043595/SRX103143/SRR357649.fastq.bz2
ant_fungus_garden	SRA043595	SRX103144	1942	ftp://ftp.ddbj.nig.ac.jp/ddbj_database/dra/fastq/SRA043/SRA043595/SRX103144/SRR357650.fastq.bz2
ant_fungus_garden	SRA043595	SRX103145	23404	ftp://ftp.ddbj.nig.ac.jp/ddbj_database/dra/fastq/SRA043/SRA043595/SRX103145/SRR357651.fastq.bz2
ant_fungus_garden	SRA043595	SRX103146	2754	ftp://ftp.ddbj.nig.ac.jp/ddbj_database/dra/fastq/SRA043/SRA043595/SRX103146/SRR357652.fastq.bz2
ant_fungus_garden	SRA043595	SRX103147	15009	ftp://ftp.ddbj.nig.ac.jp/ddbj_database/dra/fastq/SRA043/SRA043595/SRX103147/SRR357653.fastq.bz2
ant_fungus_garden	SRA043595	SRX103148	1701	ftp://ftp.ddbj.nig.ac.jp/ddbj_database/dra/fastq/SRA043/SRA043595/SRX103148/SRR357654.fastq.bz2
ant_fungus_garden	SRA043595	SRX103149	4914	ftp://ftp.ddbj.nig.ac.jp/ddbj_database/dra/fastq/SRA043/SRA043595/SRX103149/SRR357655.fastq.bz2
ant_fungus_garden	SRA043595	SRX103150	4138	ftp://ftp.ddbj.nig.ac.jp/ddbj_database/dra/fastq/SRA043/SRA043595/SRX103150/SRR357656.fastq.bz2
ant_fungus_garden	SRA043595	SRX103151	1279	ftp://ftp.ddbj.nig.ac.jp/ddbj_database/dra/fastq/SRA043/SRA043595/SRX103151/SRR357657.fastq.bz2
ant_fungus_garden	SRA043595	SRX103152	3745	ftp://ftp.ddbj.nig.ac.jp/ddbj_database/dra/fastq/SRA043/SRA043595/SRX103152/SRR357658.fastq.bz2
ant_fungus_garden	SRA043595	SRX103153	5484	ftp://ftp.ddbj.nig.ac.jp/ddbj_database/dra/fastq/SRA043/SRA043595/SRX103153/SRR357659.fastq.bz2
ant_fungus_garden	SRA043595	SRX103154	9340	ftp://ftp.ddbj.nig.ac.jp/ddbj_database/dra/fastq/SRA043/SRA043595/SRX103154/SRR357660.fastq.bz2
ant_fungus_garden	SRA043595	SRX103155	3150	ftp://ftp.ddbj.nig.ac.jp/ddbj_database/dra/fastq/SRA043/SRA043595/SRX103155/SRR357661.fastq.bz2
ant	SRA045533	SRX092627	918116	ftp://ftp.ddbj.nig.ac.jp/ddbj_database/dra/fastq/SRA045/SRA045533/SRX092627/SRR332520.fastq.bz2
ant	SRA045534	SRX092628	1037985	ftp://ftp.ddbj.nig.ac.jp/ddbj_database/dra/fastq/SRA045/SRA045534/SRX092628/SRR332521.fastq.bz2
ant	SRA045535	SRX092629	1385028	ftp://ftp.ddbj.nig.ac.jp/ddbj_database/dra/fastq/SRA045/SRA045535/SRX092629/SRR332522.fastq.bz2
ant	SRA045535	SRX092630	576831	ftp://ftp.ddbj.nig.ac.jp/ddbj_database/dra/fastq/SRA045/SRA045535/SRX092630/SRR332523.fastq.bz2
ant	SRA045536	SRX092631	551778	ftp://ftp.ddbj.nig.ac.jp/ddbj_database/dra/fastq/SRA045/SRA045536/SRX092631/SRR332524.fastq.bz2
ant	SRA045536	SRX092632	531140	ftp://ftp.ddbj.nig.ac.jp/ddbj_database/dra/fastq/SRA045/SRA045536/SRX092632/SRR332525.fastq.bz2
ant	SRA045536	SRX092633	679526	ftp://ftp.ddbj.nig.ac.jp/ddbj_database/dra/fastq/SRA045/SRA045536/SRX092633/SRR332526.fastq.bz2
ant	SRA047411	SRX103563	35439	ftp://ftp.ddbj.nig.ac.jp/ddbj_database/dra/fastq/SRA047/SRA047411/SRX103563/SRR359017.fastq.bz2
ant	SRA047411	SRX103564	30979	ftp://ftp.ddbj.nig.ac.jp/ddbj_database/dra/fastq/SRA047/SRA047411/SRX103564/SRR359018.fastq.bz2
aquatic	ERA181611	ERX190455	1304	ftp://ftp.ddbj.nig.ac.jp/ddbj_database/dra/fastq/ERA181/ERA181611/ERX190455/ERR215833.fastq.bz2
aquatic	ERA181611	ERX190456	1537	ftp://ftp.ddbj.nig.ac.jp/ddbj_database/dra/fastq/ERA181/ERA181611/ERX190456/ERR215999.fastq.bz2
aquatic	ERA181611	ERX190457	2884	ftp://ftp.ddbj.nig.ac.jp/ddbj_database/dra/fastq/ERA181/ERA181611/ERX190457/ERR215893.fastq.bz2
aquatic	ERA181611	ERX190458	1176	ftp://ftp.ddbj.nig.ac.jp/ddbj_database/dra/fastq/ERA181/ERA181611/ERX190458/ERR215931.fastq.bz2
aquatic	ERA181611	ERX190459	571	ftp://ftp.ddbj.nig.ac.jp/ddbj_database/dra/fastq/ERA181/ERA181611/ERX190459/ERR215964.fastq.bz2
aquatic	ERA181611	ERX190460	2185	ftp://ftp.ddbj.nig.ac.jp/ddbj_database/dra/fastq/ERA181/ERA181611/ERX190460/ERR215849.fastq.bz2
aquatic	ERA181611	ERX190461	1180	ftp://ftp.ddbj.nig.ac.jp/ddbj_database/dra/fastq/ERA181/ERA181611/ERX190461/ERR215886.fastq.bz2
aquatic	ERA181611	ERX190462	2813	ftp://ftp.ddbj.nig.ac.jp/ddbj_database/dra/fastq/ERA181/ERA181611/ERX190462/ERR215827.fastq.bz2
aquatic	ERA181611	ERX190463	1217	ftp://ftp.ddbj.nig.ac.jp/ddbj_database/dra/fastq/ERA181/ERA181611/ERX190463/ERR215936.fastq.bz2
aquatic	ERA181611	ERX190464	1441	ftp://ftp.ddbj.nig.ac.jp/ddbj_database/dra/fastq/ERA181/ERA181611/ERX190464/ERR215919.fastq.bz2
aquatic	ERA181611	ERX190465	2012	ftp://ftp.ddbj.nig.ac.jp/ddbj_database/dra/fastq/ERA181/ERA181611/ERX190465/ERR215949.fastq.bz2
aquatic	ERA181611	ERX190466	850	ftp://ftp.ddbj.nig.ac.jp/ddbj_database/dra/fastq/ERA181/ERA181611/ERX190466/ERR215882.fastq.bz2
aquatic	ERA181611	ERX190467	1188	ftp://ftp.ddbj.nig.ac.jp/ddbj_database/dra/fastq/ERA181/ERA181611/ERX190467/ERR215906.fastq.bz2
aquatic	ERA181611	ERX190468	817	ftp://ftp.ddbj.nig.ac.jp/ddbj_database/dra/fastq/ERA181/ERA181611/ERX190468/ERR215831.fastq.bz2
aquatic	ERA181611	ERX190469	2335	ftp://ftp.ddbj.nig.ac.jp/ddbj_database/dra/fastq/ERA181/ERA181611/ERX190469/ERR215942.fastq.bz2
aquatic	ERA181611	ERX190470	1369	ftp://ftp.ddbj.nig.ac.jp/ddbj_database/dra/fastq/ERA181/ERA181611/ERX190470/ERR215800.fastq.bz2
aquatic	ERA181611	ERX190471	1120	ftp://ftp.ddbj.nig.ac.jp/ddbj_database/dra/fastq/ERA181/ERA181611/ERX190471/ERR215897.fastq.bz2
aquatic	ERA181611	ERX190472	538	ftp://ftp.ddbj.nig.ac.jp/ddbj_database/dra/fastq/ERA181/ERA181611/ERX190472/ERR215875.fastq.bz2
aquatic	ERA181611	ERX190473	2056	ftp://ftp.ddbj.nig.ac.jp/ddbj_database/dra/fastq/ERA181/ERA181611/ERX190473/ERR215877.fastq.bz2
aquatic	ERA181611	ERX190474	528	ftp://ftp.ddbj.nig.ac.jp/ddbj_database/dra/fastq/ERA181/ERA181611/ERX190474/ERR215899.fastq.bz2
aquatic	ERA181611	ERX190475	1568	ftp://ftp.ddbj.nig.ac.jp/ddbj_database/dra/fastq/ERA181/ERA181611/ERX190475/ERR215918.fastq.bz2
aquatic	ERA181611	ERX190476	1686	ftp://ftp.ddbj.nig.ac.jp/ddbj_database/dra/fastq/ERA181/ERA181611/ERX190476/ERR215938.fastq.bz2
aquatic	ERA181611	ERX190477	1420	ftp://ftp.ddbj.nig.ac.jp/ddbj_database/dra/fastq/ERA181/ERA181611/ERX190477/ERR215948.fastq.bz2
aquatic	ERA181611	ERX190478	634	ftp://ftp.ddbj.nig.ac.jp/ddbj_database/dra/fastq/ERA181/ERA181611/ERX190478/ERR215910.fastq.bz2
aquatic	ERA181611	ERX190479	1251	ftp://ftp.ddbj.nig.ac.jp/ddbj_database/dra/fastq/ERA181/ERA181611/ERX190479/ERR215793.fastq.bz2
aquatic	ERA181611	ERX190480	1545	ftp://ftp.ddbj.nig.ac.jp/ddbj_database/dra/fastq/ERA181/ERA181611/ERX190480/ERR215920.fastq.bz2
aquatic	ERA181611	ERX190481	954	ftp://ftp.ddbj.nig.ac.jp/ddbj_database/dra/fastq/ERA181/ERA181611/ERX190481/ERR215972.fastq.bz2
aquatic	ERA181611	ERX190482	553	ftp://ftp.ddbj.nig.ac.jp/ddbj_database/dra/fastq/ERA181/ERA181611/ERX190482/ERR215891.fastq.bz2
aquatic	ERA181611	ERX190483	867	ftp://ftp.ddbj.nig.ac.jp/ddbj_database/dra/fastq/ERA181/ERA181611/ERX190483/ERR215806.fastq.bz2
aquatic	ERA181611	ERX190484	1420	ftp://ftp.ddbj.nig.ac.jp/ddbj_database/dra/fastq/ERA181/ERA181611/ERX190484/ERR215983.fastq.bz2
aquatic	ERA181611	ERX190485	2906	ftp://ftp.ddbj.nig.ac.jp/ddbj_database/dra/fastq/ERA181/ERA181611/ERX190485/ERR215790.fastq.bz2
aquatic	ERA181611	ERX190486	2913	ftp://ftp.ddbj.nig.ac.jp/ddbj_database/dra/fastq/ERA181/ERA181611/ERX190486/ERR215795.fastq.bz2
aquatic	ERA181611	ERX190487	1504	ftp://ftp.ddbj.nig.ac.jp/ddbj_database/dra/fastq/ERA181/ERA181611/ERX190487/ERR215797.fastq.bz2
aquatic	ERA181611	ERX190488	1611	ftp://ftp.ddbj.nig.ac.jp/ddbj_database/dra/fastq/ERA181/ERA181611/ERX190488/ERR215912.fastq.bz2
aquatic	ERA181611	ERX190489	1567	ftp://ftp.ddbj.nig.ac.jp/ddbj_database/dra/fastq/ERA181/ERA181611/ERX190489/ERR215929.fastq.bz2
aquatic	ERA181611	ERX190490	2677	ftp://ftp.ddbj.nig.ac.jp/ddbj_database/dra/fastq/ERA181/ERA181611/ERX190490/ERR215994.fastq.bz2
aquatic	ERA181611	ERX190491	2388	ftp://ftp.ddbj.nig.ac.jp/ddbj_database/dra/fastq/ERA181/ERA181611/ERX190491/ERR215822.fastq.bz2
aquatic	ERA181611	ERX190492	636	ftp://ftp.ddbj.nig.ac.jp/ddbj_database/dra/fastq/ERA181/ERA181611/ERX190492/ERR215971.fastq.bz2
aquatic	ERA181611	ERX190493	2087	ftp://ftp.ddbj.nig.ac.jp/ddbj_database/dra/fastq/ERA181/ERA181611/ERX190493/ERR215917.fastq.bz2
aquatic	ERA181611	ERX190494	1577	ftp://ftp.ddbj.nig.ac.jp/ddbj_database/dra/fastq/ERA181/ERA181611/ERX190494/ERR215978.fastq.bz2
aquatic	ERA181611	ERX190495	1495	ftp://ftp.ddbj.nig.ac.jp/ddbj_database/dra/fastq/ERA181/ERA181611/ERX190495/ERR215846.fastq.bz2
aquatic	ERA181611	ERX190496	1219	ftp://ftp.ddbj.nig.ac.jp/ddbj_database/dra/fastq/ERA181/ERA181611/ERX190496/ERR215853.fastq.bz2
aquatic	ERA181611	ERX190497	644	ftp://ftp.ddbj.nig.ac.jp/ddbj_database/dra/fastq/ERA181/ERA181611/ERX190497/ERR215943.fastq.bz2
aquatic	ERA181611	ERX190498	2454	ftp://ftp.ddbj.nig.ac.jp/ddbj_database/dra/fastq/ERA181/ERA181611/ERX190498/ERR215889.fastq.bz2
aquatic	ERA181611	ERX190499	2115	ftp://ftp.ddbj.nig.ac.jp/ddbj_database/dra/fastq/ERA181/ERA181611/ERX190499/ERR215984.fastq.bz2
aquatic	ERA181611	ERX190500	3454	ftp://ftp.ddbj.nig.ac.jp/ddbj_database/dra/fastq/ERA181/ERA181611/ERX190500/ERR215908.fastq.bz2
aquatic	ERA181611	ERX190501	937	ftp://ftp.ddbj.nig.ac.jp/ddbj_database/dra/fastq/ERA181/ERA181611/ERX190501/ERR215871.fastq.bz2
aquatic	ERA181611	ERX190502	2128	ftp://ftp.ddbj.nig.ac.jp/ddbj_database/dra/fastq/ERA181/ERA181611/ERX190502/ERR215962.fastq.bz2
aquatic	ERA181611	ERX190503	1356	ftp://ftp.ddbj.nig.ac.jp/ddbj_database/dra/fastq/ERA181/ERA181611/ERX190503/ERR215950.fastq.bz2
aquatic	ERA181611	ERX190504	704	ftp://ftp.ddbj.nig.ac.jp/ddbj_database/dra/fastq/ERA181/ERA181611/ERX190504/ERR215836.fastq.bz2
aquatic	ERA181611	ERX190505	1886	ftp://ftp.ddbj.nig.ac.jp/ddbj_database/dra/fastq/ERA181/ERA181611/ERX190505/ERR215939.fastq.bz2
aquatic	ERA181611	ERX190506	1479	ftp://ftp.ddbj.nig.ac.jp/ddbj_database/dra/fastq/ERA181/ERA181611/ERX190506/ERR215824.fastq.bz2
aquatic	ERA181611	ERX190507	1436	ftp://ftp.ddbj.nig.ac.jp/ddbj_database/dra/fastq/ERA181/ERA181611/ERX190507/ERR215868.fastq.bz2
aquatic	ERA181611	ERX190508	1350	ftp://ftp.ddbj.nig.ac.jp/ddbj_database/dra/fastq/ERA181/ERA181611/ERX190508/ERR215835.fastq.bz2
aquatic	ERA181611	ERX190509	487	ftp://ftp.ddbj.nig.ac.jp/ddbj_database/dra/fastq/ERA181/ERA181611/ERX190509/ERR215956.fastq.bz2
aquatic	ERA181611	ERX190510	1083	ftp://ftp.ddbj.nig.ac.jp/ddbj_database/dra/fastq/ERA181/ERA181611/ERX190510/ERR215921.fastq.bz2
aquatic	ERA181611	ERX190511	701	ftp://ftp.ddbj.nig.ac.jp/ddbj_database/dra/fastq/ERA181/ERA181611/ERX190511/ERR215856.fastq.bz2
aquatic	ERA181611	ERX190512	711	ftp://ftp.ddbj.nig.ac.jp/ddbj_database/dra/fastq/ERA181/ERA181611/ERX190512/ERR215935.fastq.bz2
aquatic	ERA181611	ERX190513	1775	ftp://ftp.ddbj.nig.ac.jp/ddbj_database/dra/fastq/ERA181/ERA181611/ERX190513/ERR215970.fastq.bz2
aquatic	ERA181611	ERX190514	2028	ftp://ftp.ddbj.nig.ac.jp/ddbj_database/dra/fastq/ERA181/ERA181611/ERX190514/ERR215986.fastq.bz2
aquatic	ERA181611	ERX190515	3253	ftp://ftp.ddbj.nig.ac.jp/ddbj_database/dra/fastq/ERA181/ERA181611/ERX190515/ERR215995.fastq.bz2
aquatic	ERA181611	ERX190516	1545	ftp://ftp.ddbj.nig.ac.jp/ddbj_database/dra/fastq/ERA181/ERA181611/ERX190516/ERR215945.fastq.bz2
aquatic	ERA181611	ERX190517	840	ftp://ftp.ddbj.nig.ac.jp/ddbj_database/dra/fastq/ERA181/ERA181611/ERX190517/ERR215876.fastq.bz2
aquatic	ERA181611	ERX190518	879	ftp://ftp.ddbj.nig.ac.jp/ddbj_database/dra/fastq/ERA181/ERA181611/ERX190518/ERR215810.fastq.bz2
aquatic	ERA181611	ERX190519	1558	ftp://ftp.ddbj.nig.ac.jp/ddbj_database/dra/fastq/ERA181/ERA181611/ERX190519/ERR215957.fastq.bz2
aquatic	ERA181611	ERX190520	756	ftp://ftp.ddbj.nig.ac.jp/ddbj_database/dra/fastq/ERA181/ERA181611/ERX190520/ERR215799.fastq.bz2
aquatic	ERA181611	ERX190521	1608	ftp://ftp.ddbj.nig.ac.jp/ddbj_database/dra/fastq/ERA181/ERA181611/ERX190521/ERR215927.fastq.bz2
aquatic	ERA181611	ERX190522	736	ftp://ftp.ddbj.nig.ac.jp/ddbj_database/dra/fastq/ERA181/ERA181611/ERX190522/ERR215798.fastq.bz2
aquatic	ERA181611	ERX190523	1515	ftp://ftp.ddbj.nig.ac.jp/ddbj_database/dra/fastq/ERA181/ERA181611/ERX190523/ERR215838.fastq.bz2
aquatic	ERA181611	ERX190524	2155	ftp://ftp.ddbj.nig.ac.jp/ddbj_database/dra/fastq/ERA181/ERA181611/ERX190524/ERR215817.fastq.bz2
aquatic	ERA181611	ERX190525	1884	ftp://ftp.ddbj.nig.ac.jp/ddbj_database/dra/fastq/ERA181/ERA181611/ERX190525/ERR215852.fastq.bz2
aquatic	ERA181611	ERX190526	2251	ftp://ftp.ddbj.nig.ac.jp/ddbj_database/dra/fastq/ERA181/ERA181611/ERX190526/ERR215878.fastq.bz2
aquatic	ERA181611	ERX190527	1642	ftp://ftp.ddbj.nig.ac.jp/ddbj_database/dra/fastq/ERA181/ERA181611/ERX190527/ERR215922.fastq.bz2
aquatic	ERA181611	ERX190528	676	ftp://ftp.ddbj.nig.ac.jp/ddbj_database/dra/fastq/ERA181/ERA181611/ERX190528/ERR215977.fastq.bz2
aquatic	ERA181611	ERX190529	2332	ftp://ftp.ddbj.nig.ac.jp/ddbj_database/dra/fastq/ERA181/ERA181611/ERX190529/ERR215796.fastq.bz2
aquatic	ERA181611	ERX190530	640	ftp://ftp.ddbj.nig.ac.jp/ddbj_database/dra/fastq/ERA181/ERA181611/ERX190530/ERR215946.fastq.bz2
aquatic	ERA181611	ERX190531	587	ftp://ftp.ddbj.nig.ac.jp/ddbj_database/dra/fastq/ERA181/ERA181611/ERX190531/ERR215791.fastq.bz2
aquatic	ERA181611	ERX190532	1703	ftp://ftp.ddbj.nig.ac.jp/ddbj_database/dra/fastq/ERA181/ERA181611/ERX190532/ERR215845.fastq.bz2
aquatic	ERA181611	ERX190533	750	ftp://ftp.ddbj.nig.ac.jp/ddbj_database/dra/fastq/ERA181/ERA181611/ERX190533/ERR215934.fastq.bz2
aquatic	ERA181611	ERX190534	559	ftp://ftp.ddbj.nig.ac.jp/ddbj_database/dra/fastq/ERA181/ERA181611/ERX190534/ERR215850.fastq.bz2
aquatic	ERA181611	ERX190535	729	ftp://ftp.ddbj.nig.ac.jp/ddbj_database/dra/fastq/ERA181/ERA181611/ERX190535/ERR215987.fastq.bz2
aquatic	ERA181611	ERX190536	628	ftp://ftp.ddbj.nig.ac.jp/ddbj_database/dra/fastq/ERA181/ERA181611/ERX190536/ERR215815.fastq.bz2
aquatic	ERA181611	ERX190537	670	ftp://ftp.ddbj.nig.ac.jp/ddbj_database/dra/fastq/ERA181/ERA181611/ERX190537/ERR215998.fastq.bz2
aquatic	ERA181611	ERX190538	2418	ftp://ftp.ddbj.nig.ac.jp/ddbj_database/dra/fastq/ERA181/ERA181611/ERX190538/ERR215988.fastq.bz2
aquatic	ERA181611	ERX190539	1624	ftp://ftp.ddbj.nig.ac.jp/ddbj_database/dra/fastq/ERA181/ERA181611/ERX190539/ERR215924.fastq.bz2
aquatic	ERA181611	ERX190540	2251	ftp://ftp.ddbj.nig.ac.jp/ddbj_database/dra/fastq/ERA181/ERA181611/ERX190540/ERR215807.fastq.bz2
aquatic	ERA181611	ERX190541	1258	ftp://ftp.ddbj.nig.ac.jp/ddbj_database/dra/fastq/ERA181/ERA181611/ERX190541/ERR215870.fastq.bz2
aquatic	ERA181611	ERX190542	839	ftp://ftp.ddbj.nig.ac.jp/ddbj_database/dra/fastq/ERA181/ERA181611/ERX190542/ERR215816.fastq.bz2
aquatic	ERA181611	ERX190543	890	ftp://ftp.ddbj.nig.ac.jp/ddbj_database/dra/fastq/ERA181/ERA181611/ERX190543/ERR215960.fastq.bz2
aquatic	ERA181611	ERX190544	613	ftp://ftp.ddbj.nig.ac.jp/ddbj_database/dra/fastq/ERA181/ERA181611/ERX190544/ERR215968.fastq.bz2
aquatic	ERA181611	ERX190545	1855	ftp://ftp.ddbj.nig.ac.jp/ddbj_database/dra/fastq/ERA181/ERA181611/ERX190545/ERR215895.fastq.bz2
aquatic	ERA181611	ERX190546	731	ftp://ftp.ddbj.nig.ac.jp/ddbj_database/dra/fastq/ERA181/ERA181611/ERX190546/ERR215828.fastq.bz2
aquatic	ERA181611	ERX190547	1488	ftp://ftp.ddbj.nig.ac.jp/ddbj_database/dra/fastq/ERA181/ERA181611/ERX190547/ERR215930.fastq.bz2
aquatic	ERA181611	ERX190548	2008	ftp://ftp.ddbj.nig.ac.jp/ddbj_database/dra/fastq/ERA181/ERA181611/ERX190548/ERR215857.fastq.bz2
aquatic	ERA181611	ERX190549	1940	ftp://ftp.ddbj.nig.ac.jp/ddbj_database/dra/fastq/ERA181/ERA181611/ERX190549/ERR215840.fastq.bz2
aquatic	ERA181611	ERX190550	910	ftp://ftp.ddbj.nig.ac.jp/ddbj_database/dra/fastq/ERA181/ERA181611/ERX190550/ERR215792.fastq.bz2
aquatic	ERA181611	ERX190551	807	ftp://ftp.ddbj.nig.ac.jp/ddbj_database/dra/fastq/ERA181/ERA181611/ERX190551/ERR215985.fastq.bz2
aquatic	ERA181611	ERX190552	1438	ftp://ftp.ddbj.nig.ac.jp/ddbj_database/dra/fastq/ERA181/ERA181611/ERX190552/ERR215944.fastq.bz2
aquatic	ERA181611	ERX190553	2804	ftp://ftp.ddbj.nig.ac.jp/ddbj_database/dra/fastq/ERA181/ERA181611/ERX190553/ERR215808.fastq.bz2
aquatic	ERA181611	ERX190554	1532	ftp://ftp.ddbj.nig.ac.jp/ddbj_database/dra/fastq/ERA181/ERA181611/ERX190554/ERR215903.fastq.bz2
aquatic	ERA181611	ERX190555	1687	ftp://ftp.ddbj.nig.ac.jp/ddbj_database/dra/fastq/ERA181/ERA181611/ERX190555/ERR215991.fastq.bz2
aquatic	ERA181611	ERX190556	2170	ftp://ftp.ddbj.nig.ac.jp/ddbj_database/dra/fastq/ERA181/ERA181611/ERX190556/ERR215872.fastq.bz2
aquatic	ERA181611	ERX190557	1300	ftp://ftp.ddbj.nig.ac.jp/ddbj_database/dra/fastq/ERA181/ERA181611/ERX190557/ERR215961.fastq.bz2
aquatic	ERA181611	ERX190558	1257	ftp://ftp.ddbj.nig.ac.jp/ddbj_database/dra/fastq/ERA181/ERA181611/ERX190558/ERR215820.fastq.bz2
aquatic	ERA181611	ERX190559	2266	ftp://ftp.ddbj.nig.ac.jp/ddbj_database/dra/fastq/ERA181/ERA181611/ERX190559/ERR215953.fastq.bz2
aquatic	ERA181611	ERX190560	2405	ftp://ftp.ddbj.nig.ac.jp/ddbj_database/dra/fastq/ERA181/ERA181611/ERX190560/ERR215966.fastq.bz2
aquatic	ERA181611	ERX190561	597	ftp://ftp.ddbj.nig.ac.jp/ddbj_database/dra/fastq/ERA181/ERA181611/ERX190561/ERR215996.fastq.bz2
aquatic	ERA181611	ERX190562	2646	ftp://ftp.ddbj.nig.ac.jp/ddbj_database/dra/fastq/ERA181/ERA181611/ERX190562/ERR215976.fastq.bz2
aquatic	ERA181611	ERX190563	2151	ftp://ftp.ddbj.nig.ac.jp/ddbj_database/dra/fastq/ERA181/ERA181611/ERX190563/ERR215947.fastq.bz2
aquatic	ERA181611	ERX190564	1197	ftp://ftp.ddbj.nig.ac.jp/ddbj_database/dra/fastq/ERA181/ERA181611/ERX190564/ERR215941.fastq.bz2
aquatic	ERA181611	ERX190565	1438	ftp://ftp.ddbj.nig.ac.jp/ddbj_database/dra/fastq/ERA181/ERA181611/ERX190565/ERR215864.fastq.bz2
aquatic	ERA181611	ERX190566	1151	ftp://ftp.ddbj.nig.ac.jp/ddbj_database/dra/fastq/ERA181/ERA181611/ERX190566/ERR215975.fastq.bz2
aquatic	ERA181611	ERX190567	1342	ftp://ftp.ddbj.nig.ac.jp/ddbj_database/dra/fastq/ERA181/ERA181611/ERX190567/ERR215825.fastq.bz2
aquatic	ERA181611	ERX190568	1427	ftp://ftp.ddbj.nig.ac.jp/ddbj_database/dra/fastq/ERA181/ERA181611/ERX190568/ERR215989.fastq.bz2
aquatic	ERA181611	ERX190569	765	ftp://ftp.ddbj.nig.ac.jp/ddbj_database/dra/fastq/ERA181/ERA181611/ERX190569/ERR215802.fastq.bz2
aquatic	ERA181611	ERX190570	2268	ftp://ftp.ddbj.nig.ac.jp/ddbj_database/dra/fastq/ERA181/ERA181611/ERX190570/ERR215813.fastq.bz2
aquatic	ERA181611	ERX190571	1240	ftp://ftp.ddbj.nig.ac.jp/ddbj_database/dra/fastq/ERA181/ERA181611/ERX190571/ERR215900.fastq.bz2
aquatic	ERA181611	ERX190572	1233	ftp://ftp.ddbj.nig.ac.jp/ddbj_database/dra/fastq/ERA181/ERA181611/ERX190572/ERR215832.fastq.bz2
aquatic	ERA181611	ERX190573	627	ftp://ftp.ddbj.nig.ac.jp/ddbj_database/dra/fastq/ERA181/ERA181611/ERX190573/ERR215801.fastq.bz2
aquatic	ERA181611	ERX190574	1969	ftp://ftp.ddbj.nig.ac.jp/ddbj_database/dra/fastq/ERA181/ERA181611/ERX190574/ERR215841.fastq.bz2
aquatic	ERA181611	ERX190575	994	ftp://ftp.ddbj.nig.ac.jp/ddbj_database/dra/fastq/ERA181/ERA181611/ERX190575/ERR215890.fastq.bz2
aquatic	ERA181611	ERX190576	2560	ftp://ftp.ddbj.nig.ac.jp/ddbj_database/dra/fastq/ERA181/ERA181611/ERX190576/ERR215834.fastq.bz2
aquatic	ERA181611	ERX190577	1735	ftp://ftp.ddbj.nig.ac.jp/ddbj_database/dra/fastq/ERA181/ERA181611/ERX190577/ERR215907.fastq.bz2
aquatic	ERA181611	ERX190578	1948	ftp://ftp.ddbj.nig.ac.jp/ddbj_database/dra/fastq/ERA181/ERA181611/ERX190578/ERR215860.fastq.bz2
aquatic	ERA181611	ERX190579	1988	ftp://ftp.ddbj.nig.ac.jp/ddbj_database/dra/fastq/ERA181/ERA181611/ERX190579/ERR215837.fastq.bz2
aquatic	ERA181611	ERX190580	1626	ftp://ftp.ddbj.nig.ac.jp/ddbj_database/dra/fastq/ERA181/ERA181611/ERX190580/ERR215909.fastq.bz2
aquatic	ERA181611	ERX190581	1780	ftp://ftp.ddbj.nig.ac.jp/ddbj_database/dra/fastq/ERA181/ERA181611/ERX190581/ERR215940.fastq.bz2
aquatic	ERA181611	ERX190582	2224	ftp://ftp.ddbj.nig.ac.jp/ddbj_database/dra/fastq/ERA181/ERA181611/ERX190582/ERR215901.fastq.bz2
aquatic	ERA181611	ERX190583	747	ftp://ftp.ddbj.nig.ac.jp/ddbj_database/dra/fastq/ERA181/ERA181611/ERX190583/ERR215881.fastq.bz2
aquatic	ERA181611	ERX190584	1722	ftp://ftp.ddbj.nig.ac.jp/ddbj_database/dra/fastq/ERA181/ERA181611/ERX190584/ERR215848.fastq.bz2
aquatic	ERA181611	ERX190585	915	ftp://ftp.ddbj.nig.ac.jp/ddbj_database/dra/fastq/ERA181/ERA181611/ERX190585/ERR215865.fastq.bz2
aquatic	ERA181611	ERX190586	1487	ftp://ftp.ddbj.nig.ac.jp/ddbj_database/dra/fastq/ERA181/ERA181611/ERX190586/ERR215954.fastq.bz2
aquatic	ERA181611	ERX190587	1155	ftp://ftp.ddbj.nig.ac.jp/ddbj_database/dra/fastq/ERA181/ERA181611/ERX190587/ERR215896.fastq.bz2
aquatic	ERA181611	ERX190588	2369	ftp://ftp.ddbj.nig.ac.jp/ddbj_database/dra/fastq/ERA181/ERA181611/ERX190588/ERR215830.fastq.bz2
aquatic	ERA181611	ERX190589	1616	ftp://ftp.ddbj.nig.ac.jp/ddbj_database/dra/fastq/ERA181/ERA181611/ERX190589/ERR215861.fastq.bz2
aquatic	ERA181611	ERX190590	1435	ftp://ftp.ddbj.nig.ac.jp/ddbj_database/dra/fastq/ERA181/ERA181611/ERX190590/ERR215814.fastq.bz2
aquatic	ERA181611	ERX190591	2718	ftp://ftp.ddbj.nig.ac.jp/ddbj_database/dra/fastq/ERA181/ERA181611/ERX190591/ERR215863.fastq.bz2
aquatic	ERA181611	ERX190592	1903	ftp://ftp.ddbj.nig.ac.jp/ddbj_database/dra/fastq/ERA181/ERA181611/ERX190592/ERR215804.fastq.bz2
aquatic	ERA181611	ERX190593	2148	ftp://ftp.ddbj.nig.ac.jp/ddbj_database/dra/fastq/ERA181/ERA181611/ERX190593/ERR215925.fastq.bz2
aquatic	ERA181611	ERX190594	719	ftp://ftp.ddbj.nig.ac.jp/ddbj_database/dra/fastq/ERA181/ERA181611/ERX190594/ERR215974.fastq.bz2
aquatic	ERA181611	ERX190595	1385	ftp://ftp.ddbj.nig.ac.jp/ddbj_database/dra/fastq/ERA181/ERA181611/ERX190595/ERR215829.fastq.bz2
aquatic	ERA181611	ERX190596	2920	ftp://ftp.ddbj.nig.ac.jp/ddbj_database/dra/fastq/ERA181/ERA181611/ERX190596/ERR215847.fastq.bz2
aquatic	ERA181611	ERX190597	2310	ftp://ftp.ddbj.nig.ac.jp/ddbj_database/dra/fastq/ERA181/ERA181611/ERX190597/ERR215883.fastq.bz2
aquatic	ERA181611	ERX190598	2203	ftp://ftp.ddbj.nig.ac.jp/ddbj_database/dra/fastq/ERA181/ERA181611/ERX190598/ERR215855.fastq.bz2
aquatic	ERA181611	ERX190599	1376	ftp://ftp.ddbj.nig.ac.jp/ddbj_database/dra/fastq/ERA181/ERA181611/ERX190599/ERR215859.fastq.bz2
aquatic	ERA181611	ERX190600	655	ftp://ftp.ddbj.nig.ac.jp/ddbj_database/dra/fastq/ERA181/ERA181611/ERX190600/ERR215967.fastq.bz2
aquatic	ERA181611	ERX190601	903	ftp://ftp.ddbj.nig.ac.jp/ddbj_database/dra/fastq/ERA181/ERA181611/ERX190601/ERR215928.fastq.bz2
aquatic	ERA181611	ERX190602	1627	ftp://ftp.ddbj.nig.ac.jp/ddbj_database/dra/fastq/ERA181/ERA181611/ERX190602/ERR215963.fastq.bz2
aquatic	ERA181611	ERX190603	1358	ftp://ftp.ddbj.nig.ac.jp/ddbj_database/dra/fastq/ERA181/ERA181611/ERX190603/ERR215902.fastq.bz2
aquatic	ERA181611	ERX190604	825	ftp://ftp.ddbj.nig.ac.jp/ddbj_database/dra/fastq/ERA181/ERA181611/ERX190604/ERR215916.fastq.bz2
aquatic	ERA181611	ERX190605	1946	ftp://ftp.ddbj.nig.ac.jp/ddbj_database/dra/fastq/ERA181/ERA181611/ERX190605/ERR215826.fastq.bz2
aquatic	ERA181611	ERX190606	1586	ftp://ftp.ddbj.nig.ac.jp/ddbj_database/dra/fastq/ERA181/ERA181611/ERX190606/ERR215923.fastq.bz2
aquatic	ERA181611	ERX190607	2400	ftp://ftp.ddbj.nig.ac.jp/ddbj_database/dra/fastq/ERA181/ERA181611/ERX190607/ERR215892.fastq.bz2
aquatic	ERA181611	ERX190608	1809	ftp://ftp.ddbj.nig.ac.jp/ddbj_database/dra/fastq/ERA181/ERA181611/ERX190608/ERR215904.fastq.bz2
aquatic	ERA181611	ERX190609	1693	ftp://ftp.ddbj.nig.ac.jp/ddbj_database/dra/fastq/ERA181/ERA181611/ERX190609/ERR215982.fastq.bz2
aquatic	ERA181611	ERX190610	2280	ftp://ftp.ddbj.nig.ac.jp/ddbj_database/dra/fastq/ERA181/ERA181611/ERX190610/ERR215869.fastq.bz2
aquatic	ERA181611	ERX190611	1567	ftp://ftp.ddbj.nig.ac.jp/ddbj_database/dra/fastq/ERA181/ERA181611/ERX190611/ERR215914.fastq.bz2
aquatic	ERA181611	ERX190612	884	ftp://ftp.ddbj.nig.ac.jp/ddbj_database/dra/fastq/ERA181/ERA181611/ERX190612/ERR215823.fastq.bz2
aquatic	ERA181611	ERX190613	2000	ftp://ftp.ddbj.nig.ac.jp/ddbj_database/dra/fastq/ERA181/ERA181611/ERX190613/ERR215858.fastq.bz2
aquatic	ERA181611	ERX190614	2225	ftp://ftp.ddbj.nig.ac.jp/ddbj_database/dra/fastq/ERA181/ERA181611/ERX190614/ERR215980.fastq.bz2
aquatic	ERA181611	ERX190615	2014	ftp://ftp.ddbj.nig.ac.jp/ddbj_database/dra/fastq/ERA181/ERA181611/ERX190615/ERR215915.fastq.bz2
aquatic	ERA181611	ERX190616	2164	ftp://ftp.ddbj.nig.ac.jp/ddbj_database/dra/fastq/ERA181/ERA181611/ERX190616/ERR215839.fastq.bz2
aquatic	ERA181611	ERX190617	1871	ftp://ftp.ddbj.nig.ac.jp/ddbj_database/dra/fastq/ERA181/ERA181611/ERX190617/ERR215888.fastq.bz2
aquatic	ERA181611	ERX190618	1880	ftp://ftp.ddbj.nig.ac.jp/ddbj_database/dra/fastq/ERA181/ERA181611/ERX190618/ERR215885.fastq.bz2
aquatic	ERA181611	ERX190619	3188	ftp://ftp.ddbj.nig.ac.jp/ddbj_database/dra/fastq/ERA181/ERA181611/ERX190619/ERR215952.fastq.bz2
aquatic	ERA181611	ERX190620	981	ftp://ftp.ddbj.nig.ac.jp/ddbj_database/dra/fastq/ERA181/ERA181611/ERX190620/ERR215951.fastq.bz2
aquatic	ERA181611	ERX190621	1041	ftp://ftp.ddbj.nig.ac.jp/ddbj_database/dra/fastq/ERA181/ERA181611/ERX190621/ERR215843.fastq.bz2
aquatic	ERA181611	ERX190622	714	ftp://ftp.ddbj.nig.ac.jp/ddbj_database/dra/fastq/ERA181/ERA181611/ERX190622/ERR215911.fastq.bz2
aquatic	ERA181611	ERX190623	1000	ftp://ftp.ddbj.nig.ac.jp/ddbj_database/dra/fastq/ERA181/ERA181611/ERX190623/ERR215819.fastq.bz2
aquatic	ERA181611	ERX190624	746	ftp://ftp.ddbj.nig.ac.jp/ddbj_database/dra/fastq/ERA181/ERA181611/ERX190624/ERR215874.fastq.bz2
aquatic	ERA181611	ERX190625	1367	ftp://ftp.ddbj.nig.ac.jp/ddbj_database/dra/fastq/ERA181/ERA181611/ERX190625/ERR215873.fastq.bz2
aquatic	ERA181611	ERX190626	1903	ftp://ftp.ddbj.nig.ac.jp/ddbj_database/dra/fastq/ERA181/ERA181611/ERX190626/ERR215958.fastq.bz2
aquatic	ERA181611	ERX190627	704	ftp://ftp.ddbj.nig.ac.jp/ddbj_database/dra/fastq/ERA181/ERA181611/ERX190627/ERR215844.fastq.bz2
aquatic	ERA181611	ERX190628	2956	ftp://ftp.ddbj.nig.ac.jp/ddbj_database/dra/fastq/ERA181/ERA181611/ERX190628/ERR215809.fastq.bz2
aquatic	ERA181611	ERX190629	688	ftp://ftp.ddbj.nig.ac.jp/ddbj_database/dra/fastq/ERA181/ERA181611/ERX190629/ERR215851.fastq.bz2
aquatic	ERA181611	ERX190630	2233	ftp://ftp.ddbj.nig.ac.jp/ddbj_database/dra/fastq/ERA181/ERA181611/ERX190630/ERR215981.fastq.bz2
aquatic	ERA181611	ERX190631	934	ftp://ftp.ddbj.nig.ac.jp/ddbj_database/dra/fastq/ERA181/ERA181611/ERX190631/ERR215969.fastq.bz2
aquatic	ERA181611	ERX190632	1058	ftp://ftp.ddbj.nig.ac.jp/ddbj_database/dra/fastq/ERA181/ERA181611/ERX190632/ERR215866.fastq.bz2
aquatic	ERA181611	ERX190633	1641	ftp://ftp.ddbj.nig.ac.jp/ddbj_database/dra/fastq/ERA181/ERA181611/ERX190633/ERR215894.fastq.bz2
aquatic	ERA181611	ERX190634	1643	ftp://ftp.ddbj.nig.ac.jp/ddbj_database/dra/fastq/ERA181/ERA181611/ERX190634/ERR215803.fastq.bz2
aquatic	ERA181611	ERX190635	2341	ftp://ftp.ddbj.nig.ac.jp/ddbj_database/dra/fastq/ERA181/ERA181611/ERX190635/ERR215997.fastq.bz2
aquatic	ERA181611	ERX190636	2231	ftp://ftp.ddbj.nig.ac.jp/ddbj_database/dra/fastq/ERA181/ERA181611/ERX190636/ERR215884.fastq.bz2
aquatic	ERA181611	ERX190637	1073	ftp://ftp.ddbj.nig.ac.jp/ddbj_database/dra/fastq/ERA181/ERA181611/ERX190637/ERR215955.fastq.bz2
aquatic	ERA181611	ERX190638	2316	ftp://ftp.ddbj.nig.ac.jp/ddbj_database/dra/fastq/ERA181/ERA181611/ERX190638/ERR215805.fastq.bz2
aquatic	ERA181611	ERX190639	1783	ftp://ftp.ddbj.nig.ac.jp/ddbj_database/dra/fastq/ERA181/ERA181611/ERX190639/ERR215887.fastq.bz2
aquatic	ERA181611	ERX190640	643	ftp://ftp.ddbj.nig.ac.jp/ddbj_database/dra/fastq/ERA181/ERA181611/ERX190640/ERR215993.fastq.bz2
aquatic	ERA181611	ERX190641	2123	ftp://ftp.ddbj.nig.ac.jp/ddbj_database/dra/fastq/ERA181/ERA181611/ERX190641/ERR215926.fastq.bz2
aquatic	ERA181611	ERX190642	1016	ftp://ftp.ddbj.nig.ac.jp/ddbj_database/dra/fastq/ERA181/ERA181611/ERX190642/ERR215937.fastq.bz2
aquatic	ERA181611	ERX190643	504	ftp://ftp.ddbj.nig.ac.jp/ddbj_database/dra/fastq/ERA181/ERA181611/ERX190643/ERR215880.fastq.bz2
aquatic	ERA181611	ERX190644	775	ftp://ftp.ddbj.nig.ac.jp/ddbj_database/dra/fastq/ERA181/ERA181611/ERX190644/ERR215979.fastq.bz2
aquatic	ERA181611	ERX190645	755	ftp://ftp.ddbj.nig.ac.jp/ddbj_database/dra/fastq/ERA181/ERA181611/ERX190645/ERR215821.fastq.bz2
aquatic	ERA181611	ERX190646	4788	ftp://ftp.ddbj.nig.ac.jp/ddbj_database/dra/fastq/ERA181/ERA181611/ERX190646/ERR215905.fastq.bz2
aquatic	ERA181611	ERX190647	1613	ftp://ftp.ddbj.nig.ac.jp/ddbj_database/dra/fastq/ERA181/ERA181611/ERX190647/ERR215913.fastq.bz2
aquatic	ERA181611	ERX190648	1392	ftp://ftp.ddbj.nig.ac.jp/ddbj_database/dra/fastq/ERA181/ERA181611/ERX190648/ERR215933.fastq.bz2
aquatic	ERA181611	ERX190649	722	ftp://ftp.ddbj.nig.ac.jp/ddbj_database/dra/fastq/ERA181/ERA181611/ERX190649/ERR215973.fastq.bz2
aquatic	ERA181611	ERX190650	1304	ftp://ftp.ddbj.nig.ac.jp/ddbj_database/dra/fastq/ERA181/ERA181611/ERX190650/ERR215811.fastq.bz2
aquatic	ERA181611	ERX190651	1087	ftp://ftp.ddbj.nig.ac.jp/ddbj_database/dra/fastq/ERA181/ERA181611/ERX190651/ERR215879.fastq.bz2
aquatic	ERA181611	ERX190652	1116	ftp://ftp.ddbj.nig.ac.jp/ddbj_database/dra/fastq/ERA181/ERA181611/ERX190652/ERR215812.fastq.bz2
aquatic	ERA181611	ERX190653	4374	ftp://ftp.ddbj.nig.ac.jp/ddbj_database/dra/fastq/ERA181/ERA181611/ERX190653/ERR215818.fastq.bz2
aquatic	ERA181611	ERX190654	781	ftp://ftp.ddbj.nig.ac.jp/ddbj_database/dra/fastq/ERA181/ERA181611/ERX190654/ERR215959.fastq.bz2
aquatic	ERA181611	ERX190655	2084	ftp://ftp.ddbj.nig.ac.jp/ddbj_database/dra/fastq/ERA181/ERA181611/ERX190655/ERR215842.fastq.bz2
aquatic	ERA181611	ERX190656	1154	ftp://ftp.ddbj.nig.ac.jp/ddbj_database/dra/fastq/ERA181/ERA181611/ERX190656/ERR215990.fastq.bz2
aquatic	ERA181611	ERX190657	748	ftp://ftp.ddbj.nig.ac.jp/ddbj_database/dra/fastq/ERA181/ERA181611/ERX190657/ERR215932.fastq.bz2
aquatic	ERA181611	ERX190658	1652	ftp://ftp.ddbj.nig.ac.jp/ddbj_database/dra/fastq/ERA181/ERA181611/ERX190658/ERR215854.fastq.bz2
aquatic	ERA181611	ERX190659	1175	ftp://ftp.ddbj.nig.ac.jp/ddbj_database/dra/fastq/ERA181/ERA181611/ERX190659/ERR215862.fastq.bz2
aquatic	ERA181611	ERX190660	2562	ftp://ftp.ddbj.nig.ac.jp/ddbj_database/dra/fastq/ERA181/ERA181611/ERX190660/ERR215965.fastq.bz2
aquatic	ERA181611	ERX190662	672	ftp://ftp.ddbj.nig.ac.jp/ddbj_database/dra/fastq/ERA181/ERA181611/ERX190662/ERR215992.fastq.bz2
aquatic	ERA181611	ERX190663	1149	ftp://ftp.ddbj.nig.ac.jp/ddbj_database/dra/fastq/ERA181/ERA181611/ERX190663/ERR215867.fastq.bz2
aquatic	ERA181611	ERX190664	1068	ftp://ftp.ddbj.nig.ac.jp/ddbj_database/dra/fastq/ERA181/ERA181611/ERX190664/ERR215898.fastq.bz2
aquatic	ERA181611	ERX190665	1958	ftp://ftp.ddbj.nig.ac.jp/ddbj_database/dra/fastq/ERA181/ERA181611/ERX190665/ERR215794.fastq.bz2
aquatic	SRA059383	SRX193220	18265	ftp://ftp.ddbj.nig.ac.jp/ddbj_database/dra/fastq/SRA059/SRA059383/SRX193220/SRR584293.fastq.bz2
aquatic	SRA059383	SRX193222	20492	ftp://ftp.ddbj.nig.ac.jp/ddbj_database/dra/fastq/SRA059/SRA059383/SRX193222/SRR584295.fastq.bz2
aquatic	SRA059383	SRX193225	16759	ftp://ftp.ddbj.nig.ac.jp/ddbj_database/dra/fastq/SRA059/SRA059383/SRX193225/SRR584298.fastq.bz2
aquatic	SRA059383	SRX193228	17078	ftp://ftp.ddbj.nig.ac.jp/ddbj_database/dra/fastq/SRA059/SRA059383/SRX193228/SRR584301.fastq.bz2
aquatic	SRA059383	SRX193229	19449	ftp://ftp.ddbj.nig.ac.jp/ddbj_database/dra/fastq/SRA059/SRA059383/SRX193229/SRR584302.fastq.bz2
aquatic	SRA059383	SRX193230	17031	ftp://ftp.ddbj.nig.ac.jp/ddbj_database/dra/fastq/SRA059/SRA059383/SRX193230/SRR584303.fastq.bz2
aquatic	SRA059383	SRX193231	15860	ftp://ftp.ddbj.nig.ac.jp/ddbj_database/dra/fastq/SRA059/SRA059383/SRX193231/SRR584304.fastq.bz2
aquatic	SRA059383	SRX193235	20651	ftp://ftp.ddbj.nig.ac.jp/ddbj_database/dra/fastq/SRA059/SRA059383/SRX193235/SRR584308.fastq.bz2
aquatic	SRA059383	SRX193236	19698	ftp://ftp.ddbj.nig.ac.jp/ddbj_database/dra/fastq/SRA059/SRA059383/SRX193236/SRR584309.fastq.bz2
aquatic	SRA059383	SRX193237	17135	ftp://ftp.ddbj.nig.ac.jp/ddbj_database/dra/fastq/SRA059/SRA059383/SRX193237/SRR584310.fastq.bz2
aquatic	SRA059383	SRX193240	17228	ftp://ftp.ddbj.nig.ac.jp/ddbj_database/dra/fastq/SRA059/SRA059383/SRX193240/SRR584313.fastq.bz2
aquatic	SRA059383	SRX193241	19577	ftp://ftp.ddbj.nig.ac.jp/ddbj_database/dra/fastq/SRA059/SRA059383/SRX193241/SRR584314.fastq.bz2
aquatic	SRA059383	SRX193243	19074	ftp://ftp.ddbj.nig.ac.jp/ddbj_database/dra/fastq/SRA059/SRA059383/SRX193243/SRR584316.fastq.bz2
aquatic	SRA059383	SRX193244	22683	ftp://ftp.ddbj.nig.ac.jp/ddbj_database/dra/fastq/SRA059/SRA059383/SRX193244/SRR584317.fastq.bz2
aquatic	SRA059383	SRX193246	19171	ftp://ftp.ddbj.nig.ac.jp/ddbj_database/dra/fastq/SRA059/SRA059383/SRX193246/SRR584319.fastq.bz2
aquatic	SRA059383	SRX193248	17862	ftp://ftp.ddbj.nig.ac.jp/ddbj_database/dra/fastq/SRA059/SRA059383/SRX193248/SRR584321.fastq.bz2
aquatic	SRA059383	SRX193249	17121	ftp://ftp.ddbj.nig.ac.jp/ddbj_database/dra/fastq/SRA059/SRA059383/SRX193249/SRR584322.fastq.bz2
beach_sand	ERA040657	ERX016977	3704	ftp://ftp.ddbj.nig.ac.jp/ddbj_database/dra/fastq/ERA040/ERA040657/ERX016977/ERR039826.fastq.bz2
beach_sand	ERA040657	ERX016978	3781	ftp://ftp.ddbj.nig.ac.jp/ddbj_database/dra/fastq/ERA040/ERA040657/ERX016978/ERR039827.fastq.bz2
beach_sand	ERA040657	ERX016979	3000	ftp://ftp.ddbj.nig.ac.jp/ddbj_database/dra/fastq/ERA040/ERA040657/ERX016979/ERR039828.fastq.bz2
beach_sand	ERA040657	ERX016980	3123	ftp://ftp.ddbj.nig.ac.jp/ddbj_database/dra/fastq/ERA040/ERA040657/ERX016980/ERR039829.fastq.bz2
beetle	SRA045531	SRX092634	943717	ftp://ftp.ddbj.nig.ac.jp/ddbj_database/dra/fastq/SRA045/SRA045531/SRX092634/SRR332527.fastq.bz2
beetle	SRA045529	SRX092637	620099	ftp://ftp.ddbj.nig.ac.jp/ddbj_database/dra/fastq/SRA045/SRA045529/SRX092637/SRR332528.fastq.bz2
beetle	SRA045528	SRX092638	740696	ftp://ftp.ddbj.nig.ac.jp/ddbj_database/dra/fastq/SRA045/SRA045528/SRX092638/SRR332529.fastq.bz2
beetle	SRA045525	SRX092639	512043	ftp://ftp.ddbj.nig.ac.jp/ddbj_database/dra/fastq/SRA045/SRA045525/SRX092639/SRR332530.fastq.bz2
beetle	SRA045525	SRX092640	765484	ftp://ftp.ddbj.nig.ac.jp/ddbj_database/dra/fastq/SRA045/SRA045525/SRX092640/SRR332531.fastq.bz2
beetle	SRA045526	SRX092641	489313	ftp://ftp.ddbj.nig.ac.jp/ddbj_database/dra/fastq/SRA045/SRA045526/SRX092641/SRR332532.fastq.bz2
beetle	SRA045522	SRX092642	1193610	ftp://ftp.ddbj.nig.ac.jp/ddbj_database/dra/fastq/SRA045/SRA045522/SRX092642/SRR332533.fastq.bz2
beetle	SRA045521	SRX092643	382019	ftp://ftp.ddbj.nig.ac.jp/ddbj_database/dra/fastq/SRA045/SRA045521/SRX092643/SRR332534.fastq.bz2
beetle	SRA045521	SRX092644	550007	ftp://ftp.ddbj.nig.ac.jp/ddbj_database/dra/fastq/SRA045/SRA045521/SRX092644/SRR332535.fastq.bz2
beetle	SRA045523	SRX092645	1012847	ftp://ftp.ddbj.nig.ac.jp/ddbj_database/dra/fastq/SRA045/SRA045523/SRX092645/SRR332536.fastq.bz2
beetle	SRA045523	SRX092646	690798	ftp://ftp.ddbj.nig.ac.jp/ddbj_database/dra/fastq/SRA045/SRA045523/SRX092646/SRR332537.fastq.bz2
beetle	SRA045524	SRX092647	1273793	ftp://ftp.ddbj.nig.ac.jp/ddbj_database/dra/fastq/SRA045/SRA045524/SRX092647/SRR332539.fastq.bz2
beetle	SRA045524	SRX092648	569570	ftp://ftp.ddbj.nig.ac.jp/ddbj_database/dra/fastq/SRA045/SRA045524/SRX092648/SRR332540.fastq.bz2
beetle	SRA047411	SRX103549	13974	ftp://ftp.ddbj.nig.ac.jp/ddbj_database/dra/fastq/SRA047/SRA047411/SRX103549/SRR359003.fastq.bz2
beetle	SRA047411	SRX103550	16564	ftp://ftp.ddbj.nig.ac.jp/ddbj_database/dra/fastq/SRA047/SRA047411/SRX103550/SRR359004.fastq.bz2
beetle	SRA047411	SRX103551	16665	ftp://ftp.ddbj.nig.ac.jp/ddbj_database/dra/fastq/SRA047/SRA047411/SRX103551/SRR359005.fastq.bz2
beetle	SRA047411	SRX103552	13018	ftp://ftp.ddbj.nig.ac.jp/ddbj_database/dra/fastq/SRA047/SRA047411/SRX103552/SRR359006.fastq.bz2
beetle	SRA047411	SRX103553	10388	ftp://ftp.ddbj.nig.ac.jp/ddbj_database/dra/fastq/SRA047/SRA047411/SRX103553/SRR359007.fastq.bz2
beetle	SRA047411	SRX103554	13854	ftp://ftp.ddbj.nig.ac.jp/ddbj_database/dra/fastq/SRA047/SRA047411/SRX103554/SRR359008.fastq.bz2
biofilm	DRA000415	DRX000764	5340	ftp://ftp.ddbj.nig.ac.jp/ddbj_database/dra/fastq/DRA000/DRA000415/DRX000764/DRR001167.fastq.bz2
biofilm	DRA000415	DRX000765	20241	ftp://ftp.ddbj.nig.ac.jp/ddbj_database/dra/fastq/DRA000/DRA000415/DRX000765/DRR001168.fastq.bz2
biofilm	DRA000415	DRX000766	3933	ftp://ftp.ddbj.nig.ac.jp/ddbj_database/dra/fastq/DRA000/DRA000415/DRX000766/DRR001169.fastq.bz2
biofilm	DRA000415	DRX000767	4271	ftp://ftp.ddbj.nig.ac.jp/ddbj_database/dra/fastq/DRA000/DRA000415/DRX000767/DRR001170.fastq.bz2
biofilm	DRA000519	DRX001285	30083	ftp://ftp.ddbj.nig.ac.jp/ddbj_database/dra/fastq/DRA000/DRA000519/DRX001285/DRR001822.fastq.bz2
biofilm	DRA000520	DRX001286	20336	ftp://ftp.ddbj.nig.ac.jp/ddbj_database/dra/fastq/DRA000/DRA000520/DRX001286/DRR001823.fastq.bz2
biofilm	DRA000537	DRX001396	3663	ftp://ftp.ddbj.nig.ac.jp/ddbj_database/dra/fastq/DRA000/DRA000537/DRX001396/DRR001935.fastq.bz2
biofilm	DRA000537	DRX001397	5525	ftp://ftp.ddbj.nig.ac.jp/ddbj_database/dra/fastq/DRA000/DRA000537/DRX001397/DRR001936.fastq.bz2
biofilm	DRA000537	DRX001398	9959	ftp://ftp.ddbj.nig.ac.jp/ddbj_database/dra/fastq/DRA000/DRA000537/DRX001398/DRR001937.fastq.bz2
biofilm	DRA000537	DRX001399	11607	ftp://ftp.ddbj.nig.ac.jp/ddbj_database/dra/fastq/DRA000/DRA000537/DRX001399/DRR001938.fastq.bz2
biofilm	DRA000640	DRX001962	3105	ftp://ftp.ddbj.nig.ac.jp/ddbj_database/dra/fastq/DRA000/DRA000640/DRX001962/DRR002614.fastq.bz2
biofilm	DRA000640	DRX001963	2934	ftp://ftp.ddbj.nig.ac.jp/ddbj_database/dra/fastq/DRA000/DRA000640/DRX001963/DRR002615.fastq.bz2
biofilm	DRA000640	DRX001964	2384	ftp://ftp.ddbj.nig.ac.jp/ddbj_database/dra/fastq/DRA000/DRA000640/DRX001964/DRR002616.fastq.bz2
biofilm	DRA000640	DRX001965	2698	ftp://ftp.ddbj.nig.ac.jp/ddbj_database/dra/fastq/DRA000/DRA000640/DRX001965/DRR002617.fastq.bz2
biofilm	DRA000640	DRX001966	5889	ftp://ftp.ddbj.nig.ac.jp/ddbj_database/dra/fastq/DRA000/DRA000640/DRX001966/DRR002618.fastq.bz2
biofilm	DRA000640	DRX001967	3791	ftp://ftp.ddbj.nig.ac.jp/ddbj_database/dra/fastq/DRA000/DRA000640/DRX001967/DRR002619.fastq.bz2
biofilm	DRA000988	DRX007761	21005	ftp://ftp.ddbj.nig.ac.jp/ddbj_database/dra/fastq/DRA000/DRA000988/DRX007761/DRR008629.fastq.bz2
biofilm	DRA000988	DRX007761	9795	ftp://ftp.ddbj.nig.ac.jp/ddbj_database/dra/fastq/DRA000/DRA000988/DRX007761/DRR008630.fastq.bz2
biofilm	DRA000988	DRX007761	13296	ftp://ftp.ddbj.nig.ac.jp/ddbj_database/dra/fastq/DRA000/DRA000988/DRX007761/DRR008631.fastq.bz2
biofilm	DRA000988	DRX007761	21808	ftp://ftp.ddbj.nig.ac.jp/ddbj_database/dra/fastq/DRA000/DRA000988/DRX007761/DRR008632.fastq.bz2
biofilm	DRA000988	DRX007761	12535	ftp://ftp.ddbj.nig.ac.jp/ddbj_database/dra/fastq/DRA000/DRA000988/DRX007761/DRR008633.fastq.bz2
biofilm	DRA001080	DRX012136	6504	ftp://ftp.ddbj.nig.ac.jp/ddbj_database/dra/fastq/DRA001/DRA001080/DRX012136/DRR013309.fastq.bz2
biofilm	DRA001080	DRX012137	66969	ftp://ftp.ddbj.nig.ac.jp/ddbj_database/dra/fastq/DRA001/DRA001080/DRX012137/DRR013310.fastq.bz2
biofilm	DRA001080	DRX012138	21566	ftp://ftp.ddbj.nig.ac.jp/ddbj_database/dra/fastq/DRA001/DRA001080/DRX012138/DRR013311.fastq.bz2
biofilm	ERA153328	ERX139011	18755	ftp://ftp.ddbj.nig.ac.jp/ddbj_database/dra/fastq/ERA153/ERA153328/ERX139011/ERR163134.fastq.bz2
biofilm	SRA025960	SRX030427	16274	ftp://ftp.ddbj.nig.ac.jp/ddbj_database/dra/fastq/SRA025/SRA025960/SRX030427/SRR071714.fastq.bz2
biofilm	SRA025960	SRX030427	14398	ftp://ftp.ddbj.nig.ac.jp/ddbj_database/dra/fastq/SRA025/SRA025960/SRX030427/SRR071718.fastq.bz2
biofilm	SRA025960	SRX030427	19275	ftp://ftp.ddbj.nig.ac.jp/ddbj_database/dra/fastq/SRA025/SRA025960/SRX030427/SRR071723.fastq.bz2
biofilm	SRA025960	SRX030427	13508	ftp://ftp.ddbj.nig.ac.jp/ddbj_database/dra/fastq/SRA025/SRA025960/SRX030427/SRR071724.fastq.bz2
biofilm	SRA025960	SRX030427	12563	ftp://ftp.ddbj.nig.ac.jp/ddbj_database/dra/fastq/SRA025/SRA025960/SRX030427/SRR071725.fastq.bz2
biofilm	SRA025960	SRX030427	14956	ftp://ftp.ddbj.nig.ac.jp/ddbj_database/dra/fastq/SRA025/SRA025960/SRX030427/SRR071726.fastq.bz2
biofilm	SRA025960	SRX030427	11022	ftp://ftp.ddbj.nig.ac.jp/ddbj_database/dra/fastq/SRA025/SRA025960/SRX030427/SRR071727.fastq.bz2
biofilm	SRA025960	SRX030428	8270	ftp://ftp.ddbj.nig.ac.jp/ddbj_database/dra/fastq/SRA025/SRA025960/SRX030428/SRR071729.fastq.bz2
biofilm	SRA025960	SRX030428	11777	ftp://ftp.ddbj.nig.ac.jp/ddbj_database/dra/fastq/SRA025/SRA025960/SRX030428/SRR071730.fastq.bz2
biofilm	SRA025960	SRX030428	11432	ftp://ftp.ddbj.nig.ac.jp/ddbj_database/dra/fastq/SRA025/SRA025960/SRX030428/SRR071731.fastq.bz2
biofilm	SRA025960	SRX030428	12839	ftp://ftp.ddbj.nig.ac.jp/ddbj_database/dra/fastq/SRA025/SRA025960/SRX030428/SRR071732.fastq.bz2
biofilm	SRA025960	SRX030428	14366	ftp://ftp.ddbj.nig.ac.jp/ddbj_database/dra/fastq/SRA025/SRA025960/SRX030428/SRR071733.fastq.bz2
biofilm	SRA025960	SRX030428	10155	ftp://ftp.ddbj.nig.ac.jp/ddbj_database/dra/fastq/SRA025/SRA025960/SRX030428/SRR071734.fastq.bz2
biofilm	SRA025960	SRX030428	16578	ftp://ftp.ddbj.nig.ac.jp/ddbj_database/dra/fastq/SRA025/SRA025960/SRX030428/SRR071735.fastq.bz2
biofilm	SRA025960	SRX030428	16307	ftp://ftp.ddbj.nig.ac.jp/ddbj_database/dra/fastq/SRA025/SRA025960/SRX030428/SRR071736.fastq.bz2
biofilm	SRA025960	SRX030428	20640	ftp://ftp.ddbj.nig.ac.jp/ddbj_database/dra/fastq/SRA025/SRA025960/SRX030428/SRR071737.fastq.bz2
biofilm	SRA025960	SRX030428	21310	ftp://ftp.ddbj.nig.ac.jp/ddbj_database/dra/fastq/SRA025/SRA025960/SRX030428/SRR071738.fastq.bz2
biofilm	SRA025960	SRX030428	18297	ftp://ftp.ddbj.nig.ac.jp/ddbj_database/dra/fastq/SRA025/SRA025960/SRX030428/SRR071739.fastq.bz2
biofilm	SRA025960	SRX030428	12967	ftp://ftp.ddbj.nig.ac.jp/ddbj_database/dra/fastq/SRA025/SRA025960/SRX030428/SRR071753.fastq.bz2
biofilm	SRA025960	SRX030428	15163	ftp://ftp.ddbj.nig.ac.jp/ddbj_database/dra/fastq/SRA025/SRA025960/SRX030428/SRR071754.fastq.bz2
biofilm	SRA025960	SRX030428	14995	ftp://ftp.ddbj.nig.ac.jp/ddbj_database/dra/fastq/SRA025/SRA025960/SRX030428/SRR071755.fastq.bz2
biofilm	SRA025960	SRX030428	19173	ftp://ftp.ddbj.nig.ac.jp/ddbj_database/dra/fastq/SRA025/SRA025960/SRX030428/SRR071756.fastq.bz2
biofilm	SRA025960	SRX030428	15812	ftp://ftp.ddbj.nig.ac.jp/ddbj_database/dra/fastq/SRA025/SRA025960/SRX030428/SRR071757.fastq.bz2
biofilm	SRA059386	SRX193274	17428	ftp://ftp.ddbj.nig.ac.jp/ddbj_database/dra/fastq/SRA059/SRA059386/SRX193274/SRR584347.fastq.bz2
bioreactor	ERA064588	ERX028747	16893	ftp://ftp.ddbj.nig.ac.jp/ddbj_database/dra/fastq/ERA064/ERA064588/ERX028747/ERR051709.fastq.bz2
bioreactor	ERA064588	ERX028748	5775	ftp://ftp.ddbj.nig.ac.jp/ddbj_database/dra/fastq/ERA064/ERA064588/ERX028748/ERR051702.fastq.bz2
bioreactor	ERA064588	ERX028749	5521	ftp://ftp.ddbj.nig.ac.jp/ddbj_database/dra/fastq/ERA064/ERA064588/ERX028749/ERR051707.fastq.bz2
bioreactor	ERA064588	ERX028750	4531	ftp://ftp.ddbj.nig.ac.jp/ddbj_database/dra/fastq/ERA064/ERA064588/ERX028750/ERR051705.fastq.bz2
bioreactor	ERA064588	ERX028751	2056	ftp://ftp.ddbj.nig.ac.jp/ddbj_database/dra/fastq/ERA064/ERA064588/ERX028751/ERR051700.fastq.bz2
bioreactor	ERA064588	ERX028752	8714	ftp://ftp.ddbj.nig.ac.jp/ddbj_database/dra/fastq/ERA064/ERA064588/ERX028752/ERR051703.fastq.bz2
bioreactor	ERA064588	ERX028753	5083	ftp://ftp.ddbj.nig.ac.jp/ddbj_database/dra/fastq/ERA064/ERA064588/ERX028753/ERR051699.fastq.bz2
bioreactor	ERA064588	ERX028754	7926	ftp://ftp.ddbj.nig.ac.jp/ddbj_database/dra/fastq/ERA064/ERA064588/ERX028754/ERR051704.fastq.bz2
bioreactor	ERA064588	ERX028755	8460	ftp://ftp.ddbj.nig.ac.jp/ddbj_database/dra/fastq/ERA064/ERA064588/ERX028755/ERR051706.fastq.bz2
bioreactor	ERA064588	ERX028756	5593	ftp://ftp.ddbj.nig.ac.jp/ddbj_database/dra/fastq/ERA064/ERA064588/ERX028756/ERR051710.fastq.bz2
bioreactor	ERA064588	ERX028757	2850	ftp://ftp.ddbj.nig.ac.jp/ddbj_database/dra/fastq/ERA064/ERA064588/ERX028757/ERR051708.fastq.bz2
bioreactor	ERA064588	ERX028758	10573	ftp://ftp.ddbj.nig.ac.jp/ddbj_database/dra/fastq/ERA064/ERA064588/ERX028758/ERR051701.fastq.bz2
bioreactor	SRA044950	SRX091278	1098534	ftp://ftp.ddbj.nig.ac.jp/ddbj_database/dra/fastq/SRA044/SRA044950/SRX091278/SRR330071.fastq.bz2
bioreactor	SRA044950	SRX091279	1494894	ftp://ftp.ddbj.nig.ac.jp/ddbj_database/dra/fastq/SRA044/SRA044950/SRX091279/SRR330072.fastq.bz2
bioreactor	SRA044949	SRX091281	739141	ftp://ftp.ddbj.nig.ac.jp/ddbj_database/dra/fastq/SRA044/SRA044949/SRX091281/SRR330069.fastq.bz2
bioreactor	SRA045915	SRX097062	1243746	ftp://ftp.ddbj.nig.ac.jp/ddbj_database/dra/fastq/SRA045/SRA045915/SRX097062/SRR343279.fastq.bz2
bioreactor	SRA045915	SRX097063	774944	ftp://ftp.ddbj.nig.ac.jp/ddbj_database/dra/fastq/SRA045/SRA045915/SRX097063/SRR343280.fastq.bz2
bioreactor	SRA045915	SRX097064	604863	ftp://ftp.ddbj.nig.ac.jp/ddbj_database/dra/fastq/SRA045/SRA045915/SRX097064/SRR343281.fastq.bz2
bioreactor	SRA047640	SRX104115	2352	ftp://ftp.ddbj.nig.ac.jp/ddbj_database/dra/fastq/SRA047/SRA047640/SRX104115/SRR363453.fastq.bz2
bioreactor	SRA047640	SRX104116	2098	ftp://ftp.ddbj.nig.ac.jp/ddbj_database/dra/fastq/SRA047/SRA047640/SRX104116/SRR363454.fastq.bz2
bioreactor	SRA039013	SRX106108	10886	ftp://ftp.ddbj.nig.ac.jp/ddbj_database/dra/fastq/SRA039/SRA039013/SRX106108/SRR369428.fastq.bz2
bioreactor	SRA039013	SRX106109	10258	ftp://ftp.ddbj.nig.ac.jp/ddbj_database/dra/fastq/SRA039/SRA039013/SRX106109/SRR369429.fastq.bz2
bioreactor	SRA039013	SRX106110	6180	ftp://ftp.ddbj.nig.ac.jp/ddbj_database/dra/fastq/SRA039/SRA039013/SRX106110/SRR369430.fastq.bz2
bioreactor	SRA039013	SRX106111	11389	ftp://ftp.ddbj.nig.ac.jp/ddbj_database/dra/fastq/SRA039/SRA039013/SRX106111/SRR369431.fastq.bz2
bioreactor	SRA039013	SRX106112	4749	ftp://ftp.ddbj.nig.ac.jp/ddbj_database/dra/fastq/SRA039/SRA039013/SRX106112/SRR369432.fastq.bz2
bioreactor	SRA039013	SRX106113	14441	ftp://ftp.ddbj.nig.ac.jp/ddbj_database/dra/fastq/SRA039/SRA039013/SRX106113/SRR369433.fastq.bz2
bioreactor	SRA039013	SRX106114	5749	ftp://ftp.ddbj.nig.ac.jp/ddbj_database/dra/fastq/SRA039/SRA039013/SRX106114/SRR369434.fastq.bz2
bioreactor	SRA039013	SRX106114	6189	ftp://ftp.ddbj.nig.ac.jp/ddbj_database/dra/fastq/SRA039/SRA039013/SRX106114/SRR369435.fastq.bz2
bioreactor	SRA039013	SRX106115	9390	ftp://ftp.ddbj.nig.ac.jp/ddbj_database/dra/fastq/SRA039/SRA039013/SRX106115/SRR369436.fastq.bz2
bioreactor	SRA039013	SRX106116	7869	ftp://ftp.ddbj.nig.ac.jp/ddbj_database/dra/fastq/SRA039/SRA039013/SRX106116/SRR369437.fastq.bz2
bioreactor	SRA039013	SRX106117	8836	ftp://ftp.ddbj.nig.ac.jp/ddbj_database/dra/fastq/SRA039/SRA039013/SRX106117/SRR369438.fastq.bz2
bioreactor	SRA039013	SRX106118	6043	ftp://ftp.ddbj.nig.ac.jp/ddbj_database/dra/fastq/SRA039/SRA039013/SRX106118/SRR369439.fastq.bz2
bioreactor	SRA039013	SRX106119	3991	ftp://ftp.ddbj.nig.ac.jp/ddbj_database/dra/fastq/SRA039/SRA039013/SRX106119/SRR369440.fastq.bz2
bioreactor	SRA039013	SRX106120	6661	ftp://ftp.ddbj.nig.ac.jp/ddbj_database/dra/fastq/SRA039/SRA039013/SRX106120/SRR369441.fastq.bz2
bioreactor	SRA039013	SRX106121	8300	ftp://ftp.ddbj.nig.ac.jp/ddbj_database/dra/fastq/SRA039/SRA039013/SRX106121/SRR369442.fastq.bz2
bioreactor	SRA039013	SRX106122	5613	ftp://ftp.ddbj.nig.ac.jp/ddbj_database/dra/fastq/SRA039/SRA039013/SRX106122/SRR369443.fastq.bz2
bioreactor	SRA039013	SRX106123	6101	ftp://ftp.ddbj.nig.ac.jp/ddbj_database/dra/fastq/SRA039/SRA039013/SRX106123/SRR369444.fastq.bz2
bioreactor	SRA039016	SRX106124	15713	ftp://ftp.ddbj.nig.ac.jp/ddbj_database/dra/fastq/SRA039/SRA039016/SRX106124/SRR371535.fastq.bz2
bioreactor	SRA039016	SRX106125	11696	ftp://ftp.ddbj.nig.ac.jp/ddbj_database/dra/fastq/SRA039/SRA039016/SRX106125/SRR371536.fastq.bz2
bioreactor	SRA039016	SRX106126	1184	ftp://ftp.ddbj.nig.ac.jp/ddbj_database/dra/fastq/SRA039/SRA039016/SRX106126/SRR371537.fastq.bz2
bioreactor	SRA039016	SRX106127	5061	ftp://ftp.ddbj.nig.ac.jp/ddbj_database/dra/fastq/SRA039/SRA039016/SRX106127/SRR371538.fastq.bz2
bioreactor	SRA039016	SRX106128	11024	ftp://ftp.ddbj.nig.ac.jp/ddbj_database/dra/fastq/SRA039/SRA039016/SRX106128/SRR371539.fastq.bz2
bioreactor	SRA039016	SRX106129	11416	ftp://ftp.ddbj.nig.ac.jp/ddbj_database/dra/fastq/SRA039/SRA039016/SRX106129/SRR371540.fastq.bz2
bioreactor	SRA039016	SRX106130	10367	ftp://ftp.ddbj.nig.ac.jp/ddbj_database/dra/fastq/SRA039/SRA039016/SRX106130/SRR371541.fastq.bz2
bioreactor	SRA039016	SRX106131	12683	ftp://ftp.ddbj.nig.ac.jp/ddbj_database/dra/fastq/SRA039/SRA039016/SRX106131/SRR371542.fastq.bz2
bioreactor	SRA039016	SRX106132	13133	ftp://ftp.ddbj.nig.ac.jp/ddbj_database/dra/fastq/SRA039/SRA039016/SRX106132/SRR371543.fastq.bz2
bioreactor	SRA039016	SRX106133	1181	ftp://ftp.ddbj.nig.ac.jp/ddbj_database/dra/fastq/SRA039/SRA039016/SRX106133/SRR371544.fastq.bz2
bioreactor	SRA039016	SRX106134	5397	ftp://ftp.ddbj.nig.ac.jp/ddbj_database/dra/fastq/SRA039/SRA039016/SRX106134/SRR371545.fastq.bz2
bioreactor	SRA039016	SRX106135	2767	ftp://ftp.ddbj.nig.ac.jp/ddbj_database/dra/fastq/SRA039/SRA039016/SRX106135/SRR371546.fastq.bz2
bioreactor	SRA039016	SRX106136	5658	ftp://ftp.ddbj.nig.ac.jp/ddbj_database/dra/fastq/SRA039/SRA039016/SRX106136/SRR371547.fastq.bz2
bioreactor	SRA039016	SRX106137	7035	ftp://ftp.ddbj.nig.ac.jp/ddbj_database/dra/fastq/SRA039/SRA039016/SRX106137/SRR371548.fastq.bz2
bioreactor	SRA039016	SRX106138	2600	ftp://ftp.ddbj.nig.ac.jp/ddbj_database/dra/fastq/SRA039/SRA039016/SRX106138/SRR371549.fastq.bz2
bioreactor	SRA039016	SRX106139	4680	ftp://ftp.ddbj.nig.ac.jp/ddbj_database/dra/fastq/SRA039/SRA039016/SRX106139/SRR371550.fastq.bz2
bioreactor	SRA048769	SRX112834	13734	ftp://ftp.ddbj.nig.ac.jp/ddbj_database/dra/fastq/SRA048/SRA048769/SRX112834/SRR392039.fastq.bz2
bioreactor	SRA048769	SRX112835	12043	ftp://ftp.ddbj.nig.ac.jp/ddbj_database/dra/fastq/SRA048/SRA048769/SRX112835/SRR392041.fastq.bz2
bioreactor	SRA048769	SRX112836	10822	ftp://ftp.ddbj.nig.ac.jp/ddbj_database/dra/fastq/SRA048/SRA048769/SRX112836/SRR392042.fastq.bz2
bioreactor	SRA050633	SRX127586	3245	ftp://ftp.ddbj.nig.ac.jp/ddbj_database/dra/fastq/SRA050/SRA050633/SRX127586/SRR439006.fastq.bz2
bioreactor	SRA050633	SRX127587	5636	ftp://ftp.ddbj.nig.ac.jp/ddbj_database/dra/fastq/SRA050/SRA050633/SRX127587/SRR439151.fastq.bz2
bioreactor	SRA050633	SRX127588	2276	ftp://ftp.ddbj.nig.ac.jp/ddbj_database/dra/fastq/SRA050/SRA050633/SRX127588/SRR439152.fastq.bz2
bioreactor	SRA052612	SRX146860	5989	ftp://ftp.ddbj.nig.ac.jp/ddbj_database/dra/fastq/SRA052/SRA052612/SRX146860/SRR495224.fastq.bz2
bioreactor	SRA052612	SRX146864	5795	ftp://ftp.ddbj.nig.ac.jp/ddbj_database/dra/fastq/SRA052/SRA052612/SRX146864/SRR495228.fastq.bz2
bioreactor	SRA052612	SRX146865	5501	ftp://ftp.ddbj.nig.ac.jp/ddbj_database/dra/fastq/SRA052/SRA052612/SRX146865/SRR495229.fastq.bz2
bioreactor	SRA052612	SRX146866	5129	ftp://ftp.ddbj.nig.ac.jp/ddbj_database/dra/fastq/SRA052/SRA052612/SRX146866/SRR495231.fastq.bz2
bioreactor	SRA052612	SRX146867	6772	ftp://ftp.ddbj.nig.ac.jp/ddbj_database/dra/fastq/SRA052/SRA052612/SRX146867/SRR495232.fastq.bz2
bioreactor	SRA049989	SRX193676	1042441	ftp://ftp.ddbj.nig.ac.jp/ddbj_database/dra/fastq/SRA049/SRA049989/SRX193676/SRR586206.fastq.bz2
bioreactor	SRA049989	SRX193676	5887	ftp://ftp.ddbj.nig.ac.jp/ddbj_database/dra/fastq/SRA049/SRA049989/SRX193676/SRR609437.fastq.bz2
bioreactor_sludge	SRA026842	SRX036997	963687	ftp://ftp.ddbj.nig.ac.jp/ddbj_database/dra/fastq/SRA026/SRA026842/SRX036997/SRR090227.fastq.bz2
bioreactor_sludge	SRA029112	SRX039175	1050	ftp://ftp.ddbj.nig.ac.jp/ddbj_database/dra/fastq/SRA029/SRA029112/SRX039175/SRR095857.fastq.bz2
bioreactor_sludge	SRA029112	SRX039175	1554	ftp://ftp.ddbj.nig.ac.jp/ddbj_database/dra/fastq/SRA029/SRA029112/SRX039175/SRR095858.fastq.bz2
bioreactor_sludge	SRA029112	SRX039175	1429	ftp://ftp.ddbj.nig.ac.jp/ddbj_database/dra/fastq/SRA029/SRA029112/SRX039175/SRR095859.fastq.bz2
bioreactor_sludge	SRA029112	SRX039175	4633	ftp://ftp.ddbj.nig.ac.jp/ddbj_database/dra/fastq/SRA029/SRA029112/SRX039175/SRR095860.fastq.bz2
bioreactor_sludge	SRA029112	SRX039175	1580	ftp://ftp.ddbj.nig.ac.jp/ddbj_database/dra/fastq/SRA029/SRA029112/SRX039175/SRR095861.fastq.bz2
bioreactor_sludge	SRA029112	SRX039175	3418	ftp://ftp.ddbj.nig.ac.jp/ddbj_database/dra/fastq/SRA029/SRA029112/SRX039175/SRR095862.fastq.bz2
bioreactor_sludge	SRA029112	SRX039175	2566	ftp://ftp.ddbj.nig.ac.jp/ddbj_database/dra/fastq/SRA029/SRA029112/SRX039175/SRR095863.fastq.bz2
bioreactor_sludge	SRA029112	SRX039175	1848	ftp://ftp.ddbj.nig.ac.jp/ddbj_database/dra/fastq/SRA029/SRA029112/SRX039175/SRR095864.fastq.bz2
bioreactor_sludge	SRA029112	SRX039175	2314	ftp://ftp.ddbj.nig.ac.jp/ddbj_database/dra/fastq/SRA029/SRA029112/SRX039175/SRR095865.fastq.bz2
bioreactor_sludge	SRA029112	SRX039175	3101	ftp://ftp.ddbj.nig.ac.jp/ddbj_database/dra/fastq/SRA029/SRA029112/SRX039175/SRR095866.fastq.bz2
bioreactor_sludge	SRA029112	SRX039175	2360	ftp://ftp.ddbj.nig.ac.jp/ddbj_database/dra/fastq/SRA029/SRA029112/SRX039175/SRR095867.fastq.bz2
bioreactor_sludge	SRA029112	SRX039175	1553	ftp://ftp.ddbj.nig.ac.jp/ddbj_database/dra/fastq/SRA029/SRA029112/SRX039175/SRR095868.fastq.bz2
bioreactor_sludge	SRA029112	SRX039175	2839	ftp://ftp.ddbj.nig.ac.jp/ddbj_database/dra/fastq/SRA029/SRA029112/SRX039175/SRR095869.fastq.bz2
bioreactor_sludge	SRA029112	SRX039175	1290	ftp://ftp.ddbj.nig.ac.jp/ddbj_database/dra/fastq/SRA029/SRA029112/SRX039175/SRR095870.fastq.bz2
bioreactor_sludge	SRA029112	SRX039175	3294	ftp://ftp.ddbj.nig.ac.jp/ddbj_database/dra/fastq/SRA029/SRA029112/SRX039175/SRR095871.fastq.bz2
bioreactor_sludge	SRA029112	SRX039175	3279	ftp://ftp.ddbj.nig.ac.jp/ddbj_database/dra/fastq/SRA029/SRA029112/SRX039175/SRR095872.fastq.bz2
bioreactor_sludge	SRA029112	SRX039175	5485	ftp://ftp.ddbj.nig.ac.jp/ddbj_database/dra/fastq/SRA029/SRA029112/SRX039175/SRR095873.fastq.bz2
bioreactor_sludge	SRA029112	SRX039175	3142	ftp://ftp.ddbj.nig.ac.jp/ddbj_database/dra/fastq/SRA029/SRA029112/SRX039175/SRR095874.fastq.bz2
bioreactor_sludge	SRA029112	SRX039175	2264	ftp://ftp.ddbj.nig.ac.jp/ddbj_database/dra/fastq/SRA029/SRA029112/SRX039175/SRR095875.fastq.bz2
bioreactor_sludge	SRA029112	SRX039175	1500	ftp://ftp.ddbj.nig.ac.jp/ddbj_database/dra/fastq/SRA029/SRA029112/SRX039175/SRR095876.fastq.bz2
bioreactor_sludge	SRA029112	SRX039175	5691	ftp://ftp.ddbj.nig.ac.jp/ddbj_database/dra/fastq/SRA029/SRA029112/SRX039175/SRR095877.fastq.bz2
bioreactor_sludge	SRA029112	SRX039175	3260	ftp://ftp.ddbj.nig.ac.jp/ddbj_database/dra/fastq/SRA029/SRA029112/SRX039175/SRR095878.fastq.bz2
bioreactor_sludge	SRA029112	SRX039175	5186	ftp://ftp.ddbj.nig.ac.jp/ddbj_database/dra/fastq/SRA029/SRA029112/SRX039175/SRR095879.fastq.bz2
bioreactor_sludge	SRA029112	SRX039175	1067	ftp://ftp.ddbj.nig.ac.jp/ddbj_database/dra/fastq/SRA029/SRA029112/SRX039175/SRR095880.fastq.bz2
bioreactor_sludge	SRA029112	SRX039175	3133	ftp://ftp.ddbj.nig.ac.jp/ddbj_database/dra/fastq/SRA029/SRA029112/SRX039175/SRR095881.fastq.bz2
bioreactor_sludge	SRA029112	SRX039175	1097	ftp://ftp.ddbj.nig.ac.jp/ddbj_database/dra/fastq/SRA029/SRA029112/SRX039175/SRR095882.fastq.bz2
bioreactor_sludge	SRA029112	SRX039175	335	ftp://ftp.ddbj.nig.ac.jp/ddbj_database/dra/fastq/SRA029/SRA029112/SRX039175/SRR095883.fastq.bz2
bioreactor_sludge	SRA029112	SRX039175	3187	ftp://ftp.ddbj.nig.ac.jp/ddbj_database/dra/fastq/SRA029/SRA029112/SRX039175/SRR095884.fastq.bz2
bioreactor_sludge	SRA029112	SRX039175	2849	ftp://ftp.ddbj.nig.ac.jp/ddbj_database/dra/fastq/SRA029/SRA029112/SRX039175/SRR095885.fastq.bz2
bioreactor_sludge	SRA029112	SRX039175	2046	ftp://ftp.ddbj.nig.ac.jp/ddbj_database/dra/fastq/SRA029/SRA029112/SRX039175/SRR095886.fastq.bz2
bioreactor_sludge	SRA029112	SRX039175	1813	ftp://ftp.ddbj.nig.ac.jp/ddbj_database/dra/fastq/SRA029/SRA029112/SRX039175/SRR095887.fastq.bz2
bioreactor_sludge	SRA029112	SRX039175	1795	ftp://ftp.ddbj.nig.ac.jp/ddbj_database/dra/fastq/SRA029/SRA029112/SRX039175/SRR095888.fastq.bz2
bioreactor_sludge	SRA029112	SRX039175	1982	ftp://ftp.ddbj.nig.ac.jp/ddbj_database/dra/fastq/SRA029/SRA029112/SRX039175/SRR095889.fastq.bz2
bioreactor_sludge	SRA029112	SRX039175	5721	ftp://ftp.ddbj.nig.ac.jp/ddbj_database/dra/fastq/SRA029/SRA029112/SRX039175/SRR095890.fastq.bz2
bioreactor_sludge	SRA029112	SRX039175	4071	ftp://ftp.ddbj.nig.ac.jp/ddbj_database/dra/fastq/SRA029/SRA029112/SRX039175/SRR095891.fastq.bz2
bioreactor_sludge	SRA029112	SRX039175	2116	ftp://ftp.ddbj.nig.ac.jp/ddbj_database/dra/fastq/SRA029/SRA029112/SRX039175/SRR095892.fastq.bz2
bioreactor_sludge	SRA029112	SRX039175	1718	ftp://ftp.ddbj.nig.ac.jp/ddbj_database/dra/fastq/SRA029/SRA029112/SRX039175/SRR095893.fastq.bz2
bioreactor_sludge	SRA029112	SRX039175	1662	ftp://ftp.ddbj.nig.ac.jp/ddbj_database/dra/fastq/SRA029/SRA029112/SRX039175/SRR095894.fastq.bz2
bioreactor_sludge	SRA029112	SRX039175	2695	ftp://ftp.ddbj.nig.ac.jp/ddbj_database/dra/fastq/SRA029/SRA029112/SRX039175/SRR095895.fastq.bz2
bioreactor_sludge	SRA029112	SRX039175	1579	ftp://ftp.ddbj.nig.ac.jp/ddbj_database/dra/fastq/SRA029/SRA029112/SRX039175/SRR095896.fastq.bz2
bioreactor_sludge	SRA029112	SRX039175	3442	ftp://ftp.ddbj.nig.ac.jp/ddbj_database/dra/fastq/SRA029/SRA029112/SRX039175/SRR095897.fastq.bz2
bioreactor_sludge	SRA029112	SRX039175	5206	ftp://ftp.ddbj.nig.ac.jp/ddbj_database/dra/fastq/SRA029/SRA029112/SRX039175/SRR095898.fastq.bz2
bioreactor_sludge	SRA029112	SRX039175	2287	ftp://ftp.ddbj.nig.ac.jp/ddbj_database/dra/fastq/SRA029/SRA029112/SRX039175/SRR095899.fastq.bz2
bioreactor_sludge	SRA029112	SRX039175	859	ftp://ftp.ddbj.nig.ac.jp/ddbj_database/dra/fastq/SRA029/SRA029112/SRX039175/SRR095900.fastq.bz2
bioreactor_sludge	SRA029112	SRX039175	4352	ftp://ftp.ddbj.nig.ac.jp/ddbj_database/dra/fastq/SRA029/SRA029112/SRX039175/SRR095901.fastq.bz2
bioreactor_sludge	SRA029112	SRX039175	7345	ftp://ftp.ddbj.nig.ac.jp/ddbj_database/dra/fastq/SRA029/SRA029112/SRX039175/SRR095902.fastq.bz2
bioreactor_sludge	SRA029112	SRX039175	1640	ftp://ftp.ddbj.nig.ac.jp/ddbj_database/dra/fastq/SRA029/SRA029112/SRX039175/SRR095903.fastq.bz2
bioreactor_sludge	SRA029112	SRX039175	1231	ftp://ftp.ddbj.nig.ac.jp/ddbj_database/dra/fastq/SRA029/SRA029112/SRX039175/SRR095904.fastq.bz2
bioreactor_sludge	SRA029112	SRX039175	1579	ftp://ftp.ddbj.nig.ac.jp/ddbj_database/dra/fastq/SRA029/SRA029112/SRX039175/SRR095905.fastq.bz2
bioreactor_sludge	SRA029112	SRX039175	814	ftp://ftp.ddbj.nig.ac.jp/ddbj_database/dra/fastq/SRA029/SRA029112/SRX039175/SRR095906.fastq.bz2
bioreactor_sludge	SRA029112	SRX039175	2280	ftp://ftp.ddbj.nig.ac.jp/ddbj_database/dra/fastq/SRA029/SRA029112/SRX039175/SRR095907.fastq.bz2
bioreactor_sludge	SRA029112	SRX039175	2182	ftp://ftp.ddbj.nig.ac.jp/ddbj_database/dra/fastq/SRA029/SRA029112/SRX039175/SRR095908.fastq.bz2
bioreactor_sludge	SRA029112	SRX039175	3325	ftp://ftp.ddbj.nig.ac.jp/ddbj_database/dra/fastq/SRA029/SRA029112/SRX039175/SRR095909.fastq.bz2
bioreactor_sludge	SRA029112	SRX039175	3132	ftp://ftp.ddbj.nig.ac.jp/ddbj_database/dra/fastq/SRA029/SRA029112/SRX039175/SRR095910.fastq.bz2
bioreactor_sludge	SRA029112	SRX039175	1443	ftp://ftp.ddbj.nig.ac.jp/ddbj_database/dra/fastq/SRA029/SRA029112/SRX039175/SRR095911.fastq.bz2
bioreactor_sludge	SRA029112	SRX039175	933	ftp://ftp.ddbj.nig.ac.jp/ddbj_database/dra/fastq/SRA029/SRA029112/SRX039175/SRR095912.fastq.bz2
bioreactor_sludge	SRA029112	SRX039175	8288	ftp://ftp.ddbj.nig.ac.jp/ddbj_database/dra/fastq/SRA029/SRA029112/SRX039175/SRR095913.fastq.bz2
bioreactor_sludge	SRA029112	SRX039175	2638	ftp://ftp.ddbj.nig.ac.jp/ddbj_database/dra/fastq/SRA029/SRA029112/SRX039175/SRR095914.fastq.bz2
bioreactor_sludge	SRA029112	SRX039175	1463	ftp://ftp.ddbj.nig.ac.jp/ddbj_database/dra/fastq/SRA029/SRA029112/SRX039175/SRR095915.fastq.bz2
bioreactor_sludge	SRA029112	SRX039175	1909	ftp://ftp.ddbj.nig.ac.jp/ddbj_database/dra/fastq/SRA029/SRA029112/SRX039175/SRR095916.fastq.bz2
bioreactor_sludge	SRA029112	SRX039175	736	ftp://ftp.ddbj.nig.ac.jp/ddbj_database/dra/fastq/SRA029/SRA029112/SRX039175/SRR095917.fastq.bz2
bioreactor_sludge	SRA029112	SRX039175	1927	ftp://ftp.ddbj.nig.ac.jp/ddbj_database/dra/fastq/SRA029/SRA029112/SRX039175/SRR095918.fastq.bz2
bioreactor_sludge	SRA029112	SRX039175	2941	ftp://ftp.ddbj.nig.ac.jp/ddbj_database/dra/fastq/SRA029/SRA029112/SRX039175/SRR095919.fastq.bz2
bioreactor_sludge	SRA029112	SRX039175	1665	ftp://ftp.ddbj.nig.ac.jp/ddbj_database/dra/fastq/SRA029/SRA029112/SRX039175/SRR095920.fastq.bz2
bioreactor_sludge	SRA029112	SRX039175	1452	ftp://ftp.ddbj.nig.ac.jp/ddbj_database/dra/fastq/SRA029/SRA029112/SRX039175/SRR095921.fastq.bz2
bioreactor_sludge	SRA029112	SRX039175	1497	ftp://ftp.ddbj.nig.ac.jp/ddbj_database/dra/fastq/SRA029/SRA029112/SRX039175/SRR095922.fastq.bz2
bioreactor_sludge	SRA029112	SRX039175	752	ftp://ftp.ddbj.nig.ac.jp/ddbj_database/dra/fastq/SRA029/SRA029112/SRX039175/SRR095923.fastq.bz2
bioreactor_sludge	SRA029112	SRX039175	2550	ftp://ftp.ddbj.nig.ac.jp/ddbj_database/dra/fastq/SRA029/SRA029112/SRX039175/SRR095924.fastq.bz2
bioreactor_sludge	SRA029112	SRX039175	2302	ftp://ftp.ddbj.nig.ac.jp/ddbj_database/dra/fastq/SRA029/SRA029112/SRX039175/SRR095925.fastq.bz2
bioreactor_sludge	SRA029112	SRX039175	2713	ftp://ftp.ddbj.nig.ac.jp/ddbj_database/dra/fastq/SRA029/SRA029112/SRX039175/SRR095926.fastq.bz2
bioreactor_sludge	SRA029112	SRX039175	948	ftp://ftp.ddbj.nig.ac.jp/ddbj_database/dra/fastq/SRA029/SRA029112/SRX039175/SRR095927.fastq.bz2
bioreactor_sludge	SRA029112	SRX039175	1306	ftp://ftp.ddbj.nig.ac.jp/ddbj_database/dra/fastq/SRA029/SRA029112/SRX039175/SRR095928.fastq.bz2
bioreactor_sludge	SRA029112	SRX039175	1287	ftp://ftp.ddbj.nig.ac.jp/ddbj_database/dra/fastq/SRA029/SRA029112/SRX039175/SRR095929.fastq.bz2
bioreactor_sludge	SRA029112	SRX039175	1708	ftp://ftp.ddbj.nig.ac.jp/ddbj_database/dra/fastq/SRA029/SRA029112/SRX039175/SRR095930.fastq.bz2
bioreactor_sludge	SRA029112	SRX039175	2059	ftp://ftp.ddbj.nig.ac.jp/ddbj_database/dra/fastq/SRA029/SRA029112/SRX039175/SRR095931.fastq.bz2
bioreactor_sludge	SRA029112	SRX039175	2954	ftp://ftp.ddbj.nig.ac.jp/ddbj_database/dra/fastq/SRA029/SRA029112/SRX039175/SRR095932.fastq.bz2
bioreactor_sludge	SRA029112	SRX039175	1421	ftp://ftp.ddbj.nig.ac.jp/ddbj_database/dra/fastq/SRA029/SRA029112/SRX039175/SRR095933.fastq.bz2
bioreactor_sludge	SRA029112	SRX039175	1430	ftp://ftp.ddbj.nig.ac.jp/ddbj_database/dra/fastq/SRA029/SRA029112/SRX039175/SRR095934.fastq.bz2
bioreactor_sludge	SRA029112	SRX039175	887	ftp://ftp.ddbj.nig.ac.jp/ddbj_database/dra/fastq/SRA029/SRA029112/SRX039175/SRR095935.fastq.bz2
bioreactor_sludge	SRA029112	SRX039175	1816	ftp://ftp.ddbj.nig.ac.jp/ddbj_database/dra/fastq/SRA029/SRA029112/SRX039175/SRR095936.fastq.bz2
bioreactor_sludge	SRA029112	SRX039175	2708	ftp://ftp.ddbj.nig.ac.jp/ddbj_database/dra/fastq/SRA029/SRA029112/SRX039175/SRR095937.fastq.bz2
bioreactor_sludge	SRA029112	SRX039175	3294	ftp://ftp.ddbj.nig.ac.jp/ddbj_database/dra/fastq/SRA029/SRA029112/SRX039175/SRR095938.fastq.bz2
bioreactor_sludge	SRA029112	SRX039175	892	ftp://ftp.ddbj.nig.ac.jp/ddbj_database/dra/fastq/SRA029/SRA029112/SRX039175/SRR095939.fastq.bz2
bioreactor_sludge	SRA029112	SRX039175	1047	ftp://ftp.ddbj.nig.ac.jp/ddbj_database/dra/fastq/SRA029/SRA029112/SRX039175/SRR095940.fastq.bz2
bioreactor_sludge	SRA029112	SRX039175	571	ftp://ftp.ddbj.nig.ac.jp/ddbj_database/dra/fastq/SRA029/SRA029112/SRX039175/SRR095941.fastq.bz2
bioreactor_sludge	SRA029112	SRX039175	1382	ftp://ftp.ddbj.nig.ac.jp/ddbj_database/dra/fastq/SRA029/SRA029112/SRX039175/SRR095942.fastq.bz2
bioreactor_sludge	SRA029112	SRX039175	1222	ftp://ftp.ddbj.nig.ac.jp/ddbj_database/dra/fastq/SRA029/SRA029112/SRX039175/SRR095943.fastq.bz2
bioreactor_sludge	SRA029112	SRX039175	1476	ftp://ftp.ddbj.nig.ac.jp/ddbj_database/dra/fastq/SRA029/SRA029112/SRX039175/SRR095944.fastq.bz2
bioreactor_sludge	SRA029112	SRX039175	1316	ftp://ftp.ddbj.nig.ac.jp/ddbj_database/dra/fastq/SRA029/SRA029112/SRX039175/SRR095945.fastq.bz2
bioreactor_sludge	SRA029112	SRX039175	1039	ftp://ftp.ddbj.nig.ac.jp/ddbj_database/dra/fastq/SRA029/SRA029112/SRX039175/SRR095946.fastq.bz2
bioreactor_sludge	SRA029112	SRX039175	919	ftp://ftp.ddbj.nig.ac.jp/ddbj_database/dra/fastq/SRA029/SRA029112/SRX039175/SRR095947.fastq.bz2
bioreactor_sludge	SRA029112	SRX039175	784	ftp://ftp.ddbj.nig.ac.jp/ddbj_database/dra/fastq/SRA029/SRA029112/SRX039175/SRR095948.fastq.bz2
bioreactor_sludge	SRA029112	SRX039175	2978	ftp://ftp.ddbj.nig.ac.jp/ddbj_database/dra/fastq/SRA029/SRA029112/SRX039175/SRR095949.fastq.bz2
bioreactor_sludge	SRA029112	SRX039175	5907	ftp://ftp.ddbj.nig.ac.jp/ddbj_database/dra/fastq/SRA029/SRA029112/SRX039175/SRR095950.fastq.bz2
bioreactor_sludge	SRA029112	SRX039175	1421	ftp://ftp.ddbj.nig.ac.jp/ddbj_database/dra/fastq/SRA029/SRA029112/SRX039175/SRR095951.fastq.bz2
bioreactor_sludge	SRA029112	SRX039175	1449	ftp://ftp.ddbj.nig.ac.jp/ddbj_database/dra/fastq/SRA029/SRA029112/SRX039175/SRR095952.fastq.bz2
bioreactor_sludge	SRA029112	SRX039175	1050	ftp://ftp.ddbj.nig.ac.jp/ddbj_database/dra/fastq/SRA029/SRA029112/SRX039175/SRR095953.fastq.bz2
bioreactor_sludge	SRA029112	SRX039175	1401	ftp://ftp.ddbj.nig.ac.jp/ddbj_database/dra/fastq/SRA029/SRA029112/SRX039175/SRR095954.fastq.bz2
bioreactor_sludge	SRA029112	SRX039175	472	ftp://ftp.ddbj.nig.ac.jp/ddbj_database/dra/fastq/SRA029/SRA029112/SRX039175/SRR095955.fastq.bz2
bioreactor_sludge	SRA029112	SRX039175	639	ftp://ftp.ddbj.nig.ac.jp/ddbj_database/dra/fastq/SRA029/SRA029112/SRX039175/SRR095956.fastq.bz2
bioreactor_sludge	SRA029112	SRX039175	917	ftp://ftp.ddbj.nig.ac.jp/ddbj_database/dra/fastq/SRA029/SRA029112/SRX039175/SRR095957.fastq.bz2
bioreactor_sludge	SRA029112	SRX039175	410	ftp://ftp.ddbj.nig.ac.jp/ddbj_database/dra/fastq/SRA029/SRA029112/SRX039175/SRR095958.fastq.bz2
bioreactor_sludge	SRA029112	SRX039175	139	ftp://ftp.ddbj.nig.ac.jp/ddbj_database/dra/fastq/SRA029/SRA029112/SRX039175/SRR095959.fastq.bz2
bioreactor_sludge	SRA029112	SRX039175	294	ftp://ftp.ddbj.nig.ac.jp/ddbj_database/dra/fastq/SRA029/SRA029112/SRX039175/SRR095960.fastq.bz2
bioreactor_sludge	SRA029112	SRX039175	732	ftp://ftp.ddbj.nig.ac.jp/ddbj_database/dra/fastq/SRA029/SRA029112/SRX039175/SRR095961.fastq.bz2
bioreactor_sludge	SRA029112	SRX039175	1413	ftp://ftp.ddbj.nig.ac.jp/ddbj_database/dra/fastq/SRA029/SRA029112/SRX039175/SRR095962.fastq.bz2
bioreactor_sludge	SRA029112	SRX039175	438	ftp://ftp.ddbj.nig.ac.jp/ddbj_database/dra/fastq/SRA029/SRA029112/SRX039175/SRR095963.fastq.bz2
bioreactor_sludge	SRA029112	SRX039175	592	ftp://ftp.ddbj.nig.ac.jp/ddbj_database/dra/fastq/SRA029/SRA029112/SRX039175/SRR095964.fastq.bz2
bioreactor_sludge	SRA029112	SRX039175	427	ftp://ftp.ddbj.nig.ac.jp/ddbj_database/dra/fastq/SRA029/SRA029112/SRX039175/SRR095965.fastq.bz2
bioreactor_sludge	SRA029112	SRX039175	677	ftp://ftp.ddbj.nig.ac.jp/ddbj_database/dra/fastq/SRA029/SRA029112/SRX039175/SRR095966.fastq.bz2
bioreactor_sludge	SRA029112	SRX039175	707	ftp://ftp.ddbj.nig.ac.jp/ddbj_database/dra/fastq/SRA029/SRA029112/SRX039175/SRR095967.fastq.bz2
bioreactor_sludge	SRA029112	SRX039175	472	ftp://ftp.ddbj.nig.ac.jp/ddbj_database/dra/fastq/SRA029/SRA029112/SRX039175/SRR095968.fastq.bz2
bioreactor_sludge	SRA029112	SRX039176	1150	ftp://ftp.ddbj.nig.ac.jp/ddbj_database/dra/fastq/SRA029/SRA029112/SRX039176/SRR095970.fastq.bz2
bioreactor_sludge	SRA029112	SRX039176	1630	ftp://ftp.ddbj.nig.ac.jp/ddbj_database/dra/fastq/SRA029/SRA029112/SRX039176/SRR095971.fastq.bz2
bioreactor_sludge	SRA029112	SRX039176	1447	ftp://ftp.ddbj.nig.ac.jp/ddbj_database/dra/fastq/SRA029/SRA029112/SRX039176/SRR095972.fastq.bz2
bioreactor_sludge	SRA029112	SRX039176	4855	ftp://ftp.ddbj.nig.ac.jp/ddbj_database/dra/fastq/SRA029/SRA029112/SRX039176/SRR095973.fastq.bz2
bioreactor_sludge	SRA029112	SRX039176	1702	ftp://ftp.ddbj.nig.ac.jp/ddbj_database/dra/fastq/SRA029/SRA029112/SRX039176/SRR095974.fastq.bz2
bioreactor_sludge	SRA029112	SRX039176	3691	ftp://ftp.ddbj.nig.ac.jp/ddbj_database/dra/fastq/SRA029/SRA029112/SRX039176/SRR095975.fastq.bz2
bioreactor_sludge	SRA029112	SRX039176	2742	ftp://ftp.ddbj.nig.ac.jp/ddbj_database/dra/fastq/SRA029/SRA029112/SRX039176/SRR095976.fastq.bz2
bioreactor_sludge	SRA029112	SRX039176	1910	ftp://ftp.ddbj.nig.ac.jp/ddbj_database/dra/fastq/SRA029/SRA029112/SRX039176/SRR095977.fastq.bz2
bioreactor_sludge	SRA029112	SRX039176	2486	ftp://ftp.ddbj.nig.ac.jp/ddbj_database/dra/fastq/SRA029/SRA029112/SRX039176/SRR095978.fastq.bz2
bioreactor_sludge	SRA029112	SRX039176	3341	ftp://ftp.ddbj.nig.ac.jp/ddbj_database/dra/fastq/SRA029/SRA029112/SRX039176/SRR095979.fastq.bz2
bioreactor_sludge	SRA029112	SRX039176	2390	ftp://ftp.ddbj.nig.ac.jp/ddbj_database/dra/fastq/SRA029/SRA029112/SRX039176/SRR095980.fastq.bz2
bioreactor_sludge	SRA029112	SRX039176	1724	ftp://ftp.ddbj.nig.ac.jp/ddbj_database/dra/fastq/SRA029/SRA029112/SRX039176/SRR095981.fastq.bz2
bioreactor_sludge	SRA029112	SRX039176	3137	ftp://ftp.ddbj.nig.ac.jp/ddbj_database/dra/fastq/SRA029/SRA029112/SRX039176/SRR095982.fastq.bz2
bioreactor_sludge	SRA029112	SRX039176	1344	ftp://ftp.ddbj.nig.ac.jp/ddbj_database/dra/fastq/SRA029/SRA029112/SRX039176/SRR095983.fastq.bz2
bioreactor_sludge	SRA029112	SRX039176	3402	ftp://ftp.ddbj.nig.ac.jp/ddbj_database/dra/fastq/SRA029/SRA029112/SRX039176/SRR095984.fastq.bz2
bioreactor_sludge	SRA029112	SRX039176	3554	ftp://ftp.ddbj.nig.ac.jp/ddbj_database/dra/fastq/SRA029/SRA029112/SRX039176/SRR095985.fastq.bz2
bioreactor_sludge	SRA029112	SRX039176	5813	ftp://ftp.ddbj.nig.ac.jp/ddbj_database/dra/fastq/SRA029/SRA029112/SRX039176/SRR095986.fastq.bz2
bioreactor_sludge	SRA029112	SRX039176	3420	ftp://ftp.ddbj.nig.ac.jp/ddbj_database/dra/fastq/SRA029/SRA029112/SRX039176/SRR095987.fastq.bz2
bioreactor_sludge	SRA029112	SRX039176	2402	ftp://ftp.ddbj.nig.ac.jp/ddbj_database/dra/fastq/SRA029/SRA029112/SRX039176/SRR095988.fastq.bz2
bioreactor_sludge	SRA029112	SRX039176	1704	ftp://ftp.ddbj.nig.ac.jp/ddbj_database/dra/fastq/SRA029/SRA029112/SRX039176/SRR095989.fastq.bz2
bioreactor_sludge	SRA029112	SRX039176	6094	ftp://ftp.ddbj.nig.ac.jp/ddbj_database/dra/fastq/SRA029/SRA029112/SRX039176/SRR095990.fastq.bz2
bioreactor_sludge	SRA029112	SRX039176	3393	ftp://ftp.ddbj.nig.ac.jp/ddbj_database/dra/fastq/SRA029/SRA029112/SRX039176/SRR095991.fastq.bz2
bioreactor_sludge	SRA029112	SRX039176	5434	ftp://ftp.ddbj.nig.ac.jp/ddbj_database/dra/fastq/SRA029/SRA029112/SRX039176/SRR095992.fastq.bz2
bioreactor_sludge	SRA029112	SRX039176	1109	ftp://ftp.ddbj.nig.ac.jp/ddbj_database/dra/fastq/SRA029/SRA029112/SRX039176/SRR095993.fastq.bz2
bioreactor_sludge	SRA029112	SRX039176	3313	ftp://ftp.ddbj.nig.ac.jp/ddbj_database/dra/fastq/SRA029/SRA029112/SRX039176/SRR095994.fastq.bz2
bioreactor_sludge	SRA029112	SRX039176	1269	ftp://ftp.ddbj.nig.ac.jp/ddbj_database/dra/fastq/SRA029/SRA029112/SRX039176/SRR095995.fastq.bz2
bioreactor_sludge	SRA029112	SRX039176	352	ftp://ftp.ddbj.nig.ac.jp/ddbj_database/dra/fastq/SRA029/SRA029112/SRX039176/SRR095996.fastq.bz2
bioreactor_sludge	SRA029112	SRX039176	3468	ftp://ftp.ddbj.nig.ac.jp/ddbj_database/dra/fastq/SRA029/SRA029112/SRX039176/SRR095997.fastq.bz2
bioreactor_sludge	SRA029112	SRX039176	3055	ftp://ftp.ddbj.nig.ac.jp/ddbj_database/dra/fastq/SRA029/SRA029112/SRX039176/SRR095998.fastq.bz2
bioreactor_sludge	SRA029112	SRX039176	2085	ftp://ftp.ddbj.nig.ac.jp/ddbj_database/dra/fastq/SRA029/SRA029112/SRX039176/SRR095999.fastq.bz2
bioreactor_sludge	SRA029112	SRX039176	1875	ftp://ftp.ddbj.nig.ac.jp/ddbj_database/dra/fastq/SRA029/SRA029112/SRX039176/SRR096000.fastq.bz2
bioreactor_sludge	SRA029112	SRX039176	1860	ftp://ftp.ddbj.nig.ac.jp/ddbj_database/dra/fastq/SRA029/SRA029112/SRX039176/SRR096001.fastq.bz2
bioreactor_sludge	SRA029112	SRX039176	2067	ftp://ftp.ddbj.nig.ac.jp/ddbj_database/dra/fastq/SRA029/SRA029112/SRX039176/SRR096002.fastq.bz2
bioreactor_sludge	SRA029112	SRX039176	6107	ftp://ftp.ddbj.nig.ac.jp/ddbj_database/dra/fastq/SRA029/SRA029112/SRX039176/SRR096003.fastq.bz2
bioreactor_sludge	SRA029112	SRX039176	4357	ftp://ftp.ddbj.nig.ac.jp/ddbj_database/dra/fastq/SRA029/SRA029112/SRX039176/SRR096004.fastq.bz2
bioreactor_sludge	SRA029112	SRX039176	2235	ftp://ftp.ddbj.nig.ac.jp/ddbj_database/dra/fastq/SRA029/SRA029112/SRX039176/SRR096005.fastq.bz2
bioreactor_sludge	SRA029112	SRX039176	1907	ftp://ftp.ddbj.nig.ac.jp/ddbj_database/dra/fastq/SRA029/SRA029112/SRX039176/SRR096006.fastq.bz2
bioreactor_sludge	SRA029112	SRX039176	1575	ftp://ftp.ddbj.nig.ac.jp/ddbj_database/dra/fastq/SRA029/SRA029112/SRX039176/SRR096007.fastq.bz2
bioreactor_sludge	SRA029112	SRX039176	2775	ftp://ftp.ddbj.nig.ac.jp/ddbj_database/dra/fastq/SRA029/SRA029112/SRX039176/SRR096008.fastq.bz2
bioreactor_sludge	SRA029112	SRX039176	1654	ftp://ftp.ddbj.nig.ac.jp/ddbj_database/dra/fastq/SRA029/SRA029112/SRX039176/SRR096009.fastq.bz2
bioreactor_sludge	SRA029112	SRX039176	3583	ftp://ftp.ddbj.nig.ac.jp/ddbj_database/dra/fastq/SRA029/SRA029112/SRX039176/SRR096010.fastq.bz2
bioreactor_sludge	SRA029112	SRX039176	5414	ftp://ftp.ddbj.nig.ac.jp/ddbj_database/dra/fastq/SRA029/SRA029112/SRX039176/SRR096011.fastq.bz2
bioreactor_sludge	SRA029112	SRX039176	2406	ftp://ftp.ddbj.nig.ac.jp/ddbj_database/dra/fastq/SRA029/SRA029112/SRX039176/SRR096012.fastq.bz2
bioreactor_sludge	SRA029112	SRX039176	938	ftp://ftp.ddbj.nig.ac.jp/ddbj_database/dra/fastq/SRA029/SRA029112/SRX039176/SRR096013.fastq.bz2
bioreactor_sludge	SRA029112	SRX039176	4563	ftp://ftp.ddbj.nig.ac.jp/ddbj_database/dra/fastq/SRA029/SRA029112/SRX039176/SRR096014.fastq.bz2
bioreactor_sludge	SRA029112	SRX039176	7758	ftp://ftp.ddbj.nig.ac.jp/ddbj_database/dra/fastq/SRA029/SRA029112/SRX039176/SRR096015.fastq.bz2
bioreactor_sludge	SRA029112	SRX039176	1667	ftp://ftp.ddbj.nig.ac.jp/ddbj_database/dra/fastq/SRA029/SRA029112/SRX039176/SRR096016.fastq.bz2
bioreactor_sludge	SRA029112	SRX039176	1282	ftp://ftp.ddbj.nig.ac.jp/ddbj_database/dra/fastq/SRA029/SRA029112/SRX039176/SRR096017.fastq.bz2
bioreactor_sludge	SRA029112	SRX039176	1687	ftp://ftp.ddbj.nig.ac.jp/ddbj_database/dra/fastq/SRA029/SRA029112/SRX039176/SRR096018.fastq.bz2
bioreactor_sludge	SRA029112	SRX039176	870	ftp://ftp.ddbj.nig.ac.jp/ddbj_database/dra/fastq/SRA029/SRA029112/SRX039176/SRR096019.fastq.bz2
bioreactor_sludge	SRA029112	SRX039176	2510	ftp://ftp.ddbj.nig.ac.jp/ddbj_database/dra/fastq/SRA029/SRA029112/SRX039176/SRR096020.fastq.bz2
bioreactor_sludge	SRA029112	SRX039176	2185	ftp://ftp.ddbj.nig.ac.jp/ddbj_database/dra/fastq/SRA029/SRA029112/SRX039176/SRR096021.fastq.bz2
bioreactor_sludge	SRA029112	SRX039176	3481	ftp://ftp.ddbj.nig.ac.jp/ddbj_database/dra/fastq/SRA029/SRA029112/SRX039176/SRR096022.fastq.bz2
bioreactor_sludge	SRA029112	SRX039176	3393	ftp://ftp.ddbj.nig.ac.jp/ddbj_database/dra/fastq/SRA029/SRA029112/SRX039176/SRR096023.fastq.bz2
bioreactor_sludge	SRA029112	SRX039176	1512	ftp://ftp.ddbj.nig.ac.jp/ddbj_database/dra/fastq/SRA029/SRA029112/SRX039176/SRR096024.fastq.bz2
bioreactor_sludge	SRA029112	SRX039176	982	ftp://ftp.ddbj.nig.ac.jp/ddbj_database/dra/fastq/SRA029/SRA029112/SRX039176/SRR096025.fastq.bz2
bioreactor_sludge	SRA029112	SRX039176	8596	ftp://ftp.ddbj.nig.ac.jp/ddbj_database/dra/fastq/SRA029/SRA029112/SRX039176/SRR096026.fastq.bz2
bioreactor_sludge	SRA029112	SRX039176	2920	ftp://ftp.ddbj.nig.ac.jp/ddbj_database/dra/fastq/SRA029/SRA029112/SRX039176/SRR096027.fastq.bz2
bioreactor_sludge	SRA029112	SRX039176	1546	ftp://ftp.ddbj.nig.ac.jp/ddbj_database/dra/fastq/SRA029/SRA029112/SRX039176/SRR096028.fastq.bz2
bioreactor_sludge	SRA029112	SRX039176	1993	ftp://ftp.ddbj.nig.ac.jp/ddbj_database/dra/fastq/SRA029/SRA029112/SRX039176/SRR096029.fastq.bz2
bioreactor_sludge	SRA029112	SRX039176	816	ftp://ftp.ddbj.nig.ac.jp/ddbj_database/dra/fastq/SRA029/SRA029112/SRX039176/SRR096030.fastq.bz2
bioreactor_sludge	SRA029112	SRX039176	2127	ftp://ftp.ddbj.nig.ac.jp/ddbj_database/dra/fastq/SRA029/SRA029112/SRX039176/SRR096031.fastq.bz2
bioreactor_sludge	SRA029112	SRX039176	3052	ftp://ftp.ddbj.nig.ac.jp/ddbj_database/dra/fastq/SRA029/SRA029112/SRX039176/SRR096032.fastq.bz2
bioreactor_sludge	SRA029112	SRX039176	1729	ftp://ftp.ddbj.nig.ac.jp/ddbj_database/dra/fastq/SRA029/SRA029112/SRX039176/SRR096033.fastq.bz2
bioreactor_sludge	SRA029112	SRX039176	1557	ftp://ftp.ddbj.nig.ac.jp/ddbj_database/dra/fastq/SRA029/SRA029112/SRX039176/SRR096034.fastq.bz2
bioreactor_sludge	SRA029112	SRX039176	1536	ftp://ftp.ddbj.nig.ac.jp/ddbj_database/dra/fastq/SRA029/SRA029112/SRX039176/SRR096035.fastq.bz2
bioreactor_sludge	SRA029112	SRX039176	872	ftp://ftp.ddbj.nig.ac.jp/ddbj_database/dra/fastq/SRA029/SRA029112/SRX039176/SRR096036.fastq.bz2
bioreactor_sludge	SRA029112	SRX039176	2593	ftp://ftp.ddbj.nig.ac.jp/ddbj_database/dra/fastq/SRA029/SRA029112/SRX039176/SRR096037.fastq.bz2
bioreactor_sludge	SRA029112	SRX039176	2554	ftp://ftp.ddbj.nig.ac.jp/ddbj_database/dra/fastq/SRA029/SRA029112/SRX039176/SRR096038.fastq.bz2
bioreactor_sludge	SRA029112	SRX039176	3041	ftp://ftp.ddbj.nig.ac.jp/ddbj_database/dra/fastq/SRA029/SRA029112/SRX039176/SRR096039.fastq.bz2
bioreactor_sludge	SRA029112	SRX039176	1033	ftp://ftp.ddbj.nig.ac.jp/ddbj_database/dra/fastq/SRA029/SRA029112/SRX039176/SRR096040.fastq.bz2
bioreactor_sludge	SRA029112	SRX039176	1412	ftp://ftp.ddbj.nig.ac.jp/ddbj_database/dra/fastq/SRA029/SRA029112/SRX039176/SRR096041.fastq.bz2
bioreactor_sludge	SRA029112	SRX039176	1429	ftp://ftp.ddbj.nig.ac.jp/ddbj_database/dra/fastq/SRA029/SRA029112/SRX039176/SRR096042.fastq.bz2
bioreactor_sludge	SRA029112	SRX039176	1813	ftp://ftp.ddbj.nig.ac.jp/ddbj_database/dra/fastq/SRA029/SRA029112/SRX039176/SRR096043.fastq.bz2
bioreactor_sludge	SRA029112	SRX039176	2100	ftp://ftp.ddbj.nig.ac.jp/ddbj_database/dra/fastq/SRA029/SRA029112/SRX039176/SRR096044.fastq.bz2
bioreactor_sludge	SRA029112	SRX039176	3090	ftp://ftp.ddbj.nig.ac.jp/ddbj_database/dra/fastq/SRA029/SRA029112/SRX039176/SRR096045.fastq.bz2
bioreactor_sludge	SRA029112	SRX039176	1465	ftp://ftp.ddbj.nig.ac.jp/ddbj_database/dra/fastq/SRA029/SRA029112/SRX039176/SRR096046.fastq.bz2
bioreactor_sludge	SRA029112	SRX039176	1508	ftp://ftp.ddbj.nig.ac.jp/ddbj_database/dra/fastq/SRA029/SRA029112/SRX039176/SRR096047.fastq.bz2
bioreactor_sludge	SRA029112	SRX039176	897	ftp://ftp.ddbj.nig.ac.jp/ddbj_database/dra/fastq/SRA029/SRA029112/SRX039176/SRR096048.fastq.bz2
bioreactor_sludge	SRA029112	SRX039176	1930	ftp://ftp.ddbj.nig.ac.jp/ddbj_database/dra/fastq/SRA029/SRA029112/SRX039176/SRR096049.fastq.bz2
bioreactor_sludge	SRA029112	SRX039176	2888	ftp://ftp.ddbj.nig.ac.jp/ddbj_database/dra/fastq/SRA029/SRA029112/SRX039176/SRR096050.fastq.bz2
bioreactor_sludge	SRA029112	SRX039176	3431	ftp://ftp.ddbj.nig.ac.jp/ddbj_database/dra/fastq/SRA029/SRA029112/SRX039176/SRR096051.fastq.bz2
bioreactor_sludge	SRA029112	SRX039176	872	ftp://ftp.ddbj.nig.ac.jp/ddbj_database/dra/fastq/SRA029/SRA029112/SRX039176/SRR096052.fastq.bz2
bioreactor_sludge	SRA029112	SRX039176	1112	ftp://ftp.ddbj.nig.ac.jp/ddbj_database/dra/fastq/SRA029/SRA029112/SRX039176/SRR096053.fastq.bz2
bioreactor_sludge	SRA029112	SRX039176	579	ftp://ftp.ddbj.nig.ac.jp/ddbj_database/dra/fastq/SRA029/SRA029112/SRX039176/SRR096054.fastq.bz2
bioreactor_sludge	SRA029112	SRX039176	1434	ftp://ftp.ddbj.nig.ac.jp/ddbj_database/dra/fastq/SRA029/SRA029112/SRX039176/SRR096055.fastq.bz2
bioreactor_sludge	SRA029112	SRX039176	1237	ftp://ftp.ddbj.nig.ac.jp/ddbj_database/dra/fastq/SRA029/SRA029112/SRX039176/SRR096056.fastq.bz2
bioreactor_sludge	SRA029112	SRX039176	1531	ftp://ftp.ddbj.nig.ac.jp/ddbj_database/dra/fastq/SRA029/SRA029112/SRX039176/SRR096057.fastq.bz2
bioreactor_sludge	SRA029112	SRX039176	1392	ftp://ftp.ddbj.nig.ac.jp/ddbj_database/dra/fastq/SRA029/SRA029112/SRX039176/SRR096058.fastq.bz2
bioreactor_sludge	SRA029112	SRX039176	1125	ftp://ftp.ddbj.nig.ac.jp/ddbj_database/dra/fastq/SRA029/SRA029112/SRX039176/SRR096059.fastq.bz2
bioreactor_sludge	SRA029112	SRX039176	1080	ftp://ftp.ddbj.nig.ac.jp/ddbj_database/dra/fastq/SRA029/SRA029112/SRX039176/SRR096060.fastq.bz2
bioreactor_sludge	SRA029112	SRX039176	808	ftp://ftp.ddbj.nig.ac.jp/ddbj_database/dra/fastq/SRA029/SRA029112/SRX039176/SRR096061.fastq.bz2
bioreactor_sludge	SRA029112	SRX039176	3028	ftp://ftp.ddbj.nig.ac.jp/ddbj_database/dra/fastq/SRA029/SRA029112/SRX039176/SRR096062.fastq.bz2
bioreactor_sludge	SRA029112	SRX039176	6244	ftp://ftp.ddbj.nig.ac.jp/ddbj_database/dra/fastq/SRA029/SRA029112/SRX039176/SRR096063.fastq.bz2
bioreactor_sludge	SRA029112	SRX039176	1658	ftp://ftp.ddbj.nig.ac.jp/ddbj_database/dra/fastq/SRA029/SRA029112/SRX039176/SRR096064.fastq.bz2
bioreactor_sludge	SRA029112	SRX039176	1518	ftp://ftp.ddbj.nig.ac.jp/ddbj_database/dra/fastq/SRA029/SRA029112/SRX039176/SRR096065.fastq.bz2
bioreactor_sludge	SRA029112	SRX039176	1099	ftp://ftp.ddbj.nig.ac.jp/ddbj_database/dra/fastq/SRA029/SRA029112/SRX039176/SRR096066.fastq.bz2
bioreactor_sludge	SRA029112	SRX039176	1559	ftp://ftp.ddbj.nig.ac.jp/ddbj_database/dra/fastq/SRA029/SRA029112/SRX039176/SRR096067.fastq.bz2
bioreactor_sludge	SRA029112	SRX039176	468	ftp://ftp.ddbj.nig.ac.jp/ddbj_database/dra/fastq/SRA029/SRA029112/SRX039176/SRR096068.fastq.bz2
bioreactor_sludge	SRA029112	SRX039176	735	ftp://ftp.ddbj.nig.ac.jp/ddbj_database/dra/fastq/SRA029/SRA029112/SRX039176/SRR096069.fastq.bz2
bioreactor_sludge	SRA029112	SRX039176	962	ftp://ftp.ddbj.nig.ac.jp/ddbj_database/dra/fastq/SRA029/SRA029112/SRX039176/SRR096070.fastq.bz2
bioreactor_sludge	SRA029112	SRX039176	407	ftp://ftp.ddbj.nig.ac.jp/ddbj_database/dra/fastq/SRA029/SRA029112/SRX039176/SRR096071.fastq.bz2
bioreactor_sludge	SRA029112	SRX039176	148	ftp://ftp.ddbj.nig.ac.jp/ddbj_database/dra/fastq/SRA029/SRA029112/SRX039176/SRR096072.fastq.bz2
bioreactor_sludge	SRA029112	SRX039176	297	ftp://ftp.ddbj.nig.ac.jp/ddbj_database/dra/fastq/SRA029/SRA029112/SRX039176/SRR096073.fastq.bz2
bioreactor_sludge	SRA029112	SRX039176	787	ftp://ftp.ddbj.nig.ac.jp/ddbj_database/dra/fastq/SRA029/SRA029112/SRX039176/SRR096074.fastq.bz2
bioreactor_sludge	SRA029112	SRX039176	1551	ftp://ftp.ddbj.nig.ac.jp/ddbj_database/dra/fastq/SRA029/SRA029112/SRX039176/SRR096075.fastq.bz2
bioreactor_sludge	SRA029112	SRX039176	469	ftp://ftp.ddbj.nig.ac.jp/ddbj_database/dra/fastq/SRA029/SRA029112/SRX039176/SRR096076.fastq.bz2
bioreactor_sludge	SRA029112	SRX039176	613	ftp://ftp.ddbj.nig.ac.jp/ddbj_database/dra/fastq/SRA029/SRA029112/SRX039176/SRR096077.fastq.bz2
bioreactor_sludge	SRA029112	SRX039176	419	ftp://ftp.ddbj.nig.ac.jp/ddbj_database/dra/fastq/SRA029/SRA029112/SRX039176/SRR096078.fastq.bz2
bioreactor_sludge	SRA029112	SRX039176	755	ftp://ftp.ddbj.nig.ac.jp/ddbj_database/dra/fastq/SRA029/SRA029112/SRX039176/SRR096079.fastq.bz2
bioreactor_sludge	SRA029112	SRX039176	709	ftp://ftp.ddbj.nig.ac.jp/ddbj_database/dra/fastq/SRA029/SRA029112/SRX039176/SRR096080.fastq.bz2
bioreactor_sludge	SRA029112	SRX039176	499	ftp://ftp.ddbj.nig.ac.jp/ddbj_database/dra/fastq/SRA029/SRA029112/SRX039176/SRR096081.fastq.bz2
bioreactor_sludge	SRA047580	SRX104996	129635	ftp://ftp.ddbj.nig.ac.jp/ddbj_database/dra/fastq/SRA047/SRA047580/SRX104996/SRR363442.fastq.bz2
bioreactor_sludge	SRA048547	SRX110727	86352	ftp://ftp.ddbj.nig.ac.jp/ddbj_database/dra/fastq/SRA048/SRA048547/SRX110727/SRR388325.fastq.bz2
bioreactor_sludge	SRA050117	SRX131874	10912	ftp://ftp.ddbj.nig.ac.jp/ddbj_database/dra/fastq/SRA050/SRA050117/SRX131874/SRR449182.fastq.bz2
bioreactor_sludge	SRA050117	SRX131875	10144	ftp://ftp.ddbj.nig.ac.jp/ddbj_database/dra/fastq/SRA050/SRA050117/SRX131875/SRR452315.fastq.bz2
bioreactor_sludge	SRA050117	SRX134828	10834	ftp://ftp.ddbj.nig.ac.jp/ddbj_database/dra/fastq/SRA050/SRA050117/SRX134828/SRR452316.fastq.bz2
bioreactor_sludge	SRA050117	SRX134829	11651	ftp://ftp.ddbj.nig.ac.jp/ddbj_database/dra/fastq/SRA050/SRA050117/SRX134829/SRR452317.fastq.bz2
bioreactor_sludge	SRA050117	SRX134830	13795	ftp://ftp.ddbj.nig.ac.jp/ddbj_database/dra/fastq/SRA050/SRA050117/SRX134830/SRR452318.fastq.bz2
bioreactor_sludge	SRA050117	SRX134831	11402	ftp://ftp.ddbj.nig.ac.jp/ddbj_database/dra/fastq/SRA050/SRA050117/SRX134831/SRR452319.fastq.bz2
bioreactor_sludge	SRA059327	SRX278613	7112	ftp://ftp.ddbj.nig.ac.jp/ddbj_database/dra/fastq/SRA059/SRA059327/SRX278613/SRR851933.fastq.bz2
bovine_gut	ERA023922	ERX012221	22928	ftp://ftp.ddbj.nig.ac.jp/ddbj_database/dra/fastq/ERA023/ERA023922/ERX012221/ERR032057.fastq.bz2
bovine_gut	ERA023922	ERX012226	15302	ftp://ftp.ddbj.nig.ac.jp/ddbj_database/dra/fastq/ERA023/ERA023922/ERX012226/ERR032062.fastq.bz2
bovine_gut	ERA258981	ERX329994	10838	ftp://ftp.ddbj.nig.ac.jp/ddbj_database/dra/fastq/ERA258/ERA258981/ERX329994/ERR357222.fastq.bz2
bovine_gut	ERA258981	ERX329995	10891	ftp://ftp.ddbj.nig.ac.jp/ddbj_database/dra/fastq/ERA258/ERA258981/ERX329995/ERR357223.fastq.bz2
bovine_gut	ERA258981	ERX329996	12330	ftp://ftp.ddbj.nig.ac.jp/ddbj_database/dra/fastq/ERA258/ERA258981/ERX329996/ERR357224.fastq.bz2
bovine_gut	ERA258981	ERX329997	13904	ftp://ftp.ddbj.nig.ac.jp/ddbj_database/dra/fastq/ERA258/ERA258981/ERX329997/ERR357225.fastq.bz2
bovine_gut	ERA258981	ERX329998	16881	ftp://ftp.ddbj.nig.ac.jp/ddbj_database/dra/fastq/ERA258/ERA258981/ERX329998/ERR357226.fastq.bz2
bovine_gut	ERA258981	ERX329999	12675	ftp://ftp.ddbj.nig.ac.jp/ddbj_database/dra/fastq/ERA258/ERA258981/ERX329999/ERR357227.fastq.bz2
bovine_gut	ERA258981	ERX330000	11818	ftp://ftp.ddbj.nig.ac.jp/ddbj_database/dra/fastq/ERA258/ERA258981/ERX330000/ERR357228.fastq.bz2
bovine_gut	ERA258981	ERX330001	13464	ftp://ftp.ddbj.nig.ac.jp/ddbj_database/dra/fastq/ERA258/ERA258981/ERX330001/ERR357229.fastq.bz2
bovine_gut	ERA258981	ERX330002	12326	ftp://ftp.ddbj.nig.ac.jp/ddbj_database/dra/fastq/ERA258/ERA258981/ERX330002/ERR357230.fastq.bz2
bovine_gut	ERA258981	ERX330003	14418	ftp://ftp.ddbj.nig.ac.jp/ddbj_database/dra/fastq/ERA258/ERA258981/ERX330003/ERR357231.fastq.bz2
bovine_gut	ERA258981	ERX330004	14938	ftp://ftp.ddbj.nig.ac.jp/ddbj_database/dra/fastq/ERA258/ERA258981/ERX330004/ERR357232.fastq.bz2
bovine_gut	ERA258981	ERX330005	12838	ftp://ftp.ddbj.nig.ac.jp/ddbj_database/dra/fastq/ERA258/ERA258981/ERX330005/ERR357233.fastq.bz2
bovine_gut	ERA258981	ERX330006	11398	ftp://ftp.ddbj.nig.ac.jp/ddbj_database/dra/fastq/ERA258/ERA258981/ERX330006/ERR357234.fastq.bz2
bovine_gut	ERA258981	ERX330007	11103	ftp://ftp.ddbj.nig.ac.jp/ddbj_database/dra/fastq/ERA258/ERA258981/ERX330007/ERR357235.fastq.bz2
bovine_gut	ERA258981	ERX330008	12156	ftp://ftp.ddbj.nig.ac.jp/ddbj_database/dra/fastq/ERA258/ERA258981/ERX330008/ERR357236.fastq.bz2
bovine_gut	ERA258981	ERX330009	12215	ftp://ftp.ddbj.nig.ac.jp/ddbj_database/dra/fastq/ERA258/ERA258981/ERX330009/ERR357237.fastq.bz2
bovine_gut	ERA258981	ERX330010	11565	ftp://ftp.ddbj.nig.ac.jp/ddbj_database/dra/fastq/ERA258/ERA258981/ERX330010/ERR357238.fastq.bz2
bovine_gut	ERA258981	ERX330011	14097	ftp://ftp.ddbj.nig.ac.jp/ddbj_database/dra/fastq/ERA258/ERA258981/ERX330011/ERR357239.fastq.bz2
bovine_gut	ERA258981	ERX330012	10400	ftp://ftp.ddbj.nig.ac.jp/ddbj_database/dra/fastq/ERA258/ERA258981/ERX330012/ERR357240.fastq.bz2
bovine_gut	ERA258981	ERX330013	10971	ftp://ftp.ddbj.nig.ac.jp/ddbj_database/dra/fastq/ERA258/ERA258981/ERX330013/ERR357241.fastq.bz2
bovine_gut	ERA258981	ERX330014	13562	ftp://ftp.ddbj.nig.ac.jp/ddbj_database/dra/fastq/ERA258/ERA258981/ERX330014/ERR357242.fastq.bz2
bovine_gut	ERA258981	ERX330015	16239	ftp://ftp.ddbj.nig.ac.jp/ddbj_database/dra/fastq/ERA258/ERA258981/ERX330015/ERR357243.fastq.bz2
bovine_gut	ERA258981	ERX330016	15015	ftp://ftp.ddbj.nig.ac.jp/ddbj_database/dra/fastq/ERA258/ERA258981/ERX330016/ERR357244.fastq.bz2
bovine_gut	ERA258981	ERX330017	12633	ftp://ftp.ddbj.nig.ac.jp/ddbj_database/dra/fastq/ERA258/ERA258981/ERX330017/ERR357245.fastq.bz2
bovine_gut	ERA258981	ERX330018	11191	ftp://ftp.ddbj.nig.ac.jp/ddbj_database/dra/fastq/ERA258/ERA258981/ERX330018/ERR357246.fastq.bz2
bovine_gut	ERA258981	ERX330019	9842	ftp://ftp.ddbj.nig.ac.jp/ddbj_database/dra/fastq/ERA258/ERA258981/ERX330019/ERR357247.fastq.bz2
bovine_gut	ERA258981	ERX330020	10943	ftp://ftp.ddbj.nig.ac.jp/ddbj_database/dra/fastq/ERA258/ERA258981/ERX330020/ERR357248.fastq.bz2
bovine_gut	ERA258981	ERX330021	7120	ftp://ftp.ddbj.nig.ac.jp/ddbj_database/dra/fastq/ERA258/ERA258981/ERX330021/ERR357249.fastq.bz2
bovine_gut	ERA258981	ERX330022	12614	ftp://ftp.ddbj.nig.ac.jp/ddbj_database/dra/fastq/ERA258/ERA258981/ERX330022/ERR357250.fastq.bz2
bovine_gut	ERA258981	ERX330023	12607	ftp://ftp.ddbj.nig.ac.jp/ddbj_database/dra/fastq/ERA258/ERA258981/ERX330023/ERR357251.fastq.bz2
bovine_gut	ERA258981	ERX330024	12626	ftp://ftp.ddbj.nig.ac.jp/ddbj_database/dra/fastq/ERA258/ERA258981/ERX330024/ERR357252.fastq.bz2
bovine_gut	ERA258981	ERX330025	12636	ftp://ftp.ddbj.nig.ac.jp/ddbj_database/dra/fastq/ERA258/ERA258981/ERX330025/ERR357253.fastq.bz2
bovine_gut	ERA258981	ERX330026	13596	ftp://ftp.ddbj.nig.ac.jp/ddbj_database/dra/fastq/ERA258/ERA258981/ERX330026/ERR357254.fastq.bz2
bovine_gut	ERA258981	ERX330027	16036	ftp://ftp.ddbj.nig.ac.jp/ddbj_database/dra/fastq/ERA258/ERA258981/ERX330027/ERR357255.fastq.bz2
bovine_gut	ERA258981	ERX330028	12524	ftp://ftp.ddbj.nig.ac.jp/ddbj_database/dra/fastq/ERA258/ERA258981/ERX330028/ERR357256.fastq.bz2
bovine_gut	ERA258981	ERX330029	10070	ftp://ftp.ddbj.nig.ac.jp/ddbj_database/dra/fastq/ERA258/ERA258981/ERX330029/ERR357257.fastq.bz2
bovine_gut	ERA258981	ERX330030	9001	ftp://ftp.ddbj.nig.ac.jp/ddbj_database/dra/fastq/ERA258/ERA258981/ERX330030/ERR357258.fastq.bz2
bovine_gut	ERA258981	ERX330031	10083	ftp://ftp.ddbj.nig.ac.jp/ddbj_database/dra/fastq/ERA258/ERA258981/ERX330031/ERR357259.fastq.bz2
bovine_gut	ERA258981	ERX330032	10675	ftp://ftp.ddbj.nig.ac.jp/ddbj_database/dra/fastq/ERA258/ERA258981/ERX330032/ERR357260.fastq.bz2
bovine_gut	ERA258981	ERX330033	7740	ftp://ftp.ddbj.nig.ac.jp/ddbj_database/dra/fastq/ERA258/ERA258981/ERX330033/ERR357261.fastq.bz2
bovine_gut	ERA258981	ERX330034	9921	ftp://ftp.ddbj.nig.ac.jp/ddbj_database/dra/fastq/ERA258/ERA258981/ERX330034/ERR357262.fastq.bz2
bovine_gut	ERA258981	ERX330035	9113	ftp://ftp.ddbj.nig.ac.jp/ddbj_database/dra/fastq/ERA258/ERA258981/ERX330035/ERR357263.fastq.bz2
bovine_gut	ERA258981	ERX330036	8344	ftp://ftp.ddbj.nig.ac.jp/ddbj_database/dra/fastq/ERA258/ERA258981/ERX330036/ERR357264.fastq.bz2
bovine_gut	ERA258981	ERX330037	15391	ftp://ftp.ddbj.nig.ac.jp/ddbj_database/dra/fastq/ERA258/ERA258981/ERX330037/ERR357265.fastq.bz2
bovine_gut	ERA258981	ERX330038	12248	ftp://ftp.ddbj.nig.ac.jp/ddbj_database/dra/fastq/ERA258/ERA258981/ERX330038/ERR357266.fastq.bz2
bovine_gut	ERA258981	ERX330039	14719	ftp://ftp.ddbj.nig.ac.jp/ddbj_database/dra/fastq/ERA258/ERA258981/ERX330039/ERR357267.fastq.bz2
bovine_gut	ERA258981	ERX330040	11981	ftp://ftp.ddbj.nig.ac.jp/ddbj_database/dra/fastq/ERA258/ERA258981/ERX330040/ERR357268.fastq.bz2
bovine_gut	ERA258981	ERX330041	9552	ftp://ftp.ddbj.nig.ac.jp/ddbj_database/dra/fastq/ERA258/ERA258981/ERX330041/ERR357269.fastq.bz2
bovine_gut	ERA258981	ERX330042	12681	ftp://ftp.ddbj.nig.ac.jp/ddbj_database/dra/fastq/ERA258/ERA258981/ERX330042/ERR357270.fastq.bz2
bovine_gut	ERA258981	ERX330043	13610	ftp://ftp.ddbj.nig.ac.jp/ddbj_database/dra/fastq/ERA258/ERA258981/ERX330043/ERR357271.fastq.bz2
bovine_gut	ERA258981	ERX330044	12089	ftp://ftp.ddbj.nig.ac.jp/ddbj_database/dra/fastq/ERA258/ERA258981/ERX330044/ERR357272.fastq.bz2
bovine_gut	ERA258981	ERX330045	11775	ftp://ftp.ddbj.nig.ac.jp/ddbj_database/dra/fastq/ERA258/ERA258981/ERX330045/ERR357273.fastq.bz2
bovine_gut	ERA258981	ERX330046	12883	ftp://ftp.ddbj.nig.ac.jp/ddbj_database/dra/fastq/ERA258/ERA258981/ERX330046/ERR357274.fastq.bz2
bovine_gut	ERA258981	ERX330047	8301	ftp://ftp.ddbj.nig.ac.jp/ddbj_database/dra/fastq/ERA258/ERA258981/ERX330047/ERR357275.fastq.bz2
bovine_gut	ERA258981	ERX330048	11362	ftp://ftp.ddbj.nig.ac.jp/ddbj_database/dra/fastq/ERA258/ERA258981/ERX330048/ERR357276.fastq.bz2
bovine_gut	ERA258981	ERX330049	13952	ftp://ftp.ddbj.nig.ac.jp/ddbj_database/dra/fastq/ERA258/ERA258981/ERX330049/ERR357277.fastq.bz2
bovine_gut	ERA258981	ERX330050	19587	ftp://ftp.ddbj.nig.ac.jp/ddbj_database/dra/fastq/ERA258/ERA258981/ERX330050/ERR357278.fastq.bz2
bovine_gut	ERA258981	ERX330051	15044	ftp://ftp.ddbj.nig.ac.jp/ddbj_database/dra/fastq/ERA258/ERA258981/ERX330051/ERR357279.fastq.bz2
bovine_gut	ERA258981	ERX330052	16723	ftp://ftp.ddbj.nig.ac.jp/ddbj_database/dra/fastq/ERA258/ERA258981/ERX330052/ERR357280.fastq.bz2
bovine_gut	ERA258981	ERX330053	12387	ftp://ftp.ddbj.nig.ac.jp/ddbj_database/dra/fastq/ERA258/ERA258981/ERX330053/ERR357281.fastq.bz2
bovine_gut	ERA258981	ERX330054	8149	ftp://ftp.ddbj.nig.ac.jp/ddbj_database/dra/fastq/ERA258/ERA258981/ERX330054/ERR357282.fastq.bz2
bovine_gut	ERA258981	ERX330055	16545	ftp://ftp.ddbj.nig.ac.jp/ddbj_database/dra/fastq/ERA258/ERA258981/ERX330055/ERR357283.fastq.bz2
bovine_gut	ERA258981	ERX330056	13681	ftp://ftp.ddbj.nig.ac.jp/ddbj_database/dra/fastq/ERA258/ERA258981/ERX330056/ERR357284.fastq.bz2
bovine_gut	ERA258981	ERX330057	12649	ftp://ftp.ddbj.nig.ac.jp/ddbj_database/dra/fastq/ERA258/ERA258981/ERX330057/ERR357285.fastq.bz2
bovine_gut	ERA258981	ERX330058	15858	ftp://ftp.ddbj.nig.ac.jp/ddbj_database/dra/fastq/ERA258/ERA258981/ERX330058/ERR357286.fastq.bz2
bovine_gut	ERA258981	ERX330059	9370	ftp://ftp.ddbj.nig.ac.jp/ddbj_database/dra/fastq/ERA258/ERA258981/ERX330059/ERR357287.fastq.bz2
bovine_gut	ERA258981	ERX330060	11421	ftp://ftp.ddbj.nig.ac.jp/ddbj_database/dra/fastq/ERA258/ERA258981/ERX330060/ERR357288.fastq.bz2
bovine_gut	ERA258981	ERX330061	14329	ftp://ftp.ddbj.nig.ac.jp/ddbj_database/dra/fastq/ERA258/ERA258981/ERX330061/ERR357289.fastq.bz2
bovine_gut	ERA258981	ERX330062	15496	ftp://ftp.ddbj.nig.ac.jp/ddbj_database/dra/fastq/ERA258/ERA258981/ERX330062/ERR357290.fastq.bz2
bovine_gut	ERA258981	ERX330063	14286	ftp://ftp.ddbj.nig.ac.jp/ddbj_database/dra/fastq/ERA258/ERA258981/ERX330063/ERR357291.fastq.bz2
bovine_gut	ERA258981	ERX330064	15400	ftp://ftp.ddbj.nig.ac.jp/ddbj_database/dra/fastq/ERA258/ERA258981/ERX330064/ERR357292.fastq.bz2
bovine_gut	ERA258981	ERX330065	9494	ftp://ftp.ddbj.nig.ac.jp/ddbj_database/dra/fastq/ERA258/ERA258981/ERX330065/ERR357293.fastq.bz2
bovine_gut	ERA258981	ERX330066	12122	ftp://ftp.ddbj.nig.ac.jp/ddbj_database/dra/fastq/ERA258/ERA258981/ERX330066/ERR357294.fastq.bz2
bovine_gut	ERA258981	ERX330067	11139	ftp://ftp.ddbj.nig.ac.jp/ddbj_database/dra/fastq/ERA258/ERA258981/ERX330067/ERR357295.fastq.bz2
bovine_gut	ERA258981	ERX330068	10314	ftp://ftp.ddbj.nig.ac.jp/ddbj_database/dra/fastq/ERA258/ERA258981/ERX330068/ERR357296.fastq.bz2
bovine_gut	ERA258981	ERX330069	14095	ftp://ftp.ddbj.nig.ac.jp/ddbj_database/dra/fastq/ERA258/ERA258981/ERX330069/ERR357297.fastq.bz2
bovine_gut	ERA258981	ERX330070	8140	ftp://ftp.ddbj.nig.ac.jp/ddbj_database/dra/fastq/ERA258/ERA258981/ERX330070/ERR357298.fastq.bz2
bovine_gut	ERA258981	ERX330071	13495	ftp://ftp.ddbj.nig.ac.jp/ddbj_database/dra/fastq/ERA258/ERA258981/ERX330071/ERR357299.fastq.bz2
bovine_gut	ERA258981	ERX330072	20924	ftp://ftp.ddbj.nig.ac.jp/ddbj_database/dra/fastq/ERA258/ERA258981/ERX330072/ERR357300.fastq.bz2
bovine_gut	ERA258981	ERX330073	22539	ftp://ftp.ddbj.nig.ac.jp/ddbj_database/dra/fastq/ERA258/ERA258981/ERX330073/ERR357301.fastq.bz2
bovine_gut	ERA258981	ERX330074	14838	ftp://ftp.ddbj.nig.ac.jp/ddbj_database/dra/fastq/ERA258/ERA258981/ERX330074/ERR357302.fastq.bz2
bovine_gut	ERA258981	ERX330075	14501	ftp://ftp.ddbj.nig.ac.jp/ddbj_database/dra/fastq/ERA258/ERA258981/ERX330075/ERR357303.fastq.bz2
bovine_gut	ERA258981	ERX330076	12978	ftp://ftp.ddbj.nig.ac.jp/ddbj_database/dra/fastq/ERA258/ERA258981/ERX330076/ERR357304.fastq.bz2
bovine_gut	ERA258981	ERX330077	10517	ftp://ftp.ddbj.nig.ac.jp/ddbj_database/dra/fastq/ERA258/ERA258981/ERX330077/ERR357305.fastq.bz2
bovine_gut	ERA258981	ERX330078	27580	ftp://ftp.ddbj.nig.ac.jp/ddbj_database/dra/fastq/ERA258/ERA258981/ERX330078/ERR357306.fastq.bz2
bovine_gut	ERA258981	ERX330079	12548	ftp://ftp.ddbj.nig.ac.jp/ddbj_database/dra/fastq/ERA258/ERA258981/ERX330079/ERR357307.fastq.bz2
bovine_gut	ERA258981	ERX330080	11484	ftp://ftp.ddbj.nig.ac.jp/ddbj_database/dra/fastq/ERA258/ERA258981/ERX330080/ERR357308.fastq.bz2
bovine_gut	ERA258981	ERX330081	8147	ftp://ftp.ddbj.nig.ac.jp/ddbj_database/dra/fastq/ERA258/ERA258981/ERX330081/ERR357309.fastq.bz2
bovine_gut	ERA258981	ERX330082	12090	ftp://ftp.ddbj.nig.ac.jp/ddbj_database/dra/fastq/ERA258/ERA258981/ERX330082/ERR357310.fastq.bz2
bovine_gut	ERA258981	ERX330083	13294	ftp://ftp.ddbj.nig.ac.jp/ddbj_database/dra/fastq/ERA258/ERA258981/ERX330083/ERR357311.fastq.bz2
bovine_gut	ERA258981	ERX330084	13442	ftp://ftp.ddbj.nig.ac.jp/ddbj_database/dra/fastq/ERA258/ERA258981/ERX330084/ERR357312.fastq.bz2
bovine_gut	ERA258981	ERX330085	13786	ftp://ftp.ddbj.nig.ac.jp/ddbj_database/dra/fastq/ERA258/ERA258981/ERX330085/ERR357313.fastq.bz2
bovine_gut	ERA258981	ERX330086	11797	ftp://ftp.ddbj.nig.ac.jp/ddbj_database/dra/fastq/ERA258/ERA258981/ERX330086/ERR357314.fastq.bz2
bovine_gut	SRA009223	SRX006818	178601	ftp://ftp.ddbj.nig.ac.jp/ddbj_database/dra/fastq/SRA009/SRA009223/SRX006818/SRR019239.fastq.bz2
bovine_gut	SRA009223	SRX006818	254559	ftp://ftp.ddbj.nig.ac.jp/ddbj_database/dra/fastq/SRA009/SRA009223/SRX006818/SRR019240.fastq.bz2
bovine_gut	SRA009223	SRX006818	219290	ftp://ftp.ddbj.nig.ac.jp/ddbj_database/dra/fastq/SRA009/SRA009223/SRX006818/SRR019241.fastq.bz2
bovine_gut	SRA009223	SRX006818	260673	ftp://ftp.ddbj.nig.ac.jp/ddbj_database/dra/fastq/SRA009/SRA009223/SRX006818/SRR019242.fastq.bz2
bovine_gut	SRA009223	SRX006818	258099	ftp://ftp.ddbj.nig.ac.jp/ddbj_database/dra/fastq/SRA009/SRA009223/SRX006818/SRR019243.fastq.bz2
bovine_gut	SRA020849	SRX023500	202700	ftp://ftp.ddbj.nig.ac.jp/ddbj_database/dra/fastq/SRA020/SRA020849/SRX023500/SRR060160.fastq.bz2
bovine_gut	SRA020849	SRX023500	120440	ftp://ftp.ddbj.nig.ac.jp/ddbj_database/dra/fastq/SRA020/SRA020849/SRX023500/SRR060161.fastq.bz2
bovine_gut	SRA020849	SRX023501	243069	ftp://ftp.ddbj.nig.ac.jp/ddbj_database/dra/fastq/SRA020/SRA020849/SRX023501/SRR060162.fastq.bz2
bovine_gut	SRA020849	SRX023501	193620	ftp://ftp.ddbj.nig.ac.jp/ddbj_database/dra/fastq/SRA020/SRA020849/SRX023501/SRR060163.fastq.bz2
bovine_gut	SRA020849	SRX023502	211502	ftp://ftp.ddbj.nig.ac.jp/ddbj_database/dra/fastq/SRA020/SRA020849/SRX023502/SRR060158.fastq.bz2
bovine_gut	SRA020849	SRX023502	176750	ftp://ftp.ddbj.nig.ac.jp/ddbj_database/dra/fastq/SRA020/SRA020849/SRX023502/SRR060159.fastq.bz2
bovine_gut	SRA020849	SRX023503	206470	ftp://ftp.ddbj.nig.ac.jp/ddbj_database/dra/fastq/SRA020/SRA020849/SRX023503/SRR060164.fastq.bz2
bovine_gut	SRA020849	SRX023503	141550	ftp://ftp.ddbj.nig.ac.jp/ddbj_database/dra/fastq/SRA020/SRA020849/SRX023503/SRR060165.fastq.bz2
bovine_gut	SRA043755	SRX098269	755936	ftp://ftp.ddbj.nig.ac.jp/ddbj_database/dra/fastq/SRA043/SRA043755/SRX098269/SRR346426.fastq.bz2
bovine_gut	SRA047924	SRX104793	115394	ftp://ftp.ddbj.nig.ac.jp/ddbj_database/dra/fastq/SRA047/SRA047924/SRX104793/SRR497631.fastq.bz2
bovine_gut	SRA050916	SRX130028	8053	ftp://ftp.ddbj.nig.ac.jp/ddbj_database/dra/fastq/SRA050/SRA050916/SRX130028/SRR446989.fastq.bz2
bovine_gut	SRA050916	SRX130717	8775	ftp://ftp.ddbj.nig.ac.jp/ddbj_database/dra/fastq/SRA050/SRA050916/SRX130717/SRR447011.fastq.bz2
bovine_gut	SRA050916	SRX130718	6934	ftp://ftp.ddbj.nig.ac.jp/ddbj_database/dra/fastq/SRA050/SRA050916/SRX130718/SRR447012.fastq.bz2
bovine_gut	SRA050916	SRX130719	8189	ftp://ftp.ddbj.nig.ac.jp/ddbj_database/dra/fastq/SRA050/SRA050916/SRX130719/SRR447013.fastq.bz2
bovine_gut	SRA050916	SRX130720	6658	ftp://ftp.ddbj.nig.ac.jp/ddbj_database/dra/fastq/SRA050/SRA050916/SRX130720/SRR447014.fastq.bz2
bovine_gut	SRA050916	SRX130721	7501	ftp://ftp.ddbj.nig.ac.jp/ddbj_database/dra/fastq/SRA050/SRA050916/SRX130721/SRR447015.fastq.bz2
bovine_gut	SRA050916	SRX130722	9063	ftp://ftp.ddbj.nig.ac.jp/ddbj_database/dra/fastq/SRA050/SRA050916/SRX130722/SRR447016.fastq.bz2
bovine_gut	SRA050916	SRX130723	11298	ftp://ftp.ddbj.nig.ac.jp/ddbj_database/dra/fastq/SRA050/SRA050916/SRX130723/SRR447017.fastq.bz2
bovine_gut	SRA050916	SRX130724	10017	ftp://ftp.ddbj.nig.ac.jp/ddbj_database/dra/fastq/SRA050/SRA050916/SRX130724/SRR447018.fastq.bz2
bovine_gut	SRA050916	SRX130725	7337	ftp://ftp.ddbj.nig.ac.jp/ddbj_database/dra/fastq/SRA050/SRA050916/SRX130725/SRR447019.fastq.bz2
bovine_gut	SRA050916	SRX130726	7985	ftp://ftp.ddbj.nig.ac.jp/ddbj_database/dra/fastq/SRA050/SRA050916/SRX130726/SRR447020.fastq.bz2
bovine_gut	SRA050916	SRX130727	7262	ftp://ftp.ddbj.nig.ac.jp/ddbj_database/dra/fastq/SRA050/SRA050916/SRX130727/SRR447021.fastq.bz2
bovine_gut	SRA050916	SRX130728	6402	ftp://ftp.ddbj.nig.ac.jp/ddbj_database/dra/fastq/SRA050/SRA050916/SRX130728/SRR447022.fastq.bz2
bovine_gut	SRA050916	SRX130729	7649	ftp://ftp.ddbj.nig.ac.jp/ddbj_database/dra/fastq/SRA050/SRA050916/SRX130729/SRR447023.fastq.bz2
bovine_gut	SRA050916	SRX130730	7500	ftp://ftp.ddbj.nig.ac.jp/ddbj_database/dra/fastq/SRA050/SRA050916/SRX130730/SRR447024.fastq.bz2
bovine_gut	SRA050916	SRX130731	2774	ftp://ftp.ddbj.nig.ac.jp/ddbj_database/dra/fastq/SRA050/SRA050916/SRX130731/SRR447025.fastq.bz2
bovine_gut	SRA050916	SRX130732	9116	ftp://ftp.ddbj.nig.ac.jp/ddbj_database/dra/fastq/SRA050/SRA050916/SRX130732/SRR447026.fastq.bz2
bovine_gut	SRA050916	SRX130733	10818	ftp://ftp.ddbj.nig.ac.jp/ddbj_database/dra/fastq/SRA050/SRA050916/SRX130733/SRR447027.fastq.bz2
bovine_gut	SRA050916	SRX130734	7231	ftp://ftp.ddbj.nig.ac.jp/ddbj_database/dra/fastq/SRA050/SRA050916/SRX130734/SRR447028.fastq.bz2
bovine_gut	SRA050916	SRX130735	7498	ftp://ftp.ddbj.nig.ac.jp/ddbj_database/dra/fastq/SRA050/SRA050916/SRX130735/SRR447029.fastq.bz2
bovine_gut	SRA050916	SRX130736	6686	ftp://ftp.ddbj.nig.ac.jp/ddbj_database/dra/fastq/SRA050/SRA050916/SRX130736/SRR447030.fastq.bz2
bovine_gut	SRA050916	SRX130737	8353	ftp://ftp.ddbj.nig.ac.jp/ddbj_database/dra/fastq/SRA050/SRA050916/SRX130737/SRR447031.fastq.bz2
bovine_gut	SRA050916	SRX130738	10358	ftp://ftp.ddbj.nig.ac.jp/ddbj_database/dra/fastq/SRA050/SRA050916/SRX130738/SRR447032.fastq.bz2
bovine_gut	SRA050916	SRX130739	10655	ftp://ftp.ddbj.nig.ac.jp/ddbj_database/dra/fastq/SRA050/SRA050916/SRX130739/SRR447033.fastq.bz2
bovine_gut	SRA050916	SRX130740	7624	ftp://ftp.ddbj.nig.ac.jp/ddbj_database/dra/fastq/SRA050/SRA050916/SRX130740/SRR447034.fastq.bz2
bovine_gut	SRA050916	SRX130741	7560	ftp://ftp.ddbj.nig.ac.jp/ddbj_database/dra/fastq/SRA050/SRA050916/SRX130741/SRR447035.fastq.bz2
bovine_gut	SRA050916	SRX130742	6736	ftp://ftp.ddbj.nig.ac.jp/ddbj_database/dra/fastq/SRA050/SRA050916/SRX130742/SRR447036.fastq.bz2
bovine_gut	SRA050916	SRX130743	7821	ftp://ftp.ddbj.nig.ac.jp/ddbj_database/dra/fastq/SRA050/SRA050916/SRX130743/SRR447037.fastq.bz2
bovine_gut	SRA050916	SRX130744	7800	ftp://ftp.ddbj.nig.ac.jp/ddbj_database/dra/fastq/SRA050/SRA050916/SRX130744/SRR447038.fastq.bz2
bovine_gut	SRA050916	SRX130745	7269	ftp://ftp.ddbj.nig.ac.jp/ddbj_database/dra/fastq/SRA050/SRA050916/SRX130745/SRR447039.fastq.bz2
bovine_gut	SRA050916	SRX130746	8426	ftp://ftp.ddbj.nig.ac.jp/ddbj_database/dra/fastq/SRA050/SRA050916/SRX130746/SRR447040.fastq.bz2
bovine_gut	SRA050916	SRX130747	49347	ftp://ftp.ddbj.nig.ac.jp/ddbj_database/dra/fastq/SRA050/SRA050916/SRX130747/SRR447041.fastq.bz2
bovine_gut	SRA050916	SRX130748	9054	ftp://ftp.ddbj.nig.ac.jp/ddbj_database/dra/fastq/SRA050/SRA050916/SRX130748/SRR447042.fastq.bz2
bovine_gut	SRA050916	SRX130749	7656	ftp://ftp.ddbj.nig.ac.jp/ddbj_database/dra/fastq/SRA050/SRA050916/SRX130749/SRR447043.fastq.bz2
bovine_gut	SRA050916	SRX130750	7412	ftp://ftp.ddbj.nig.ac.jp/ddbj_database/dra/fastq/SRA050/SRA050916/SRX130750/SRR447044.fastq.bz2
bovine_gut	SRA050916	SRX130751	6719	ftp://ftp.ddbj.nig.ac.jp/ddbj_database/dra/fastq/SRA050/SRA050916/SRX130751/SRR447045.fastq.bz2
bovine_gut	SRA050916	SRX130752	6713	ftp://ftp.ddbj.nig.ac.jp/ddbj_database/dra/fastq/SRA050/SRA050916/SRX130752/SRR447046.fastq.bz2
bovine_gut	SRA050916	SRX130753	7764	ftp://ftp.ddbj.nig.ac.jp/ddbj_database/dra/fastq/SRA050/SRA050916/SRX130753/SRR447047.fastq.bz2
bovine_gut	SRA050916	SRX130754	8428	ftp://ftp.ddbj.nig.ac.jp/ddbj_database/dra/fastq/SRA050/SRA050916/SRX130754/SRR447048.fastq.bz2
bovine_gut	SRA050916	SRX130755	10278	ftp://ftp.ddbj.nig.ac.jp/ddbj_database/dra/fastq/SRA050/SRA050916/SRX130755/SRR447049.fastq.bz2
bovine_gut	SRA050916	SRX130756	8685	ftp://ftp.ddbj.nig.ac.jp/ddbj_database/dra/fastq/SRA050/SRA050916/SRX130756/SRR447050.fastq.bz2
bovine_gut	SRA050916	SRX130757	7312	ftp://ftp.ddbj.nig.ac.jp/ddbj_database/dra/fastq/SRA050/SRA050916/SRX130757/SRR447051.fastq.bz2
bovine_gut	SRA050916	SRX130758	8494	ftp://ftp.ddbj.nig.ac.jp/ddbj_database/dra/fastq/SRA050/SRA050916/SRX130758/SRR447052.fastq.bz2
bovine_gut	SRA050916	SRX130759	7376	ftp://ftp.ddbj.nig.ac.jp/ddbj_database/dra/fastq/SRA050/SRA050916/SRX130759/SRR447053.fastq.bz2
bovine_gut	SRA050916	SRX130760	6295	ftp://ftp.ddbj.nig.ac.jp/ddbj_database/dra/fastq/SRA050/SRA050916/SRX130760/SRR447054.fastq.bz2
bovine_gut	SRA050916	SRX130761	8510	ftp://ftp.ddbj.nig.ac.jp/ddbj_database/dra/fastq/SRA050/SRA050916/SRX130761/SRR447055.fastq.bz2
bovine_gut	SRA050916	SRX130762	9397	ftp://ftp.ddbj.nig.ac.jp/ddbj_database/dra/fastq/SRA050/SRA050916/SRX130762/SRR447056.fastq.bz2
bovine_gut	SRA050916	SRX130763	9953	ftp://ftp.ddbj.nig.ac.jp/ddbj_database/dra/fastq/SRA050/SRA050916/SRX130763/SRR447057.fastq.bz2
bovine_gut	SRA050916	SRX130764	9328	ftp://ftp.ddbj.nig.ac.jp/ddbj_database/dra/fastq/SRA050/SRA050916/SRX130764/SRR447058.fastq.bz2
bovine_gut	SRA050916	SRX130765	7021	ftp://ftp.ddbj.nig.ac.jp/ddbj_database/dra/fastq/SRA050/SRA050916/SRX130765/SRR447059.fastq.bz2
bovine_gut	SRA052136	SRX144556	47489	ftp://ftp.ddbj.nig.ac.jp/ddbj_database/dra/fastq/SRA052/SRA052136/SRX144556/SRR491180.fastq.bz2
bovine_gut	SRA052136	SRX144556	31074	ftp://ftp.ddbj.nig.ac.jp/ddbj_database/dra/fastq/SRA052/SRA052136/SRX144556/SRR491181.fastq.bz2
bovine	ERA245136	ERX294790	12633	ftp://ftp.ddbj.nig.ac.jp/ddbj_database/dra/fastq/ERA245/ERA245136/ERX294790/ERR321657.fastq.bz2
bovine	ERA245136	ERX294791	5183	ftp://ftp.ddbj.nig.ac.jp/ddbj_database/dra/fastq/ERA245/ERA245136/ERX294791/ERR321658.fastq.bz2
bovine	ERA245136	ERX294792	6270	ftp://ftp.ddbj.nig.ac.jp/ddbj_database/dra/fastq/ERA245/ERA245136/ERX294792/ERR321659.fastq.bz2
bovine	ERA245136	ERX294793	19425	ftp://ftp.ddbj.nig.ac.jp/ddbj_database/dra/fastq/ERA245/ERA245136/ERX294793/ERR321660.fastq.bz2
bovine	ERA245136	ERX294794	5766	ftp://ftp.ddbj.nig.ac.jp/ddbj_database/dra/fastq/ERA245/ERA245136/ERX294794/ERR321661.fastq.bz2
bovine	ERA245136	ERX294795	8687	ftp://ftp.ddbj.nig.ac.jp/ddbj_database/dra/fastq/ERA245/ERA245136/ERX294795/ERR321662.fastq.bz2
bovine	ERA245136	ERX294796	4772	ftp://ftp.ddbj.nig.ac.jp/ddbj_database/dra/fastq/ERA245/ERA245136/ERX294796/ERR321663.fastq.bz2
bovine	ERA245136	ERX294797	10227	ftp://ftp.ddbj.nig.ac.jp/ddbj_database/dra/fastq/ERA245/ERA245136/ERX294797/ERR321664.fastq.bz2
bovine	ERA245136	ERX294798	7337	ftp://ftp.ddbj.nig.ac.jp/ddbj_database/dra/fastq/ERA245/ERA245136/ERX294798/ERR321665.fastq.bz2
bovine	ERA245136	ERX294799	7560	ftp://ftp.ddbj.nig.ac.jp/ddbj_database/dra/fastq/ERA245/ERA245136/ERX294799/ERR321666.fastq.bz2
bovine	ERA245136	ERX294800	17015	ftp://ftp.ddbj.nig.ac.jp/ddbj_database/dra/fastq/ERA245/ERA245136/ERX294800/ERR321667.fastq.bz2
bovine	ERA245136	ERX294801	14148	ftp://ftp.ddbj.nig.ac.jp/ddbj_database/dra/fastq/ERA245/ERA245136/ERX294801/ERR321668.fastq.bz2
bovine	ERA245136	ERX294802	10880	ftp://ftp.ddbj.nig.ac.jp/ddbj_database/dra/fastq/ERA245/ERA245136/ERX294802/ERR321669.fastq.bz2
bovine	ERA245136	ERX294803	10206	ftp://ftp.ddbj.nig.ac.jp/ddbj_database/dra/fastq/ERA245/ERA245136/ERX294803/ERR321670.fastq.bz2
bovine	ERA245136	ERX294804	20570	ftp://ftp.ddbj.nig.ac.jp/ddbj_database/dra/fastq/ERA245/ERA245136/ERX294804/ERR321671.fastq.bz2
bovine	ERA245136	ERX294805	16916	ftp://ftp.ddbj.nig.ac.jp/ddbj_database/dra/fastq/ERA245/ERA245136/ERX294805/ERR321672.fastq.bz2
bovine	ERA245136	ERX294806	9608	ftp://ftp.ddbj.nig.ac.jp/ddbj_database/dra/fastq/ERA245/ERA245136/ERX294806/ERR321673.fastq.bz2
bovine	ERA245136	ERX294807	7368	ftp://ftp.ddbj.nig.ac.jp/ddbj_database/dra/fastq/ERA245/ERA245136/ERX294807/ERR321674.fastq.bz2
chicken_gut	ERA023922	ERX012223	14204	ftp://ftp.ddbj.nig.ac.jp/ddbj_database/dra/fastq/ERA023/ERA023922/ERX012223/ERR032059.fastq.bz2
chicken_gut	ERA195379	ERX204449	7422	ftp://ftp.ddbj.nig.ac.jp/ddbj_database/dra/fastq/ERA195/ERA195379/ERX204449/ERR229898.fastq.bz2
chicken_gut	ERA195379	ERX204450	8753	ftp://ftp.ddbj.nig.ac.jp/ddbj_database/dra/fastq/ERA195/ERA195379/ERX204450/ERR229899.fastq.bz2
chicken_gut	ERA195379	ERX204451	9376	ftp://ftp.ddbj.nig.ac.jp/ddbj_database/dra/fastq/ERA195/ERA195379/ERX204451/ERR229900.fastq.bz2
chicken_gut	ERA195379	ERX204452	1134	ftp://ftp.ddbj.nig.ac.jp/ddbj_database/dra/fastq/ERA195/ERA195379/ERX204452/ERR229901.fastq.bz2
chicken_gut	ERA195379	ERX204453	3788	ftp://ftp.ddbj.nig.ac.jp/ddbj_database/dra/fastq/ERA195/ERA195379/ERX204453/ERR229902.fastq.bz2
chicken_gut	ERA195379	ERX204454	3256	ftp://ftp.ddbj.nig.ac.jp/ddbj_database/dra/fastq/ERA195/ERA195379/ERX204454/ERR229903.fastq.bz2
chicken_gut	ERA195379	ERX204455	11205	ftp://ftp.ddbj.nig.ac.jp/ddbj_database/dra/fastq/ERA195/ERA195379/ERX204455/ERR229904.fastq.bz2
chicken_gut	ERA195379	ERX204456	6708	ftp://ftp.ddbj.nig.ac.jp/ddbj_database/dra/fastq/ERA195/ERA195379/ERX204456/ERR229905.fastq.bz2
chicken_gut	ERA195379	ERX204457	10475	ftp://ftp.ddbj.nig.ac.jp/ddbj_database/dra/fastq/ERA195/ERA195379/ERX204457/ERR229906.fastq.bz2
chicken_gut	ERA195379	ERX204458	3221	ftp://ftp.ddbj.nig.ac.jp/ddbj_database/dra/fastq/ERA195/ERA195379/ERX204458/ERR229907.fastq.bz2
chicken_gut	ERA195379	ERX204459	6865	ftp://ftp.ddbj.nig.ac.jp/ddbj_database/dra/fastq/ERA195/ERA195379/ERX204459/ERR229908.fastq.bz2
chicken_gut	ERA195379	ERX204460	5533	ftp://ftp.ddbj.nig.ac.jp/ddbj_database/dra/fastq/ERA195/ERA195379/ERX204460/ERR229909.fastq.bz2
chicken_gut	SRA009795	SRX010962	90470	ftp://ftp.ddbj.nig.ac.jp/ddbj_database/dra/fastq/SRA009/SRA009795/SRX010962/SRR027046.fastq.bz2
chicken_gut	SRA009795	SRX010963	59791	ftp://ftp.ddbj.nig.ac.jp/ddbj_database/dra/fastq/SRA009/SRA009795/SRX010963/SRR027047.fastq.bz2
chicken_gut	SRA009795	SRX010964	70226	ftp://ftp.ddbj.nig.ac.jp/ddbj_database/dra/fastq/SRA009/SRA009795/SRX010964/SRR027048.fastq.bz2
chicken_gut	SRA009795	SRX010965	67007	ftp://ftp.ddbj.nig.ac.jp/ddbj_database/dra/fastq/SRA009/SRA009795/SRX010965/SRR027049.fastq.bz2
chicken_gut	SRA052136	SRX144555	18324	ftp://ftp.ddbj.nig.ac.jp/ddbj_database/dra/fastq/SRA052/SRA052136/SRX144555/SRR491179.fastq.bz2
compost	SRA010300	SRX014898	548725	ftp://ftp.ddbj.nig.ac.jp/ddbj_database/dra/fastq/SRA010/SRA010300/SRX014898/SRR032208.fastq.bz2
compost	SRA030499	SRX046645	10811	ftp://ftp.ddbj.nig.ac.jp/ddbj_database/dra/fastq/SRA030/SRA030499/SRX046645/SRR121511.fastq.bz2
compost	SRA030499	SRX046646	10497	ftp://ftp.ddbj.nig.ac.jp/ddbj_database/dra/fastq/SRA030/SRA030499/SRX046646/SRR121512.fastq.bz2
compost	SRA030499	SRX046647	8423	ftp://ftp.ddbj.nig.ac.jp/ddbj_database/dra/fastq/SRA030/SRA030499/SRX046647/SRR121513.fastq.bz2
compost	SRA030499	SRX046648	13886	ftp://ftp.ddbj.nig.ac.jp/ddbj_database/dra/fastq/SRA030/SRA030499/SRX046648/SRR121514.fastq.bz2
compost	SRA030499	SRX046649	13147	ftp://ftp.ddbj.nig.ac.jp/ddbj_database/dra/fastq/SRA030/SRA030499/SRX046649/SRR121515.fastq.bz2
compost	SRA030499	SRX046650	10183	ftp://ftp.ddbj.nig.ac.jp/ddbj_database/dra/fastq/SRA030/SRA030499/SRX046650/SRR121516.fastq.bz2
compost	SRA030513	SRX046728	5944	ftp://ftp.ddbj.nig.ac.jp/ddbj_database/dra/fastq/SRA030/SRA030513/SRX046728/SRR121624.fastq.bz2
compost	SRA030513	SRX046729	2786	ftp://ftp.ddbj.nig.ac.jp/ddbj_database/dra/fastq/SRA030/SRA030513/SRX046729/SRR121625.fastq.bz2
compost	SRA030513	SRX046730	7750	ftp://ftp.ddbj.nig.ac.jp/ddbj_database/dra/fastq/SRA030/SRA030513/SRX046730/SRR121626.fastq.bz2
compost	SRA030513	SRX046731	128555	ftp://ftp.ddbj.nig.ac.jp/ddbj_database/dra/fastq/SRA030/SRA030513/SRX046731/SRR121627.fastq.bz2
compost	SRA030513	SRX046732	4210	ftp://ftp.ddbj.nig.ac.jp/ddbj_database/dra/fastq/SRA030/SRA030513/SRX046732/SRR121628.fastq.bz2
compost	SRA030513	SRX046733	5254	ftp://ftp.ddbj.nig.ac.jp/ddbj_database/dra/fastq/SRA030/SRA030513/SRX046733/SRR121629.fastq.bz2
compost	SRA030513	SRX046734	18849	ftp://ftp.ddbj.nig.ac.jp/ddbj_database/dra/fastq/SRA030/SRA030513/SRX046734/SRR121630.fastq.bz2
compost	SRA030513	SRX046735	12883	ftp://ftp.ddbj.nig.ac.jp/ddbj_database/dra/fastq/SRA030/SRA030513/SRX046735/SRR121631.fastq.bz2
compost	SRA030513	SRX046736	5547	ftp://ftp.ddbj.nig.ac.jp/ddbj_database/dra/fastq/SRA030/SRA030513/SRX046736/SRR121632.fastq.bz2
compost	SRA030513	SRX046737	19715	ftp://ftp.ddbj.nig.ac.jp/ddbj_database/dra/fastq/SRA030/SRA030513/SRX046737/SRR121633.fastq.bz2
compost	SRA030513	SRX046738	21829	ftp://ftp.ddbj.nig.ac.jp/ddbj_database/dra/fastq/SRA030/SRA030513/SRX046738/SRR121634.fastq.bz2
compost	SRA030513	SRX046739	17665	ftp://ftp.ddbj.nig.ac.jp/ddbj_database/dra/fastq/SRA030/SRA030513/SRX046739/SRR121635.fastq.bz2
compost	SRA030513	SRX046740	21342	ftp://ftp.ddbj.nig.ac.jp/ddbj_database/dra/fastq/SRA030/SRA030513/SRX046740/SRR121636.fastq.bz2
compost	SRA030513	SRX046741	11661	ftp://ftp.ddbj.nig.ac.jp/ddbj_database/dra/fastq/SRA030/SRA030513/SRX046741/SRR121637.fastq.bz2
compost	SRA030513	SRX046742	7779	ftp://ftp.ddbj.nig.ac.jp/ddbj_database/dra/fastq/SRA030/SRA030513/SRX046742/SRR121638.fastq.bz2
compost	SRA030513	SRX046743	36382	ftp://ftp.ddbj.nig.ac.jp/ddbj_database/dra/fastq/SRA030/SRA030513/SRX046743/SRR121639.fastq.bz2
compost	SRA030513	SRX046744	17296	ftp://ftp.ddbj.nig.ac.jp/ddbj_database/dra/fastq/SRA030/SRA030513/SRX046744/SRR121640.fastq.bz2
compost	SRA030539	SRX047393	7256	ftp://ftp.ddbj.nig.ac.jp/ddbj_database/dra/fastq/SRA030/SRA030539/SRX047393/SRR124145.fastq.bz2
compost	SRA029659	SRX122233	2404010	ftp://ftp.ddbj.nig.ac.jp/ddbj_database/dra/fastq/SRA029/SRA029659/SRX122233/SRR413920.fastq.bz2
coral	SRA000425	SRX000216	361185	ftp://ftp.ddbj.nig.ac.jp/ddbj_database/dra/fastq/SRA000/SRA000425/SRX000216/SRR001052.fastq.bz2
coral	SRA000446	SRX000237	40679	ftp://ftp.ddbj.nig.ac.jp/ddbj_database/dra/fastq/SRA000/SRA000446/SRX000237/SRR001077.fastq.bz2
coral	SRA000447	SRX000238	40437	ftp://ftp.ddbj.nig.ac.jp/ddbj_database/dra/fastq/SRA000/SRA000447/SRX000238/SRR001078.fastq.bz2
coral	SRA000448	SRX000239	42812	ftp://ftp.ddbj.nig.ac.jp/ddbj_database/dra/fastq/SRA000/SRA000448/SRX000239/SRR001079.fastq.bz2
coral	SRA000449	SRX000240	37886	ftp://ftp.ddbj.nig.ac.jp/ddbj_database/dra/fastq/SRA000/SRA000449/SRX000240/SRR001080.fastq.bz2
coral	SRA000450	SRX000241	52848	ftp://ftp.ddbj.nig.ac.jp/ddbj_database/dra/fastq/SRA000/SRA000450/SRX000241/SRR001081.fastq.bz2
coral	SRA000451	SRX000242	36351	ftp://ftp.ddbj.nig.ac.jp/ddbj_database/dra/fastq/SRA000/SRA000451/SRX000242/SRR001082.fastq.bz2
coral	SRA000452	SRX000243	58302	ftp://ftp.ddbj.nig.ac.jp/ddbj_database/dra/fastq/SRA000/SRA000452/SRX000243/SRR001083.fastq.bz2
coral	SRA000453	SRX000244	71893	ftp://ftp.ddbj.nig.ac.jp/ddbj_database/dra/fastq/SRA000/SRA000453/SRX000244/SRR001084.fastq.bz2
coral	SRA000454	SRX000245	63583	ftp://ftp.ddbj.nig.ac.jp/ddbj_database/dra/fastq/SRA000/SRA000454/SRX000245/SRR001085.fastq.bz2
coral	SRA000455	SRX000246	68808	ftp://ftp.ddbj.nig.ac.jp/ddbj_database/dra/fastq/SRA000/SRA000455/SRX000246/SRR001086.fastq.bz2
coral	SRA000456	SRX000247	70851	ftp://ftp.ddbj.nig.ac.jp/ddbj_database/dra/fastq/SRA000/SRA000456/SRX000247/SRR001087.fastq.bz2
coral	SRA000457	SRX000248	69180	ftp://ftp.ddbj.nig.ac.jp/ddbj_database/dra/fastq/SRA000/SRA000457/SRX000248/SRR001088.fastq.bz2
coral	SRA029969	SRX042456	114559	ftp://ftp.ddbj.nig.ac.jp/ddbj_database/dra/fastq/SRA029/SRA029969/SRX042456/SRR100549.fastq.bz2
coral	SRA050215	SRX121825	23761	ftp://ftp.ddbj.nig.ac.jp/ddbj_database/dra/fastq/SRA050/SRA050215/SRX121825/SRR413288.fastq.bz2
coral	SRA050215	SRX121826	41278	ftp://ftp.ddbj.nig.ac.jp/ddbj_database/dra/fastq/SRA050/SRA050215/SRX121826/SRR413289.fastq.bz2
coral	SRA050215	SRX121827	8462	ftp://ftp.ddbj.nig.ac.jp/ddbj_database/dra/fastq/SRA050/SRA050215/SRX121827/SRR413290.fastq.bz2
coral	SRA050215	SRX121828	50425	ftp://ftp.ddbj.nig.ac.jp/ddbj_database/dra/fastq/SRA050/SRA050215/SRX121828/SRR413291.fastq.bz2
coral	SRA050215	SRX121829	13490	ftp://ftp.ddbj.nig.ac.jp/ddbj_database/dra/fastq/SRA050/SRA050215/SRX121829/SRR413292.fastq.bz2
coral	SRA050215	SRX121830	12361	ftp://ftp.ddbj.nig.ac.jp/ddbj_database/dra/fastq/SRA050/SRA050215/SRX121830/SRR413293.fastq.bz2
coral	SRA050215	SRX121831	32316	ftp://ftp.ddbj.nig.ac.jp/ddbj_database/dra/fastq/SRA050/SRA050215/SRX121831/SRR413294.fastq.bz2
coral	SRA050215	SRX121832	8478	ftp://ftp.ddbj.nig.ac.jp/ddbj_database/dra/fastq/SRA050/SRA050215/SRX121832/SRR413295.fastq.bz2
coral	SRA050215	SRX121833	12717	ftp://ftp.ddbj.nig.ac.jp/ddbj_database/dra/fastq/SRA050/SRA050215/SRX121833/SRR413296.fastq.bz2
epibiont	ERA135575	ERX109699	291946	ftp://ftp.ddbj.nig.ac.jp/ddbj_database/dra/fastq/ERA135/ERA135575/ERX109699/ERR133679.fastq.bz2
epibiont	ERA135575	ERX109699	347474	ftp://ftp.ddbj.nig.ac.jp/ddbj_database/dra/fastq/ERA135/ERA135575/ERX109699/ERR133680.fastq.bz2
epibiont	ERA135575	ERX109699	371731	ftp://ftp.ddbj.nig.ac.jp/ddbj_database/dra/fastq/ERA135/ERA135575/ERX109699/ERR133681.fastq.bz2
fish	DRA000477	DRX001109	10904	ftp://ftp.ddbj.nig.ac.jp/ddbj_database/dra/fastq/DRA000/DRA000477/DRX001109/DRR001611.fastq.bz2
fish	DRA000477	DRX001110	26701	ftp://ftp.ddbj.nig.ac.jp/ddbj_database/dra/fastq/DRA000/DRA000477/DRX001110/DRR001612.fastq.bz2
fish	DRA000477	DRX001111	29346	ftp://ftp.ddbj.nig.ac.jp/ddbj_database/dra/fastq/DRA000/DRA000477/DRX001111/DRR001613.fastq.bz2
fish	DRA000477	DRX001112	32770	ftp://ftp.ddbj.nig.ac.jp/ddbj_database/dra/fastq/DRA000/DRA000477/DRX001112/DRR001614.fastq.bz2
fish	DRA000477	DRX001113	24624	ftp://ftp.ddbj.nig.ac.jp/ddbj_database/dra/fastq/DRA000/DRA000477/DRX001113/DRR001615.fastq.bz2
fish	DRA000477	DRX001114	26561	ftp://ftp.ddbj.nig.ac.jp/ddbj_database/dra/fastq/DRA000/DRA000477/DRX001114/DRR001616.fastq.bz2
fish	DRA000477	DRX001115	26016	ftp://ftp.ddbj.nig.ac.jp/ddbj_database/dra/fastq/DRA000/DRA000477/DRX001115/DRR001617.fastq.bz2
fish	DRA000477	DRX001116	34272	ftp://ftp.ddbj.nig.ac.jp/ddbj_database/dra/fastq/DRA000/DRA000477/DRX001116/DRR001618.fastq.bz2
fish	DRA000477	DRX001117	23717	ftp://ftp.ddbj.nig.ac.jp/ddbj_database/dra/fastq/DRA000/DRA000477/DRX001117/DRR001619.fastq.bz2
fish	DRA000477	DRX001118	27490	ftp://ftp.ddbj.nig.ac.jp/ddbj_database/dra/fastq/DRA000/DRA000477/DRX001118/DRR001620.fastq.bz2
fish	DRA000477	DRX001119	28773	ftp://ftp.ddbj.nig.ac.jp/ddbj_database/dra/fastq/DRA000/DRA000477/DRX001119/DRR001621.fastq.bz2
fish	ERA007714	ERX004488	9762	ftp://ftp.ddbj.nig.ac.jp/ddbj_database/dra/fastq/ERA007/ERA007714/ERX004488/ERR012013.fastq.bz2
fish	ERA007714	ERX004489	6030	ftp://ftp.ddbj.nig.ac.jp/ddbj_database/dra/fastq/ERA007/ERA007714/ERX004489/ERR012014.fastq.bz2
fish	ERA007714	ERX004490	3511	ftp://ftp.ddbj.nig.ac.jp/ddbj_database/dra/fastq/ERA007/ERA007714/ERX004490/ERR012015.fastq.bz2
fish	ERA043547	ERX020064	10189	ftp://ftp.ddbj.nig.ac.jp/ddbj_database/dra/fastq/ERA043/ERA043547/ERX020064/ERR042935.fastq.bz2
fish	ERA043547	ERX020066	23829	ftp://ftp.ddbj.nig.ac.jp/ddbj_database/dra/fastq/ERA043/ERA043547/ERX020066/ERR042931.fastq.bz2
fish	ERA043547	ERX020067	26504	ftp://ftp.ddbj.nig.ac.jp/ddbj_database/dra/fastq/ERA043/ERA043547/ERX020067/ERR042934.fastq.bz2
fish	ERA043547	ERX020068	27200	ftp://ftp.ddbj.nig.ac.jp/ddbj_database/dra/fastq/ERA043/ERA043547/ERX020068/ERR042937.fastq.bz2
fish	SRA000434	SRX000225	53950	ftp://ftp.ddbj.nig.ac.jp/ddbj_database/dra/fastq/SRA000/SRA000434/SRX000225/SRR001065.fastq.bz2
fish	SRA000435	SRX000226	64249	ftp://ftp.ddbj.nig.ac.jp/ddbj_database/dra/fastq/SRA000/SRA000435/SRX000226/SRR001066.fastq.bz2
fish	SRA000436	SRX000227	73155	ftp://ftp.ddbj.nig.ac.jp/ddbj_database/dra/fastq/SRA000/SRA000436/SRX000227/SRR001067.fastq.bz2
fish	SRA000437	SRX000228	86124	ftp://ftp.ddbj.nig.ac.jp/ddbj_database/dra/fastq/SRA000/SRA000437/SRX000228/SRR001068.fastq.bz2
fish	SRA000438	SRX000229	50192	ftp://ftp.ddbj.nig.ac.jp/ddbj_database/dra/fastq/SRA000/SRA000438/SRX000229/SRR001069.fastq.bz2
fish	SRA000439	SRX000230	58572	ftp://ftp.ddbj.nig.ac.jp/ddbj_database/dra/fastq/SRA000/SRA000439/SRX000230/SRR001070.fastq.bz2
fish	SRA000440	SRX000231	67261	ftp://ftp.ddbj.nig.ac.jp/ddbj_database/dra/fastq/SRA000/SRA000440/SRX000231/SRR001071.fastq.bz2
fish	SRA000441	SRX000232	67975	ftp://ftp.ddbj.nig.ac.jp/ddbj_database/dra/fastq/SRA000/SRA000441/SRX000232/SRR001072.fastq.bz2
fish	SRA059383	SRX193221	17940	ftp://ftp.ddbj.nig.ac.jp/ddbj_database/dra/fastq/SRA059/SRA059383/SRX193221/SRR584294.fastq.bz2
fish	SRA059383	SRX193223	17394	ftp://ftp.ddbj.nig.ac.jp/ddbj_database/dra/fastq/SRA059/SRA059383/SRX193223/SRR584296.fastq.bz2
fish	SRA059383	SRX193224	14168	ftp://ftp.ddbj.nig.ac.jp/ddbj_database/dra/fastq/SRA059/SRA059383/SRX193224/SRR584297.fastq.bz2
fish	SRA059383	SRX193226	11108	ftp://ftp.ddbj.nig.ac.jp/ddbj_database/dra/fastq/SRA059/SRA059383/SRX193226/SRR584299.fastq.bz2
fish	SRA059383	SRX193227	16162	ftp://ftp.ddbj.nig.ac.jp/ddbj_database/dra/fastq/SRA059/SRA059383/SRX193227/SRR584300.fastq.bz2
fish	SRA059383	SRX193232	1097	ftp://ftp.ddbj.nig.ac.jp/ddbj_database/dra/fastq/SRA059/SRA059383/SRX193232/SRR584305.fastq.bz2
fish	SRA059383	SRX193233	16109	ftp://ftp.ddbj.nig.ac.jp/ddbj_database/dra/fastq/SRA059/SRA059383/SRX193233/SRR584306.fastq.bz2
fish	SRA059383	SRX193234	16112	ftp://ftp.ddbj.nig.ac.jp/ddbj_database/dra/fastq/SRA059/SRA059383/SRX193234/SRR584307.fastq.bz2
fish	SRA059383	SRX193238	18333	ftp://ftp.ddbj.nig.ac.jp/ddbj_database/dra/fastq/SRA059/SRA059383/SRX193238/SRR584311.fastq.bz2
fish	SRA059383	SRX193239	10998	ftp://ftp.ddbj.nig.ac.jp/ddbj_database/dra/fastq/SRA059/SRA059383/SRX193239/SRR584312.fastq.bz2
fish	SRA059383	SRX193242	12184	ftp://ftp.ddbj.nig.ac.jp/ddbj_database/dra/fastq/SRA059/SRA059383/SRX193242/SRR584315.fastq.bz2
fish	SRA059383	SRX193245	16427	ftp://ftp.ddbj.nig.ac.jp/ddbj_database/dra/fastq/SRA059/SRA059383/SRX193245/SRR584318.fastq.bz2
fish	SRA059383	SRX193247	14669	ftp://ftp.ddbj.nig.ac.jp/ddbj_database/dra/fastq/SRA059/SRA059383/SRX193247/SRR584320.fastq.bz2
food_fermentation	DRA000780	DRX002540	294766	ftp://ftp.ddbj.nig.ac.jp/ddbj_database/dra/fastq/DRA000/DRA000780/DRX002540/DRR003208.fastq.bz2
food	DRA000442	DRX000964	142257	ftp://ftp.ddbj.nig.ac.jp/ddbj_database/dra/fastq/DRA000/DRA000442/DRX000964/DRR001368.fastq.bz2
food	DRA000442	DRX000965	139727	ftp://ftp.ddbj.nig.ac.jp/ddbj_database/dra/fastq/DRA000/DRA000442/DRX000965/DRR001369.fastq.bz2
food	DRA000477	DRX001108	28564	ftp://ftp.ddbj.nig.ac.jp/ddbj_database/dra/fastq/DRA000/DRA000477/DRX001108/DRR001610.fastq.bz2
food	DRA000489	DRX001182	124196	ftp://ftp.ddbj.nig.ac.jp/ddbj_database/dra/fastq/DRA000/DRA000489/DRX001182/DRR001713.fastq.bz2
food	ERA070351	ERX032510	56982	ftp://ftp.ddbj.nig.ac.jp/ddbj_database/dra/fastq/ERA070/ERA070351/ERX032510/ERR055464.fastq.bz2
food	ERA070351	ERX032511	63340	ftp://ftp.ddbj.nig.ac.jp/ddbj_database/dra/fastq/ERA070/ERA070351/ERX032511/ERR055465.fastq.bz2
food	ERA070351	ERX032512	234619	ftp://ftp.ddbj.nig.ac.jp/ddbj_database/dra/fastq/ERA070/ERA070351/ERX032512/ERR055466.fastq.bz2
food	ERA070351	ERX032513	137118	ftp://ftp.ddbj.nig.ac.jp/ddbj_database/dra/fastq/ERA070/ERA070351/ERX032513/ERR055467.fastq.bz2
food	ERA215808	ERX249559	197071	ftp://ftp.ddbj.nig.ac.jp/ddbj_database/dra/fastq/ERA215/ERA215808/ERX249559/ERR275237.fastq.bz2
food	ERA215808	ERX249560	130084	ftp://ftp.ddbj.nig.ac.jp/ddbj_database/dra/fastq/ERA215/ERA215808/ERX249560/ERR275238.fastq.bz2
food	ERA215808	ERX249561	141499	ftp://ftp.ddbj.nig.ac.jp/ddbj_database/dra/fastq/ERA215/ERA215808/ERX249561/ERR275239.fastq.bz2
food	ERA215808	ERX249562	73773	ftp://ftp.ddbj.nig.ac.jp/ddbj_database/dra/fastq/ERA215/ERA215808/ERX249562/ERR275240.fastq.bz2
food	ERA215808	ERX249563	63457	ftp://ftp.ddbj.nig.ac.jp/ddbj_database/dra/fastq/ERA215/ERA215808/ERX249563/ERR275241.fastq.bz2
food	ERA215941	ERX249581	42473	ftp://ftp.ddbj.nig.ac.jp/ddbj_database/dra/fastq/ERA215/ERA215941/ERX249581/ERR275259.fastq.bz2
food	ERA215941	ERX249582	41264	ftp://ftp.ddbj.nig.ac.jp/ddbj_database/dra/fastq/ERA215/ERA215941/ERX249582/ERR275260.fastq.bz2
food	ERA215941	ERX249583	89974	ftp://ftp.ddbj.nig.ac.jp/ddbj_database/dra/fastq/ERA215/ERA215941/ERX249583/ERR275261.fastq.bz2
food	ERA215941	ERX249584	34413	ftp://ftp.ddbj.nig.ac.jp/ddbj_database/dra/fastq/ERA215/ERA215941/ERX249584/ERR275262.fastq.bz2
food	SRA029755	SRX040888	27757	ftp://ftp.ddbj.nig.ac.jp/ddbj_database/dra/fastq/SRA029/SRA029755/SRX040888/SRR098419.fastq.bz2
food	SRA023444	SRX072929	27337	ftp://ftp.ddbj.nig.ac.jp/ddbj_database/dra/fastq/SRA023/SRA023444/SRX072929/SRR256747.fastq.bz2
food	SRA023444	SRX072930	38388	ftp://ftp.ddbj.nig.ac.jp/ddbj_database/dra/fastq/SRA023/SRA023444/SRX072930/SRR256748.fastq.bz2
food	SRA023444	SRX072931	23287	ftp://ftp.ddbj.nig.ac.jp/ddbj_database/dra/fastq/SRA023/SRA023444/SRX072931/SRR256749.fastq.bz2
food	SRA023444	SRX072932	31647	ftp://ftp.ddbj.nig.ac.jp/ddbj_database/dra/fastq/SRA023/SRA023444/SRX072932/SRR256750.fastq.bz2
food	SRA023444	SRX072933	18846	ftp://ftp.ddbj.nig.ac.jp/ddbj_database/dra/fastq/SRA023/SRA023444/SRX072933/SRR256751.fastq.bz2
food	SRA023444	SRX072934	66096	ftp://ftp.ddbj.nig.ac.jp/ddbj_database/dra/fastq/SRA023/SRA023444/SRX072934/SRR256752.fastq.bz2
food	SRA023444	SRX072935	67771	ftp://ftp.ddbj.nig.ac.jp/ddbj_database/dra/fastq/SRA023/SRA023444/SRX072935/SRR256753.fastq.bz2
food	SRA023444	SRX072936	249849	ftp://ftp.ddbj.nig.ac.jp/ddbj_database/dra/fastq/SRA023/SRA023444/SRX072936/SRR256754.fastq.bz2
food	SRA023444	SRX072937	118313	ftp://ftp.ddbj.nig.ac.jp/ddbj_database/dra/fastq/SRA023/SRA023444/SRX072937/SRR256755.fastq.bz2
food	SRA023444	SRX072938	60022	ftp://ftp.ddbj.nig.ac.jp/ddbj_database/dra/fastq/SRA023/SRA023444/SRX072938/SRR256756.fastq.bz2
food	SRA049973	SRX128127	456192	ftp://ftp.ddbj.nig.ac.jp/ddbj_database/dra/fastq/SRA049/SRA049973/SRX128127/SRR442026.fastq.bz2
food	SRA049973	SRX128127	1247894	ftp://ftp.ddbj.nig.ac.jp/ddbj_database/dra/fastq/SRA049/SRA049973/SRX128127/SRR442027.fastq.bz2
fossil	ERA178667	ERX182991	175118	ftp://ftp.ddbj.nig.ac.jp/ddbj_database/dra/fastq/ERA178/ERA178667/ERX182991/ERR208318.fastq.bz2
fossil	ERA178667	ERX182992	172042	ftp://ftp.ddbj.nig.ac.jp/ddbj_database/dra/fastq/ERA178/ERA178667/ERX182992/ERR208319.fastq.bz2
fossil	ERA178667	ERX182993	167146	ftp://ftp.ddbj.nig.ac.jp/ddbj_database/dra/fastq/ERA178/ERA178667/ERX182993/ERR208320.fastq.bz2
fossil	ERA178667	ERX182994	166552	ftp://ftp.ddbj.nig.ac.jp/ddbj_database/dra/fastq/ERA178/ERA178667/ERX182994/ERR208321.fastq.bz2
fossil	ERA178667	ERX182995	159140	ftp://ftp.ddbj.nig.ac.jp/ddbj_database/dra/fastq/ERA178/ERA178667/ERX182995/ERR208322.fastq.bz2
fossil	ERA178667	ERX182996	162731	ftp://ftp.ddbj.nig.ac.jp/ddbj_database/dra/fastq/ERA178/ERA178667/ERX182996/ERR208323.fastq.bz2
fossil	ERA178667	ERX182997	159788	ftp://ftp.ddbj.nig.ac.jp/ddbj_database/dra/fastq/ERA178/ERA178667/ERX182997/ERR208324.fastq.bz2
fossil	ERA178667	ERX182998	165534	ftp://ftp.ddbj.nig.ac.jp/ddbj_database/dra/fastq/ERA178/ERA178667/ERX182998/ERR208325.fastq.bz2
fossil	ERA178667	ERX182999	172054	ftp://ftp.ddbj.nig.ac.jp/ddbj_database/dra/fastq/ERA178/ERA178667/ERX182999/ERR208326.fastq.bz2
fossil	ERA178667	ERX183000	209478	ftp://ftp.ddbj.nig.ac.jp/ddbj_database/dra/fastq/ERA178/ERA178667/ERX183000/ERR208327.fastq.bz2
fossil	ERA178667	ERX183001	195359	ftp://ftp.ddbj.nig.ac.jp/ddbj_database/dra/fastq/ERA178/ERA178667/ERX183001/ERR208328.fastq.bz2
fossil	ERA178667	ERX183002	206906	ftp://ftp.ddbj.nig.ac.jp/ddbj_database/dra/fastq/ERA178/ERA178667/ERX183002/ERR208329.fastq.bz2
fossil	ERA178667	ERX183003	195760	ftp://ftp.ddbj.nig.ac.jp/ddbj_database/dra/fastq/ERA178/ERA178667/ERX183003/ERR208330.fastq.bz2
fossil	ERA178667	ERX183004	210158	ftp://ftp.ddbj.nig.ac.jp/ddbj_database/dra/fastq/ERA178/ERA178667/ERX183004/ERR208331.fastq.bz2
fossil	ERA178667	ERX183005	204932	ftp://ftp.ddbj.nig.ac.jp/ddbj_database/dra/fastq/ERA178/ERA178667/ERX183005/ERR208332.fastq.bz2
fossil	ERA178667	ERX183006	214078	ftp://ftp.ddbj.nig.ac.jp/ddbj_database/dra/fastq/ERA178/ERA178667/ERX183006/ERR208333.fastq.bz2
fossil	ERA178667	ERX183007	205626	ftp://ftp.ddbj.nig.ac.jp/ddbj_database/dra/fastq/ERA178/ERA178667/ERX183007/ERR208334.fastq.bz2
fossil	ERA178667	ERX183008	199815	ftp://ftp.ddbj.nig.ac.jp/ddbj_database/dra/fastq/ERA178/ERA178667/ERX183008/ERR208335.fastq.bz2
fossil	ERA178667	ERX183009	196496	ftp://ftp.ddbj.nig.ac.jp/ddbj_database/dra/fastq/ERA178/ERA178667/ERX183009/ERR208336.fastq.bz2
fossil	ERA178667	ERX183010	206974	ftp://ftp.ddbj.nig.ac.jp/ddbj_database/dra/fastq/ERA178/ERA178667/ERX183010/ERR208337.fastq.bz2
fossil	ERA178667	ERX183011	203243	ftp://ftp.ddbj.nig.ac.jp/ddbj_database/dra/fastq/ERA178/ERA178667/ERX183011/ERR208338.fastq.bz2
fossil	ERA178667	ERX183012	189901	ftp://ftp.ddbj.nig.ac.jp/ddbj_database/dra/fastq/ERA178/ERA178667/ERX183012/ERR208339.fastq.bz2
fossil	ERA178667	ERX183013	196856	ftp://ftp.ddbj.nig.ac.jp/ddbj_database/dra/fastq/ERA178/ERA178667/ERX183013/ERR208340.fastq.bz2
fossil	ERA178667	ERX183014	188501	ftp://ftp.ddbj.nig.ac.jp/ddbj_database/dra/fastq/ERA178/ERA178667/ERX183014/ERR208341.fastq.bz2
fossil	ERA178667	ERX183015	168640	ftp://ftp.ddbj.nig.ac.jp/ddbj_database/dra/fastq/ERA178/ERA178667/ERX183015/ERR208342.fastq.bz2
fossil	ERA178667	ERX183016	185009	ftp://ftp.ddbj.nig.ac.jp/ddbj_database/dra/fastq/ERA178/ERA178667/ERX183016/ERR208343.fastq.bz2
fossil	ERA178667	ERX183017	182885	ftp://ftp.ddbj.nig.ac.jp/ddbj_database/dra/fastq/ERA178/ERA178667/ERX183017/ERR208344.fastq.bz2
fossil	ERA178667	ERX183018	165172	ftp://ftp.ddbj.nig.ac.jp/ddbj_database/dra/fastq/ERA178/ERA178667/ERX183018/ERR208345.fastq.bz2
fossil	ERA178667	ERX183019	182751	ftp://ftp.ddbj.nig.ac.jp/ddbj_database/dra/fastq/ERA178/ERA178667/ERX183019/ERR208346.fastq.bz2
fossil	ERA178667	ERX183020	183295	ftp://ftp.ddbj.nig.ac.jp/ddbj_database/dra/fastq/ERA178/ERA178667/ERX183020/ERR208347.fastq.bz2
fossil	ERA178667	ERX183021	193971	ftp://ftp.ddbj.nig.ac.jp/ddbj_database/dra/fastq/ERA178/ERA178667/ERX183021/ERR208348.fastq.bz2
fossil	ERA178667	ERX183022	189493	ftp://ftp.ddbj.nig.ac.jp/ddbj_database/dra/fastq/ERA178/ERA178667/ERX183022/ERR208349.fastq.bz2
fossil	ERA178667	ERX183023	177787	ftp://ftp.ddbj.nig.ac.jp/ddbj_database/dra/fastq/ERA178/ERA178667/ERX183023/ERR208350.fastq.bz2
fossil	ERA178667	ERX183024	169871	ftp://ftp.ddbj.nig.ac.jp/ddbj_database/dra/fastq/ERA178/ERA178667/ERX183024/ERR208351.fastq.bz2
fossil	ERA178667	ERX183025	211990	ftp://ftp.ddbj.nig.ac.jp/ddbj_database/dra/fastq/ERA178/ERA178667/ERX183025/ERR208352.fastq.bz2
fossil	ERA178667	ERX183026	207442	ftp://ftp.ddbj.nig.ac.jp/ddbj_database/dra/fastq/ERA178/ERA178667/ERX183026/ERR208353.fastq.bz2
fossil	ERA178667	ERX183027	205876	ftp://ftp.ddbj.nig.ac.jp/ddbj_database/dra/fastq/ERA178/ERA178667/ERX183027/ERR208354.fastq.bz2
fossil	ERA178667	ERX183028	207781	ftp://ftp.ddbj.nig.ac.jp/ddbj_database/dra/fastq/ERA178/ERA178667/ERX183028/ERR208355.fastq.bz2
fossil	ERA178667	ERX183029	219139	ftp://ftp.ddbj.nig.ac.jp/ddbj_database/dra/fastq/ERA178/ERA178667/ERX183029/ERR208356.fastq.bz2
fossil	ERA178667	ERX183030	211163	ftp://ftp.ddbj.nig.ac.jp/ddbj_database/dra/fastq/ERA178/ERA178667/ERX183030/ERR208357.fastq.bz2
fossil	ERA178667	ERX183031	188251	ftp://ftp.ddbj.nig.ac.jp/ddbj_database/dra/fastq/ERA178/ERA178667/ERX183031/ERR208358.fastq.bz2
fossil	ERA178667	ERX183032	185450	ftp://ftp.ddbj.nig.ac.jp/ddbj_database/dra/fastq/ERA178/ERA178667/ERX183032/ERR208359.fastq.bz2
fossil	ERA178667	ERX183033	177664	ftp://ftp.ddbj.nig.ac.jp/ddbj_database/dra/fastq/ERA178/ERA178667/ERX183033/ERR208360.fastq.bz2
fossil	ERA178667	ERX183034	179180	ftp://ftp.ddbj.nig.ac.jp/ddbj_database/dra/fastq/ERA178/ERA178667/ERX183034/ERR208361.fastq.bz2
fossil	ERA178667	ERX183035	185281	ftp://ftp.ddbj.nig.ac.jp/ddbj_database/dra/fastq/ERA178/ERA178667/ERX183035/ERR208362.fastq.bz2
fossil	ERA178667	ERX183036	185160	ftp://ftp.ddbj.nig.ac.jp/ddbj_database/dra/fastq/ERA178/ERA178667/ERX183036/ERR208363.fastq.bz2
fossil	ERA178667	ERX183037	180116	ftp://ftp.ddbj.nig.ac.jp/ddbj_database/dra/fastq/ERA178/ERA178667/ERX183037/ERR208364.fastq.bz2
fossil	ERA178667	ERX183038	167217	ftp://ftp.ddbj.nig.ac.jp/ddbj_database/dra/fastq/ERA178/ERA178667/ERX183038/ERR208365.fastq.bz2
fossil	ERA178667	ERX183039	183199	ftp://ftp.ddbj.nig.ac.jp/ddbj_database/dra/fastq/ERA178/ERA178667/ERX183039/ERR208366.fastq.bz2
fossil	ERA178667	ERX183040	189206	ftp://ftp.ddbj.nig.ac.jp/ddbj_database/dra/fastq/ERA178/ERA178667/ERX183040/ERR208367.fastq.bz2
fossil	ERA178667	ERX183041	203352	ftp://ftp.ddbj.nig.ac.jp/ddbj_database/dra/fastq/ERA178/ERA178667/ERX183041/ERR208368.fastq.bz2
fossil	ERA178667	ERX183042	201043	ftp://ftp.ddbj.nig.ac.jp/ddbj_database/dra/fastq/ERA178/ERA178667/ERX183042/ERR208369.fastq.bz2
fossil	ERA178667	ERX183043	176709	ftp://ftp.ddbj.nig.ac.jp/ddbj_database/dra/fastq/ERA178/ERA178667/ERX183043/ERR208370.fastq.bz2
fossil	ERA178667	ERX183044	187376	ftp://ftp.ddbj.nig.ac.jp/ddbj_database/dra/fastq/ERA178/ERA178667/ERX183044/ERR208371.fastq.bz2
fossil	ERA178667	ERX183045	201682	ftp://ftp.ddbj.nig.ac.jp/ddbj_database/dra/fastq/ERA178/ERA178667/ERX183045/ERR208372.fastq.bz2
fossil	ERA178667	ERX183046	195489	ftp://ftp.ddbj.nig.ac.jp/ddbj_database/dra/fastq/ERA178/ERA178667/ERX183046/ERR208373.fastq.bz2
fossil	ERA178667	ERX183047	183834	ftp://ftp.ddbj.nig.ac.jp/ddbj_database/dra/fastq/ERA178/ERA178667/ERX183047/ERR208374.fastq.bz2
fossil	ERA178667	ERX183048	184144	ftp://ftp.ddbj.nig.ac.jp/ddbj_database/dra/fastq/ERA178/ERA178667/ERX183048/ERR208375.fastq.bz2
fossil	ERA178667	ERX183049	192166	ftp://ftp.ddbj.nig.ac.jp/ddbj_database/dra/fastq/ERA178/ERA178667/ERX183049/ERR208376.fastq.bz2
fossil	ERA178667	ERX183050	185968	ftp://ftp.ddbj.nig.ac.jp/ddbj_database/dra/fastq/ERA178/ERA178667/ERX183050/ERR208377.fastq.bz2
fossil	ERA178667	ERX183051	194078	ftp://ftp.ddbj.nig.ac.jp/ddbj_database/dra/fastq/ERA178/ERA178667/ERX183051/ERR208378.fastq.bz2
fossil	ERA178667	ERX183052	189496	ftp://ftp.ddbj.nig.ac.jp/ddbj_database/dra/fastq/ERA178/ERA178667/ERX183052/ERR208379.fastq.bz2
fossil	ERA178667	ERX183053	196501	ftp://ftp.ddbj.nig.ac.jp/ddbj_database/dra/fastq/ERA178/ERA178667/ERX183053/ERR208380.fastq.bz2
fossil	ERA178667	ERX183054	190662	ftp://ftp.ddbj.nig.ac.jp/ddbj_database/dra/fastq/ERA178/ERA178667/ERX183054/ERR208381.fastq.bz2
fossil	ERA178667	ERX183055	200398	ftp://ftp.ddbj.nig.ac.jp/ddbj_database/dra/fastq/ERA178/ERA178667/ERX183055/ERR208382.fastq.bz2
fossil	ERA178667	ERX183056	193335	ftp://ftp.ddbj.nig.ac.jp/ddbj_database/dra/fastq/ERA178/ERA178667/ERX183056/ERR208383.fastq.bz2
fossil	ERA178667	ERX183057	199090	ftp://ftp.ddbj.nig.ac.jp/ddbj_database/dra/fastq/ERA178/ERA178667/ERX183057/ERR208384.fastq.bz2
fossil	ERA178667	ERX183058	205453	ftp://ftp.ddbj.nig.ac.jp/ddbj_database/dra/fastq/ERA178/ERA178667/ERX183058/ERR208385.fastq.bz2
fossil	ERA178667	ERX183059	187843	ftp://ftp.ddbj.nig.ac.jp/ddbj_database/dra/fastq/ERA178/ERA178667/ERX183059/ERR208386.fastq.bz2
fossil	ERA178667	ERX183060	182973	ftp://ftp.ddbj.nig.ac.jp/ddbj_database/dra/fastq/ERA178/ERA178667/ERX183060/ERR208387.fastq.bz2
fossil	ERA178667	ERX183061	238193	ftp://ftp.ddbj.nig.ac.jp/ddbj_database/dra/fastq/ERA178/ERA178667/ERX183061/ERR208388.fastq.bz2
fossil	ERA178667	ERX183062	231311	ftp://ftp.ddbj.nig.ac.jp/ddbj_database/dra/fastq/ERA178/ERA178667/ERX183062/ERR208389.fastq.bz2
fossil	ERA178667	ERX183063	241614	ftp://ftp.ddbj.nig.ac.jp/ddbj_database/dra/fastq/ERA178/ERA178667/ERX183063/ERR208390.fastq.bz2
fossil	ERA178667	ERX183064	218572	ftp://ftp.ddbj.nig.ac.jp/ddbj_database/dra/fastq/ERA178/ERA178667/ERX183064/ERR208391.fastq.bz2
fossil	ERA178667	ERX183065	158619	ftp://ftp.ddbj.nig.ac.jp/ddbj_database/dra/fastq/ERA178/ERA178667/ERX183065/ERR208392.fastq.bz2
fossil	ERA178667	ERX183066	177230	ftp://ftp.ddbj.nig.ac.jp/ddbj_database/dra/fastq/ERA178/ERA178667/ERX183066/ERR208393.fastq.bz2
fossil	ERA178667	ERX183067	172009	ftp://ftp.ddbj.nig.ac.jp/ddbj_database/dra/fastq/ERA178/ERA178667/ERX183067/ERR208394.fastq.bz2
fossil	ERA178667	ERX183068	177465	ftp://ftp.ddbj.nig.ac.jp/ddbj_database/dra/fastq/ERA178/ERA178667/ERX183068/ERR208395.fastq.bz2
fossil	ERA178667	ERX183069	174218	ftp://ftp.ddbj.nig.ac.jp/ddbj_database/dra/fastq/ERA178/ERA178667/ERX183069/ERR208396.fastq.bz2
fossil	ERA178667	ERX183070	168785	ftp://ftp.ddbj.nig.ac.jp/ddbj_database/dra/fastq/ERA178/ERA178667/ERX183070/ERR208397.fastq.bz2
fossil	ERA178667	ERX183071	171066	ftp://ftp.ddbj.nig.ac.jp/ddbj_database/dra/fastq/ERA178/ERA178667/ERX183071/ERR208398.fastq.bz2
fossil	ERA178667	ERX183072	169945	ftp://ftp.ddbj.nig.ac.jp/ddbj_database/dra/fastq/ERA178/ERA178667/ERX183072/ERR208399.fastq.bz2
fossil	ERA178667	ERX183073	160740	ftp://ftp.ddbj.nig.ac.jp/ddbj_database/dra/fastq/ERA178/ERA178667/ERX183073/ERR208400.fastq.bz2
fossil	ERA178667	ERX183074	164845	ftp://ftp.ddbj.nig.ac.jp/ddbj_database/dra/fastq/ERA178/ERA178667/ERX183074/ERR208401.fastq.bz2
fossil	ERA178667	ERX183075	165227	ftp://ftp.ddbj.nig.ac.jp/ddbj_database/dra/fastq/ERA178/ERA178667/ERX183075/ERR208402.fastq.bz2
fossil	ERA178667	ERX183076	155317	ftp://ftp.ddbj.nig.ac.jp/ddbj_database/dra/fastq/ERA178/ERA178667/ERX183076/ERR208403.fastq.bz2
fossil	ERA178667	ERX183077	145170	ftp://ftp.ddbj.nig.ac.jp/ddbj_database/dra/fastq/ERA178/ERA178667/ERX183077/ERR208404.fastq.bz2
fossil	ERA178667	ERX183078	217201	ftp://ftp.ddbj.nig.ac.jp/ddbj_database/dra/fastq/ERA178/ERA178667/ERX183078/ERR208405.fastq.bz2
fossil	ERA178667	ERX183079	208340	ftp://ftp.ddbj.nig.ac.jp/ddbj_database/dra/fastq/ERA178/ERA178667/ERX183079/ERR208406.fastq.bz2
fossil	ERA178667	ERX183080	217139	ftp://ftp.ddbj.nig.ac.jp/ddbj_database/dra/fastq/ERA178/ERA178667/ERX183080/ERR208407.fastq.bz2
fossil	ERA178667	ERX183081	205091	ftp://ftp.ddbj.nig.ac.jp/ddbj_database/dra/fastq/ERA178/ERA178667/ERX183081/ERR208408.fastq.bz2
fossil	ERA178667	ERX183082	211532	ftp://ftp.ddbj.nig.ac.jp/ddbj_database/dra/fastq/ERA178/ERA178667/ERX183082/ERR208409.fastq.bz2
fossil	ERA178667	ERX183083	209597	ftp://ftp.ddbj.nig.ac.jp/ddbj_database/dra/fastq/ERA178/ERA178667/ERX183083/ERR208410.fastq.bz2
fossil	ERA178667	ERX183084	213441	ftp://ftp.ddbj.nig.ac.jp/ddbj_database/dra/fastq/ERA178/ERA178667/ERX183084/ERR208411.fastq.bz2
fossil	ERA178667	ERX183085	214072	ftp://ftp.ddbj.nig.ac.jp/ddbj_database/dra/fastq/ERA178/ERA178667/ERX183085/ERR208412.fastq.bz2
fossil	ERA178667	ERX183086	218458	ftp://ftp.ddbj.nig.ac.jp/ddbj_database/dra/fastq/ERA178/ERA178667/ERX183086/ERR208413.fastq.bz2
fossil	ERA178667	ERX183087	214181	ftp://ftp.ddbj.nig.ac.jp/ddbj_database/dra/fastq/ERA178/ERA178667/ERX183087/ERR208414.fastq.bz2
fossil	ERA178667	ERX183088	221430	ftp://ftp.ddbj.nig.ac.jp/ddbj_database/dra/fastq/ERA178/ERA178667/ERX183088/ERR208415.fastq.bz2
fossil	ERA178667	ERX183089	211323	ftp://ftp.ddbj.nig.ac.jp/ddbj_database/dra/fastq/ERA178/ERA178667/ERX183089/ERR208416.fastq.bz2
fossil	ERA178667	ERX183090	156855	ftp://ftp.ddbj.nig.ac.jp/ddbj_database/dra/fastq/ERA178/ERA178667/ERX183090/ERR208417.fastq.bz2
fossil	ERA178667	ERX183091	153246	ftp://ftp.ddbj.nig.ac.jp/ddbj_database/dra/fastq/ERA178/ERA178667/ERX183091/ERR208418.fastq.bz2
fossil	ERA178667	ERX183092	168683	ftp://ftp.ddbj.nig.ac.jp/ddbj_database/dra/fastq/ERA178/ERA178667/ERX183092/ERR208419.fastq.bz2
fossil	ERA178667	ERX183093	159396	ftp://ftp.ddbj.nig.ac.jp/ddbj_database/dra/fastq/ERA178/ERA178667/ERX183093/ERR208420.fastq.bz2
fossil	ERA178667	ERX183094	164058	ftp://ftp.ddbj.nig.ac.jp/ddbj_database/dra/fastq/ERA178/ERA178667/ERX183094/ERR208421.fastq.bz2
fossil	ERA178667	ERX183095	161799	ftp://ftp.ddbj.nig.ac.jp/ddbj_database/dra/fastq/ERA178/ERA178667/ERX183095/ERR208422.fastq.bz2
fossil	ERA178667	ERX183096	155661	ftp://ftp.ddbj.nig.ac.jp/ddbj_database/dra/fastq/ERA178/ERA178667/ERX183096/ERR208423.fastq.bz2
fossil	ERA178667	ERX183097	159095	ftp://ftp.ddbj.nig.ac.jp/ddbj_database/dra/fastq/ERA178/ERA178667/ERX183097/ERR208424.fastq.bz2
fossil	ERA178667	ERX183098	166726	ftp://ftp.ddbj.nig.ac.jp/ddbj_database/dra/fastq/ERA178/ERA178667/ERX183098/ERR208425.fastq.bz2
fossil	ERA178667	ERX183099	160295	ftp://ftp.ddbj.nig.ac.jp/ddbj_database/dra/fastq/ERA178/ERA178667/ERX183099/ERR208426.fastq.bz2
fossil	ERA178667	ERX183100	145373	ftp://ftp.ddbj.nig.ac.jp/ddbj_database/dra/fastq/ERA178/ERA178667/ERX183100/ERR208427.fastq.bz2
fossil	ERA178667	ERX183101	146787	ftp://ftp.ddbj.nig.ac.jp/ddbj_database/dra/fastq/ERA178/ERA178667/ERX183101/ERR208428.fastq.bz2
fossil	ERA178667	ERX183102	142070	ftp://ftp.ddbj.nig.ac.jp/ddbj_database/dra/fastq/ERA178/ERA178667/ERX183102/ERR208429.fastq.bz2
fossil	ERA178667	ERX183103	211968	ftp://ftp.ddbj.nig.ac.jp/ddbj_database/dra/fastq/ERA178/ERA178667/ERX183103/ERR208430.fastq.bz2
fossil	ERA178667	ERX183104	204760	ftp://ftp.ddbj.nig.ac.jp/ddbj_database/dra/fastq/ERA178/ERA178667/ERX183104/ERR208431.fastq.bz2
fossil	ERA178667	ERX183105	175857	ftp://ftp.ddbj.nig.ac.jp/ddbj_database/dra/fastq/ERA178/ERA178667/ERX183105/ERR208432.fastq.bz2
fossil	ERA178667	ERX183106	206006	ftp://ftp.ddbj.nig.ac.jp/ddbj_database/dra/fastq/ERA178/ERA178667/ERX183106/ERR208433.fastq.bz2
fossil	ERA178667	ERX183107	228996	ftp://ftp.ddbj.nig.ac.jp/ddbj_database/dra/fastq/ERA178/ERA178667/ERX183107/ERR208434.fastq.bz2
fossil	ERA178667	ERX183108	217074	ftp://ftp.ddbj.nig.ac.jp/ddbj_database/dra/fastq/ERA178/ERA178667/ERX183108/ERR208435.fastq.bz2
fossil	ERA178667	ERX183109	221306	ftp://ftp.ddbj.nig.ac.jp/ddbj_database/dra/fastq/ERA178/ERA178667/ERX183109/ERR208436.fastq.bz2
fossil	ERA178667	ERX183110	217707	ftp://ftp.ddbj.nig.ac.jp/ddbj_database/dra/fastq/ERA178/ERA178667/ERX183110/ERR208437.fastq.bz2
fossil	ERA178667	ERX183111	227381	ftp://ftp.ddbj.nig.ac.jp/ddbj_database/dra/fastq/ERA178/ERA178667/ERX183111/ERR208438.fastq.bz2
fossil	ERA178667	ERX183112	218109	ftp://ftp.ddbj.nig.ac.jp/ddbj_database/dra/fastq/ERA178/ERA178667/ERX183112/ERR208439.fastq.bz2
fossil	ERA178667	ERX183113	231571	ftp://ftp.ddbj.nig.ac.jp/ddbj_database/dra/fastq/ERA178/ERA178667/ERX183113/ERR208440.fastq.bz2
fossil	ERA178667	ERX183114	209171	ftp://ftp.ddbj.nig.ac.jp/ddbj_database/dra/fastq/ERA178/ERA178667/ERX183114/ERR208441.fastq.bz2
fossil	ERA178667	ERX183115	207934	ftp://ftp.ddbj.nig.ac.jp/ddbj_database/dra/fastq/ERA178/ERA178667/ERX183115/ERR208442.fastq.bz2
fossil	ERA178667	ERX183116	208108	ftp://ftp.ddbj.nig.ac.jp/ddbj_database/dra/fastq/ERA178/ERA178667/ERX183116/ERR208443.fastq.bz2
fossil	ERA178667	ERX183117	196911	ftp://ftp.ddbj.nig.ac.jp/ddbj_database/dra/fastq/ERA178/ERA178667/ERX183117/ERR208444.fastq.bz2
fossil	ERA178667	ERX183118	213730	ftp://ftp.ddbj.nig.ac.jp/ddbj_database/dra/fastq/ERA178/ERA178667/ERX183118/ERR208445.fastq.bz2
fossil	ERA178667	ERX183119	210449	ftp://ftp.ddbj.nig.ac.jp/ddbj_database/dra/fastq/ERA178/ERA178667/ERX183119/ERR208446.fastq.bz2
fossil	ERA178667	ERX183120	207281	ftp://ftp.ddbj.nig.ac.jp/ddbj_database/dra/fastq/ERA178/ERA178667/ERX183120/ERR208447.fastq.bz2
fossil	ERA178667	ERX183121	210555	ftp://ftp.ddbj.nig.ac.jp/ddbj_database/dra/fastq/ERA178/ERA178667/ERX183121/ERR208448.fastq.bz2
fossil	ERA178667	ERX183122	203170	ftp://ftp.ddbj.nig.ac.jp/ddbj_database/dra/fastq/ERA178/ERA178667/ERX183122/ERR208449.fastq.bz2
fossil	ERA178667	ERX183123	197685	ftp://ftp.ddbj.nig.ac.jp/ddbj_database/dra/fastq/ERA178/ERA178667/ERX183123/ERR208450.fastq.bz2
fossil	ERA178667	ERX183124	222248	ftp://ftp.ddbj.nig.ac.jp/ddbj_database/dra/fastq/ERA178/ERA178667/ERX183124/ERR208451.fastq.bz2
fossil	ERA178667	ERX183125	203970	ftp://ftp.ddbj.nig.ac.jp/ddbj_database/dra/fastq/ERA178/ERA178667/ERX183125/ERR208452.fastq.bz2
fossil	ERA178667	ERX183126	216278	ftp://ftp.ddbj.nig.ac.jp/ddbj_database/dra/fastq/ERA178/ERA178667/ERX183126/ERR208453.fastq.bz2
fossil	ERA178667	ERX183127	228136	ftp://ftp.ddbj.nig.ac.jp/ddbj_database/dra/fastq/ERA178/ERA178667/ERX183127/ERR208454.fastq.bz2
fossil	ERA178667	ERX183128	207356	ftp://ftp.ddbj.nig.ac.jp/ddbj_database/dra/fastq/ERA178/ERA178667/ERX183128/ERR208455.fastq.bz2
fossil	ERA178667	ERX183129	199527	ftp://ftp.ddbj.nig.ac.jp/ddbj_database/dra/fastq/ERA178/ERA178667/ERX183129/ERR208456.fastq.bz2
fossil	ERA178667	ERX183130	192035	ftp://ftp.ddbj.nig.ac.jp/ddbj_database/dra/fastq/ERA178/ERA178667/ERX183130/ERR208457.fastq.bz2
fossil	ERA178667	ERX183131	201127	ftp://ftp.ddbj.nig.ac.jp/ddbj_database/dra/fastq/ERA178/ERA178667/ERX183131/ERR208458.fastq.bz2
fossil	ERA178667	ERX183132	199100	ftp://ftp.ddbj.nig.ac.jp/ddbj_database/dra/fastq/ERA178/ERA178667/ERX183132/ERR208459.fastq.bz2
fossil	ERA178667	ERX183133	196637	ftp://ftp.ddbj.nig.ac.jp/ddbj_database/dra/fastq/ERA178/ERA178667/ERX183133/ERR208460.fastq.bz2
fossil	ERA178667	ERX183134	205825	ftp://ftp.ddbj.nig.ac.jp/ddbj_database/dra/fastq/ERA178/ERA178667/ERX183134/ERR208461.fastq.bz2
fossil	ERA178667	ERX183135	205854	ftp://ftp.ddbj.nig.ac.jp/ddbj_database/dra/fastq/ERA178/ERA178667/ERX183135/ERR208462.fastq.bz2
fossil	ERA178667	ERX183136	224065	ftp://ftp.ddbj.nig.ac.jp/ddbj_database/dra/fastq/ERA178/ERA178667/ERX183136/ERR208463.fastq.bz2
fossil	ERA178667	ERX183137	197990	ftp://ftp.ddbj.nig.ac.jp/ddbj_database/dra/fastq/ERA178/ERA178667/ERX183137/ERR208464.fastq.bz2
fossil	ERA178667	ERX183138	198579	ftp://ftp.ddbj.nig.ac.jp/ddbj_database/dra/fastq/ERA178/ERA178667/ERX183138/ERR208465.fastq.bz2
fossil	ERA178667	ERX183139	201398	ftp://ftp.ddbj.nig.ac.jp/ddbj_database/dra/fastq/ERA178/ERA178667/ERX183139/ERR208466.fastq.bz2
fossil	ERA178667	ERX183140	215898	ftp://ftp.ddbj.nig.ac.jp/ddbj_database/dra/fastq/ERA178/ERA178667/ERX183140/ERR208467.fastq.bz2
fossil	ERA178667	ERX183141	210211	ftp://ftp.ddbj.nig.ac.jp/ddbj_database/dra/fastq/ERA178/ERA178667/ERX183141/ERR208468.fastq.bz2
fossil	ERA178667	ERX183142	227760	ftp://ftp.ddbj.nig.ac.jp/ddbj_database/dra/fastq/ERA178/ERA178667/ERX183142/ERR208469.fastq.bz2
fossil	ERA178667	ERX183143	219142	ftp://ftp.ddbj.nig.ac.jp/ddbj_database/dra/fastq/ERA178/ERA178667/ERX183143/ERR208470.fastq.bz2
fossil	ERA178667	ERX183144	211574	ftp://ftp.ddbj.nig.ac.jp/ddbj_database/dra/fastq/ERA178/ERA178667/ERX183144/ERR208471.fastq.bz2
fossil	ERA178667	ERX183145	197519	ftp://ftp.ddbj.nig.ac.jp/ddbj_database/dra/fastq/ERA178/ERA178667/ERX183145/ERR208472.fastq.bz2
fossil	ERA178667	ERX183146	150198	ftp://ftp.ddbj.nig.ac.jp/ddbj_database/dra/fastq/ERA178/ERA178667/ERX183146/ERR208473.fastq.bz2
fossil	ERA178667	ERX183147	150220	ftp://ftp.ddbj.nig.ac.jp/ddbj_database/dra/fastq/ERA178/ERA178667/ERX183147/ERR208474.fastq.bz2
fossil	ERA178667	ERX183148	153386	ftp://ftp.ddbj.nig.ac.jp/ddbj_database/dra/fastq/ERA178/ERA178667/ERX183148/ERR208475.fastq.bz2
fossil	ERA178667	ERX183149	153039	ftp://ftp.ddbj.nig.ac.jp/ddbj_database/dra/fastq/ERA178/ERA178667/ERX183149/ERR208476.fastq.bz2
fossil	ERA178667	ERX183150	151932	ftp://ftp.ddbj.nig.ac.jp/ddbj_database/dra/fastq/ERA178/ERA178667/ERX183150/ERR208477.fastq.bz2
fossil	ERA178667	ERX183151	148589	ftp://ftp.ddbj.nig.ac.jp/ddbj_database/dra/fastq/ERA178/ERA178667/ERX183151/ERR208478.fastq.bz2
fossil	ERA178667	ERX183152	150802	ftp://ftp.ddbj.nig.ac.jp/ddbj_database/dra/fastq/ERA178/ERA178667/ERX183152/ERR208479.fastq.bz2
fossil	ERA178667	ERX183153	147067	ftp://ftp.ddbj.nig.ac.jp/ddbj_database/dra/fastq/ERA178/ERA178667/ERX183153/ERR208480.fastq.bz2
fossil	ERA178667	ERX183154	135695	ftp://ftp.ddbj.nig.ac.jp/ddbj_database/dra/fastq/ERA178/ERA178667/ERX183154/ERR208481.fastq.bz2
fossil	ERA178667	ERX183155	158311	ftp://ftp.ddbj.nig.ac.jp/ddbj_database/dra/fastq/ERA178/ERA178667/ERX183155/ERR208482.fastq.bz2
fossil	ERA178667	ERX183156	163341	ftp://ftp.ddbj.nig.ac.jp/ddbj_database/dra/fastq/ERA178/ERA178667/ERX183156/ERR208483.fastq.bz2
fossil	ERA178667	ERX183157	164303	ftp://ftp.ddbj.nig.ac.jp/ddbj_database/dra/fastq/ERA178/ERA178667/ERX183157/ERR208484.fastq.bz2
fossil	ERA178667	ERX183158	142199	ftp://ftp.ddbj.nig.ac.jp/ddbj_database/dra/fastq/ERA178/ERA178667/ERX183158/ERR208485.fastq.bz2
fossil	ERA178667	ERX183159	145627	ftp://ftp.ddbj.nig.ac.jp/ddbj_database/dra/fastq/ERA178/ERA178667/ERX183159/ERR208486.fastq.bz2
fossil	ERA178667	ERX183160	157334	ftp://ftp.ddbj.nig.ac.jp/ddbj_database/dra/fastq/ERA178/ERA178667/ERX183160/ERR208487.fastq.bz2
fossil	ERA178667	ERX183161	153779	ftp://ftp.ddbj.nig.ac.jp/ddbj_database/dra/fastq/ERA178/ERA178667/ERX183161/ERR208488.fastq.bz2
fossil	ERA178667	ERX183162	151492	ftp://ftp.ddbj.nig.ac.jp/ddbj_database/dra/fastq/ERA178/ERA178667/ERX183162/ERR208489.fastq.bz2
fossil	ERA178667	ERX183163	151101	ftp://ftp.ddbj.nig.ac.jp/ddbj_database/dra/fastq/ERA178/ERA178667/ERX183163/ERR208490.fastq.bz2
fossil	ERA178667	ERX183164	152111	ftp://ftp.ddbj.nig.ac.jp/ddbj_database/dra/fastq/ERA178/ERA178667/ERX183164/ERR208491.fastq.bz2
fossil	ERA178667	ERX183165	147166	ftp://ftp.ddbj.nig.ac.jp/ddbj_database/dra/fastq/ERA178/ERA178667/ERX183165/ERR208492.fastq.bz2
fossil	ERA178667	ERX183166	143666	ftp://ftp.ddbj.nig.ac.jp/ddbj_database/dra/fastq/ERA178/ERA178667/ERX183166/ERR208493.fastq.bz2
fossil	ERA178667	ERX183167	145606	ftp://ftp.ddbj.nig.ac.jp/ddbj_database/dra/fastq/ERA178/ERA178667/ERX183167/ERR208494.fastq.bz2
fossil	ERA178667	ERX183168	132877	ftp://ftp.ddbj.nig.ac.jp/ddbj_database/dra/fastq/ERA178/ERA178667/ERX183168/ERR208495.fastq.bz2
fossil	ERA178667	ERX183169	149505	ftp://ftp.ddbj.nig.ac.jp/ddbj_database/dra/fastq/ERA178/ERA178667/ERX183169/ERR208496.fastq.bz2
fossil	ERA178667	ERX183170	145532	ftp://ftp.ddbj.nig.ac.jp/ddbj_database/dra/fastq/ERA178/ERA178667/ERX183170/ERR208497.fastq.bz2
fossil	ERA178667	ERX183171	131353	ftp://ftp.ddbj.nig.ac.jp/ddbj_database/dra/fastq/ERA178/ERA178667/ERX183171/ERR208498.fastq.bz2
fossil	ERA178667	ERX183172	131040	ftp://ftp.ddbj.nig.ac.jp/ddbj_database/dra/fastq/ERA178/ERA178667/ERX183172/ERR208499.fastq.bz2
fossil	ERA178667	ERX183173	142792	ftp://ftp.ddbj.nig.ac.jp/ddbj_database/dra/fastq/ERA178/ERA178667/ERX183173/ERR208500.fastq.bz2
fossil	ERA178667	ERX183174	141876	ftp://ftp.ddbj.nig.ac.jp/ddbj_database/dra/fastq/ERA178/ERA178667/ERX183174/ERR208501.fastq.bz2
fossil	ERA178667	ERX183175	142084	ftp://ftp.ddbj.nig.ac.jp/ddbj_database/dra/fastq/ERA178/ERA178667/ERX183175/ERR208502.fastq.bz2
fossil	ERA178667	ERX183176	132985	ftp://ftp.ddbj.nig.ac.jp/ddbj_database/dra/fastq/ERA178/ERA178667/ERX183176/ERR208503.fastq.bz2
fossil	ERA178667	ERX183177	138888	ftp://ftp.ddbj.nig.ac.jp/ddbj_database/dra/fastq/ERA178/ERA178667/ERX183177/ERR208504.fastq.bz2
fossil	ERA178667	ERX183178	179263	ftp://ftp.ddbj.nig.ac.jp/ddbj_database/dra/fastq/ERA178/ERA178667/ERX183178/ERR208505.fastq.bz2
fossil	ERA178667	ERX183179	169596	ftp://ftp.ddbj.nig.ac.jp/ddbj_database/dra/fastq/ERA178/ERA178667/ERX183179/ERR208506.fastq.bz2
fossil	ERA178667	ERX183180	205436	ftp://ftp.ddbj.nig.ac.jp/ddbj_database/dra/fastq/ERA178/ERA178667/ERX183180/ERR208507.fastq.bz2
fossil	ERA178667	ERX183181	199074	ftp://ftp.ddbj.nig.ac.jp/ddbj_database/dra/fastq/ERA178/ERA178667/ERX183181/ERR208508.fastq.bz2
fossil	ERA178667	ERX183182	195084	ftp://ftp.ddbj.nig.ac.jp/ddbj_database/dra/fastq/ERA178/ERA178667/ERX183182/ERR208509.fastq.bz2
fossil	ERA178667	ERX183183	187144	ftp://ftp.ddbj.nig.ac.jp/ddbj_database/dra/fastq/ERA178/ERA178667/ERX183183/ERR208510.fastq.bz2
fossil	ERA178667	ERX183184	215093	ftp://ftp.ddbj.nig.ac.jp/ddbj_database/dra/fastq/ERA178/ERA178667/ERX183184/ERR208511.fastq.bz2
fossil	ERA178667	ERX183185	213411	ftp://ftp.ddbj.nig.ac.jp/ddbj_database/dra/fastq/ERA178/ERA178667/ERX183185/ERR208512.fastq.bz2
fossil	ERA178667	ERX183186	196194	ftp://ftp.ddbj.nig.ac.jp/ddbj_database/dra/fastq/ERA178/ERA178667/ERX183186/ERR208513.fastq.bz2
fossil	ERA178667	ERX183187	158803	ftp://ftp.ddbj.nig.ac.jp/ddbj_database/dra/fastq/ERA178/ERA178667/ERX183187/ERR208514.fastq.bz2
fossil	ERA178667	ERX183188	188109	ftp://ftp.ddbj.nig.ac.jp/ddbj_database/dra/fastq/ERA178/ERA178667/ERX183188/ERR208515.fastq.bz2
fossil	ERA178667	ERX183189	160712	ftp://ftp.ddbj.nig.ac.jp/ddbj_database/dra/fastq/ERA178/ERA178667/ERX183189/ERR208516.fastq.bz2
fossil	ERA178667	ERX183190	211282	ftp://ftp.ddbj.nig.ac.jp/ddbj_database/dra/fastq/ERA178/ERA178667/ERX183190/ERR208517.fastq.bz2
fossil	ERA178667	ERX183191	207553	ftp://ftp.ddbj.nig.ac.jp/ddbj_database/dra/fastq/ERA178/ERA178667/ERX183191/ERR208518.fastq.bz2
fossil	ERA178667	ERX183192	198596	ftp://ftp.ddbj.nig.ac.jp/ddbj_database/dra/fastq/ERA178/ERA178667/ERX183192/ERR208519.fastq.bz2
fossil	ERA178667	ERX183193	204267	ftp://ftp.ddbj.nig.ac.jp/ddbj_database/dra/fastq/ERA178/ERA178667/ERX183193/ERR208520.fastq.bz2
fossil	ERA178667	ERX183194	206991	ftp://ftp.ddbj.nig.ac.jp/ddbj_database/dra/fastq/ERA178/ERA178667/ERX183194/ERR208521.fastq.bz2
fossil	ERA178667	ERX183195	214609	ftp://ftp.ddbj.nig.ac.jp/ddbj_database/dra/fastq/ERA178/ERA178667/ERX183195/ERR208522.fastq.bz2
fossil	ERA178667	ERX183196	211040	ftp://ftp.ddbj.nig.ac.jp/ddbj_database/dra/fastq/ERA178/ERA178667/ERX183196/ERR208523.fastq.bz2
fossil	ERA178667	ERX183197	214104	ftp://ftp.ddbj.nig.ac.jp/ddbj_database/dra/fastq/ERA178/ERA178667/ERX183197/ERR208524.fastq.bz2
fossil	ERA178667	ERX183198	195803	ftp://ftp.ddbj.nig.ac.jp/ddbj_database/dra/fastq/ERA178/ERA178667/ERX183198/ERR208525.fastq.bz2
fossil	ERA178667	ERX183199	211361	ftp://ftp.ddbj.nig.ac.jp/ddbj_database/dra/fastq/ERA178/ERA178667/ERX183199/ERR208526.fastq.bz2
fossil	ERA178667	ERX183200	204749	ftp://ftp.ddbj.nig.ac.jp/ddbj_database/dra/fastq/ERA178/ERA178667/ERX183200/ERR208527.fastq.bz2
fossil	ERA178667	ERX183201	123342	ftp://ftp.ddbj.nig.ac.jp/ddbj_database/dra/fastq/ERA178/ERA178667/ERX183201/ERR208528.fastq.bz2
fossil	ERA178667	ERX183202	214346	ftp://ftp.ddbj.nig.ac.jp/ddbj_database/dra/fastq/ERA178/ERA178667/ERX183202/ERR208529.fastq.bz2
fossil	ERA178667	ERX183203	213285	ftp://ftp.ddbj.nig.ac.jp/ddbj_database/dra/fastq/ERA178/ERA178667/ERX183203/ERR208530.fastq.bz2
fossil	ERA178667	ERX183204	209652	ftp://ftp.ddbj.nig.ac.jp/ddbj_database/dra/fastq/ERA178/ERA178667/ERX183204/ERR208531.fastq.bz2
fossil	ERA178667	ERX183205	214764	ftp://ftp.ddbj.nig.ac.jp/ddbj_database/dra/fastq/ERA178/ERA178667/ERX183205/ERR208532.fastq.bz2
fossil	ERA178667	ERX183206	211768	ftp://ftp.ddbj.nig.ac.jp/ddbj_database/dra/fastq/ERA178/ERA178667/ERX183206/ERR208533.fastq.bz2
fossil	ERA178667	ERX183207	211161	ftp://ftp.ddbj.nig.ac.jp/ddbj_database/dra/fastq/ERA178/ERA178667/ERX183207/ERR208534.fastq.bz2
fossil	ERA178667	ERX183208	207615	ftp://ftp.ddbj.nig.ac.jp/ddbj_database/dra/fastq/ERA178/ERA178667/ERX183208/ERR208535.fastq.bz2
fossil	ERA178667	ERX183209	208871	ftp://ftp.ddbj.nig.ac.jp/ddbj_database/dra/fastq/ERA178/ERA178667/ERX183209/ERR208536.fastq.bz2
fossil	ERA178667	ERX183210	207307	ftp://ftp.ddbj.nig.ac.jp/ddbj_database/dra/fastq/ERA178/ERA178667/ERX183210/ERR208537.fastq.bz2
fossil	ERA178667	ERX183211	212589	ftp://ftp.ddbj.nig.ac.jp/ddbj_database/dra/fastq/ERA178/ERA178667/ERX183211/ERR208538.fastq.bz2
fossil	ERA178667	ERX183212	191744	ftp://ftp.ddbj.nig.ac.jp/ddbj_database/dra/fastq/ERA178/ERA178667/ERX183212/ERR208539.fastq.bz2
fossil	ERA178667	ERX183213	225532	ftp://ftp.ddbj.nig.ac.jp/ddbj_database/dra/fastq/ERA178/ERA178667/ERX183213/ERR208540.fastq.bz2
fossil	ERA178667	ERX183214	230392	ftp://ftp.ddbj.nig.ac.jp/ddbj_database/dra/fastq/ERA178/ERA178667/ERX183214/ERR208541.fastq.bz2
fossil	ERA178667	ERX183215	220486	ftp://ftp.ddbj.nig.ac.jp/ddbj_database/dra/fastq/ERA178/ERA178667/ERX183215/ERR208542.fastq.bz2
fossil	ERA178667	ERX183216	212277	ftp://ftp.ddbj.nig.ac.jp/ddbj_database/dra/fastq/ERA178/ERA178667/ERX183216/ERR208543.fastq.bz2
fossil	ERA178667	ERX183217	211200	ftp://ftp.ddbj.nig.ac.jp/ddbj_database/dra/fastq/ERA178/ERA178667/ERX183217/ERR208544.fastq.bz2
fossil	ERA178667	ERX183218	241617	ftp://ftp.ddbj.nig.ac.jp/ddbj_database/dra/fastq/ERA178/ERA178667/ERX183218/ERR208545.fastq.bz2
fossil	ERA178667	ERX183219	182187	ftp://ftp.ddbj.nig.ac.jp/ddbj_database/dra/fastq/ERA178/ERA178667/ERX183219/ERR208546.fastq.bz2
fossil	ERA178667	ERX183220	186940	ftp://ftp.ddbj.nig.ac.jp/ddbj_database/dra/fastq/ERA178/ERA178667/ERX183220/ERR208547.fastq.bz2
fossil	ERA178667	ERX183221	138836	ftp://ftp.ddbj.nig.ac.jp/ddbj_database/dra/fastq/ERA178/ERA178667/ERX183221/ERR208548.fastq.bz2
fossil	ERA178667	ERX183222	168706	ftp://ftp.ddbj.nig.ac.jp/ddbj_database/dra/fastq/ERA178/ERA178667/ERX183222/ERR208549.fastq.bz2
fossil	ERA178667	ERX183223	159249	ftp://ftp.ddbj.nig.ac.jp/ddbj_database/dra/fastq/ERA178/ERA178667/ERX183223/ERR208550.fastq.bz2
fossil	ERA178667	ERX183224	169356	ftp://ftp.ddbj.nig.ac.jp/ddbj_database/dra/fastq/ERA178/ERA178667/ERX183224/ERR208551.fastq.bz2
fossil	ERA178667	ERX183225	164945	ftp://ftp.ddbj.nig.ac.jp/ddbj_database/dra/fastq/ERA178/ERA178667/ERX183225/ERR208552.fastq.bz2
fossil	ERA178667	ERX183226	171915	ftp://ftp.ddbj.nig.ac.jp/ddbj_database/dra/fastq/ERA178/ERA178667/ERX183226/ERR208553.fastq.bz2
fossil	ERA178667	ERX183227	176339	ftp://ftp.ddbj.nig.ac.jp/ddbj_database/dra/fastq/ERA178/ERA178667/ERX183227/ERR208554.fastq.bz2
fossil	ERA178667	ERX183228	191997	ftp://ftp.ddbj.nig.ac.jp/ddbj_database/dra/fastq/ERA178/ERA178667/ERX183228/ERR208555.fastq.bz2
fossil	ERA178667	ERX183229	186346	ftp://ftp.ddbj.nig.ac.jp/ddbj_database/dra/fastq/ERA178/ERA178667/ERX183229/ERR208556.fastq.bz2
fossil	ERA178667	ERX183230	159789	ftp://ftp.ddbj.nig.ac.jp/ddbj_database/dra/fastq/ERA178/ERA178667/ERX183230/ERR208557.fastq.bz2
fossil	ERA178667	ERX183231	181814	ftp://ftp.ddbj.nig.ac.jp/ddbj_database/dra/fastq/ERA178/ERA178667/ERX183231/ERR208558.fastq.bz2
fossil	ERA178667	ERX183232	203995	ftp://ftp.ddbj.nig.ac.jp/ddbj_database/dra/fastq/ERA178/ERA178667/ERX183232/ERR208559.fastq.bz2
fossil	ERA178667	ERX183233	201967	ftp://ftp.ddbj.nig.ac.jp/ddbj_database/dra/fastq/ERA178/ERA178667/ERX183233/ERR208560.fastq.bz2
fossil	ERA178667	ERX183234	198252	ftp://ftp.ddbj.nig.ac.jp/ddbj_database/dra/fastq/ERA178/ERA178667/ERX183234/ERR208561.fastq.bz2
fossil	ERA178667	ERX183235	202547	ftp://ftp.ddbj.nig.ac.jp/ddbj_database/dra/fastq/ERA178/ERA178667/ERX183235/ERR208562.fastq.bz2
fossil	ERA178667	ERX183236	174755	ftp://ftp.ddbj.nig.ac.jp/ddbj_database/dra/fastq/ERA178/ERA178667/ERX183236/ERR208563.fastq.bz2
fossil	ERA178667	ERX183237	184835	ftp://ftp.ddbj.nig.ac.jp/ddbj_database/dra/fastq/ERA178/ERA178667/ERX183237/ERR208564.fastq.bz2
fossil	ERA178667	ERX183238	173608	ftp://ftp.ddbj.nig.ac.jp/ddbj_database/dra/fastq/ERA178/ERA178667/ERX183238/ERR208565.fastq.bz2
fossil	ERA178667	ERX183239	170057	ftp://ftp.ddbj.nig.ac.jp/ddbj_database/dra/fastq/ERA178/ERA178667/ERX183239/ERR208566.fastq.bz2
fossil	ERA178667	ERX183240	173634	ftp://ftp.ddbj.nig.ac.jp/ddbj_database/dra/fastq/ERA178/ERA178667/ERX183240/ERR208567.fastq.bz2
fossil	ERA178667	ERX183241	178715	ftp://ftp.ddbj.nig.ac.jp/ddbj_database/dra/fastq/ERA178/ERA178667/ERX183241/ERR208568.fastq.bz2
fossil	ERA178667	ERX183242	163645	ftp://ftp.ddbj.nig.ac.jp/ddbj_database/dra/fastq/ERA178/ERA178667/ERX183242/ERR208569.fastq.bz2
fossil	ERA178667	ERX183243	168755	ftp://ftp.ddbj.nig.ac.jp/ddbj_database/dra/fastq/ERA178/ERA178667/ERX183243/ERR208570.fastq.bz2
fossil	ERA178667	ERX183244	168254	ftp://ftp.ddbj.nig.ac.jp/ddbj_database/dra/fastq/ERA178/ERA178667/ERX183244/ERR208571.fastq.bz2
fossil	ERA178667	ERX183245	166234	ftp://ftp.ddbj.nig.ac.jp/ddbj_database/dra/fastq/ERA178/ERA178667/ERX183245/ERR208572.fastq.bz2
fossil	ERA178667	ERX183246	160482	ftp://ftp.ddbj.nig.ac.jp/ddbj_database/dra/fastq/ERA178/ERA178667/ERX183246/ERR208573.fastq.bz2
fossil	ERA178667	ERX183247	178227	ftp://ftp.ddbj.nig.ac.jp/ddbj_database/dra/fastq/ERA178/ERA178667/ERX183247/ERR208574.fastq.bz2
fossil	ERA178667	ERX183248	177715	ftp://ftp.ddbj.nig.ac.jp/ddbj_database/dra/fastq/ERA178/ERA178667/ERX183248/ERR208575.fastq.bz2
fossil	ERA178667	ERX183249	179684	ftp://ftp.ddbj.nig.ac.jp/ddbj_database/dra/fastq/ERA178/ERA178667/ERX183249/ERR208576.fastq.bz2
fossil	ERA178667	ERX183250	187872	ftp://ftp.ddbj.nig.ac.jp/ddbj_database/dra/fastq/ERA178/ERA178667/ERX183250/ERR208577.fastq.bz2
fossil	ERA178667	ERX183251	191372	ftp://ftp.ddbj.nig.ac.jp/ddbj_database/dra/fastq/ERA178/ERA178667/ERX183251/ERR208578.fastq.bz2
fossil	ERA178667	ERX183252	189270	ftp://ftp.ddbj.nig.ac.jp/ddbj_database/dra/fastq/ERA178/ERA178667/ERX183252/ERR208579.fastq.bz2
fossil	ERA178667	ERX183253	173919	ftp://ftp.ddbj.nig.ac.jp/ddbj_database/dra/fastq/ERA178/ERA178667/ERX183253/ERR208580.fastq.bz2
fossil	ERA178667	ERX183254	194266	ftp://ftp.ddbj.nig.ac.jp/ddbj_database/dra/fastq/ERA178/ERA178667/ERX183254/ERR208581.fastq.bz2
fossil	ERA178667	ERX183255	191840	ftp://ftp.ddbj.nig.ac.jp/ddbj_database/dra/fastq/ERA178/ERA178667/ERX183255/ERR208582.fastq.bz2
fossil	ERA178667	ERX183256	197733	ftp://ftp.ddbj.nig.ac.jp/ddbj_database/dra/fastq/ERA178/ERA178667/ERX183256/ERR208583.fastq.bz2
fossil	ERA178667	ERX183257	201136	ftp://ftp.ddbj.nig.ac.jp/ddbj_database/dra/fastq/ERA178/ERA178667/ERX183257/ERR208584.fastq.bz2
fossil	ERA178667	ERX183258	179785	ftp://ftp.ddbj.nig.ac.jp/ddbj_database/dra/fastq/ERA178/ERA178667/ERX183258/ERR208585.fastq.bz2
fossil	ERA178667	ERX183259	178060	ftp://ftp.ddbj.nig.ac.jp/ddbj_database/dra/fastq/ERA178/ERA178667/ERX183259/ERR208586.fastq.bz2
fossil	ERA178667	ERX183260	178838	ftp://ftp.ddbj.nig.ac.jp/ddbj_database/dra/fastq/ERA178/ERA178667/ERX183260/ERR208587.fastq.bz2
fossil	ERA178667	ERX183261	173876	ftp://ftp.ddbj.nig.ac.jp/ddbj_database/dra/fastq/ERA178/ERA178667/ERX183261/ERR208588.fastq.bz2
fossil	ERA178667	ERX183262	166637	ftp://ftp.ddbj.nig.ac.jp/ddbj_database/dra/fastq/ERA178/ERA178667/ERX183262/ERR208589.fastq.bz2
fossil	ERA178667	ERX183263	164729	ftp://ftp.ddbj.nig.ac.jp/ddbj_database/dra/fastq/ERA178/ERA178667/ERX183263/ERR208590.fastq.bz2
fossil	ERA178667	ERX183264	161901	ftp://ftp.ddbj.nig.ac.jp/ddbj_database/dra/fastq/ERA178/ERA178667/ERX183264/ERR208591.fastq.bz2
fossil	ERA178667	ERX183265	170305	ftp://ftp.ddbj.nig.ac.jp/ddbj_database/dra/fastq/ERA178/ERA178667/ERX183265/ERR208592.fastq.bz2
fossil	ERA178667	ERX183266	121169	ftp://ftp.ddbj.nig.ac.jp/ddbj_database/dra/fastq/ERA178/ERA178667/ERX183266/ERR208593.fastq.bz2
fossil	ERA178667	ERX183267	164456	ftp://ftp.ddbj.nig.ac.jp/ddbj_database/dra/fastq/ERA178/ERA178667/ERX183267/ERR208594.fastq.bz2
fossil	ERA178667	ERX183268	165906	ftp://ftp.ddbj.nig.ac.jp/ddbj_database/dra/fastq/ERA178/ERA178667/ERX183268/ERR208595.fastq.bz2
fossil	ERA178667	ERX183269	179279	ftp://ftp.ddbj.nig.ac.jp/ddbj_database/dra/fastq/ERA178/ERA178667/ERX183269/ERR208596.fastq.bz2
fossil	ERA178667	ERX183270	158232	ftp://ftp.ddbj.nig.ac.jp/ddbj_database/dra/fastq/ERA178/ERA178667/ERX183270/ERR208597.fastq.bz2
fossil	ERA178667	ERX183271	170410	ftp://ftp.ddbj.nig.ac.jp/ddbj_database/dra/fastq/ERA178/ERA178667/ERX183271/ERR208598.fastq.bz2
fossil	ERA178667	ERX183272	146935	ftp://ftp.ddbj.nig.ac.jp/ddbj_database/dra/fastq/ERA178/ERA178667/ERX183272/ERR208599.fastq.bz2
freshwater	DRA000477	DRX001107	22880	ftp://ftp.ddbj.nig.ac.jp/ddbj_database/dra/fastq/DRA000/DRA000477/DRX001107/DRR001609.fastq.bz2
freshwater	ERA006995	ERX004324	29101	ftp://ftp.ddbj.nig.ac.jp/ddbj_database/dra/fastq/ERA006/ERA006995/ERX004324/ERR011367.fastq.bz2
freshwater	ERA006995	ERX004331	10595	ftp://ftp.ddbj.nig.ac.jp/ddbj_database/dra/fastq/ERA006/ERA006995/ERX004331/ERR011374.fastq.bz2
freshwater	ERA006995	ERX004332	10857	ftp://ftp.ddbj.nig.ac.jp/ddbj_database/dra/fastq/ERA006/ERA006995/ERX004332/ERR011375.fastq.bz2
freshwater	ERA013614	ERX007894	684200	ftp://ftp.ddbj.nig.ac.jp/ddbj_database/dra/fastq/ERA013/ERA013614/ERX007894/ERR019477.fastq.bz2
freshwater	ERA013614	ERX007895	597481	ftp://ftp.ddbj.nig.ac.jp/ddbj_database/dra/fastq/ERA013/ERA013614/ERX007895/ERR019478.fastq.bz2
freshwater	ERA023922	ERX012227	2873	ftp://ftp.ddbj.nig.ac.jp/ddbj_database/dra/fastq/ERA023/ERA023922/ERX012227/ERR032063.fastq.bz2
freshwater	ERA043547	ERX020065	23341	ftp://ftp.ddbj.nig.ac.jp/ddbj_database/dra/fastq/ERA043/ERA043547/ERX020065/ERR042932.fastq.bz2
freshwater	ERA201480	ERX213889	11844	ftp://ftp.ddbj.nig.ac.jp/ddbj_database/dra/fastq/ERA201/ERA201480/ERX213889/ERR239355.fastq.bz2
freshwater	ERA201480	ERX213890	10703	ftp://ftp.ddbj.nig.ac.jp/ddbj_database/dra/fastq/ERA201/ERA201480/ERX213890/ERR239356.fastq.bz2
freshwater	ERA201480	ERX213891	11954	ftp://ftp.ddbj.nig.ac.jp/ddbj_database/dra/fastq/ERA201/ERA201480/ERX213891/ERR239357.fastq.bz2
freshwater	ERA201480	ERX213892	9313	ftp://ftp.ddbj.nig.ac.jp/ddbj_database/dra/fastq/ERA201/ERA201480/ERX213892/ERR239358.fastq.bz2
freshwater	ERA201480	ERX213893	6196	ftp://ftp.ddbj.nig.ac.jp/ddbj_database/dra/fastq/ERA201/ERA201480/ERX213893/ERR239359.fastq.bz2
freshwater	ERA201480	ERX213894	3111	ftp://ftp.ddbj.nig.ac.jp/ddbj_database/dra/fastq/ERA201/ERA201480/ERX213894/ERR239360.fastq.bz2
freshwater	ERA201480	ERX213895	11025	ftp://ftp.ddbj.nig.ac.jp/ddbj_database/dra/fastq/ERA201/ERA201480/ERX213895/ERR239361.fastq.bz2
freshwater	ERA201480	ERX213896	10447	ftp://ftp.ddbj.nig.ac.jp/ddbj_database/dra/fastq/ERA201/ERA201480/ERX213896/ERR239362.fastq.bz2
freshwater	ERA201480	ERX213897	10348	ftp://ftp.ddbj.nig.ac.jp/ddbj_database/dra/fastq/ERA201/ERA201480/ERX213897/ERR239363.fastq.bz2
freshwater	ERA201480	ERX213898	14102	ftp://ftp.ddbj.nig.ac.jp/ddbj_database/dra/fastq/ERA201/ERA201480/ERX213898/ERR239364.fastq.bz2
freshwater	ERA201480	ERX213899	13326	ftp://ftp.ddbj.nig.ac.jp/ddbj_database/dra/fastq/ERA201/ERA201480/ERX213899/ERR239365.fastq.bz2
freshwater	ERA201480	ERX213900	12340	ftp://ftp.ddbj.nig.ac.jp/ddbj_database/dra/fastq/ERA201/ERA201480/ERX213900/ERR239366.fastq.bz2
freshwater	ERA201480	ERX213901	10485	ftp://ftp.ddbj.nig.ac.jp/ddbj_database/dra/fastq/ERA201/ERA201480/ERX213901/ERR239367.fastq.bz2
freshwater	ERA201480	ERX213902	9417	ftp://ftp.ddbj.nig.ac.jp/ddbj_database/dra/fastq/ERA201/ERA201480/ERX213902/ERR239368.fastq.bz2
freshwater	ERA201480	ERX213903	5475	ftp://ftp.ddbj.nig.ac.jp/ddbj_database/dra/fastq/ERA201/ERA201480/ERX213903/ERR239369.fastq.bz2
freshwater	ERA201480	ERX213904	4833	ftp://ftp.ddbj.nig.ac.jp/ddbj_database/dra/fastq/ERA201/ERA201480/ERX213904/ERR239370.fastq.bz2
freshwater	ERA201480	ERX213905	10346	ftp://ftp.ddbj.nig.ac.jp/ddbj_database/dra/fastq/ERA201/ERA201480/ERX213905/ERR239371.fastq.bz2
freshwater	ERA201480	ERX213906	8212	ftp://ftp.ddbj.nig.ac.jp/ddbj_database/dra/fastq/ERA201/ERA201480/ERX213906/ERR239372.fastq.bz2
freshwater	ERA201480	ERX213907	6188	ftp://ftp.ddbj.nig.ac.jp/ddbj_database/dra/fastq/ERA201/ERA201480/ERX213907/ERR239373.fastq.bz2
freshwater	ERA201480	ERX213908	8229	ftp://ftp.ddbj.nig.ac.jp/ddbj_database/dra/fastq/ERA201/ERA201480/ERX213908/ERR239374.fastq.bz2
freshwater	ERA201480	ERX213909	10195	ftp://ftp.ddbj.nig.ac.jp/ddbj_database/dra/fastq/ERA201/ERA201480/ERX213909/ERR239375.fastq.bz2
freshwater	ERA201480	ERX213910	10284	ftp://ftp.ddbj.nig.ac.jp/ddbj_database/dra/fastq/ERA201/ERA201480/ERX213910/ERR239376.fastq.bz2
freshwater	ERA201480	ERX213911	8292	ftp://ftp.ddbj.nig.ac.jp/ddbj_database/dra/fastq/ERA201/ERA201480/ERX213911/ERR239377.fastq.bz2
freshwater	ERA201480	ERX213912	8940	ftp://ftp.ddbj.nig.ac.jp/ddbj_database/dra/fastq/ERA201/ERA201480/ERX213912/ERR239378.fastq.bz2
freshwater	ERA201480	ERX213913	4140	ftp://ftp.ddbj.nig.ac.jp/ddbj_database/dra/fastq/ERA201/ERA201480/ERX213913/ERR239379.fastq.bz2
freshwater	ERA201480	ERX213914	4358	ftp://ftp.ddbj.nig.ac.jp/ddbj_database/dra/fastq/ERA201/ERA201480/ERX213914/ERR239380.fastq.bz2
freshwater	ERA201480	ERX213915	6317	ftp://ftp.ddbj.nig.ac.jp/ddbj_database/dra/fastq/ERA201/ERA201480/ERX213915/ERR239381.fastq.bz2
freshwater	ERA201480	ERX213916	4924	ftp://ftp.ddbj.nig.ac.jp/ddbj_database/dra/fastq/ERA201/ERA201480/ERX213916/ERR239382.fastq.bz2
freshwater	ERA201480	ERX213917	3987	ftp://ftp.ddbj.nig.ac.jp/ddbj_database/dra/fastq/ERA201/ERA201480/ERX213917/ERR239383.fastq.bz2
freshwater	ERA201480	ERX213918	5289	ftp://ftp.ddbj.nig.ac.jp/ddbj_database/dra/fastq/ERA201/ERA201480/ERX213918/ERR239384.fastq.bz2
freshwater	ERA201480	ERX213919	8948	ftp://ftp.ddbj.nig.ac.jp/ddbj_database/dra/fastq/ERA201/ERA201480/ERX213919/ERR239385.fastq.bz2
freshwater	ERA201480	ERX213920	3701	ftp://ftp.ddbj.nig.ac.jp/ddbj_database/dra/fastq/ERA201/ERA201480/ERX213920/ERR239386.fastq.bz2
freshwater	ERA201480	ERX213921	5044	ftp://ftp.ddbj.nig.ac.jp/ddbj_database/dra/fastq/ERA201/ERA201480/ERX213921/ERR239387.fastq.bz2
freshwater	ERA201480	ERX213922	4030	ftp://ftp.ddbj.nig.ac.jp/ddbj_database/dra/fastq/ERA201/ERA201480/ERX213922/ERR239388.fastq.bz2
freshwater	ERA201480	ERX213923	3109	ftp://ftp.ddbj.nig.ac.jp/ddbj_database/dra/fastq/ERA201/ERA201480/ERX213923/ERR239389.fastq.bz2
freshwater	ERA201480	ERX213924	3740	ftp://ftp.ddbj.nig.ac.jp/ddbj_database/dra/fastq/ERA201/ERA201480/ERX213924/ERR239390.fastq.bz2
freshwater	ERA201480	ERX213925	5575	ftp://ftp.ddbj.nig.ac.jp/ddbj_database/dra/fastq/ERA201/ERA201480/ERX213925/ERR239391.fastq.bz2
freshwater	ERA201480	ERX213926	4307	ftp://ftp.ddbj.nig.ac.jp/ddbj_database/dra/fastq/ERA201/ERA201480/ERX213926/ERR239392.fastq.bz2
freshwater	ERA201480	ERX213927	2156	ftp://ftp.ddbj.nig.ac.jp/ddbj_database/dra/fastq/ERA201/ERA201480/ERX213927/ERR239393.fastq.bz2
freshwater	ERA201480	ERX213928	2375	ftp://ftp.ddbj.nig.ac.jp/ddbj_database/dra/fastq/ERA201/ERA201480/ERX213928/ERR239394.fastq.bz2
freshwater	ERA201480	ERX213929	3649	ftp://ftp.ddbj.nig.ac.jp/ddbj_database/dra/fastq/ERA201/ERA201480/ERX213929/ERR239395.fastq.bz2
freshwater	ERA201480	ERX213930	3169	ftp://ftp.ddbj.nig.ac.jp/ddbj_database/dra/fastq/ERA201/ERA201480/ERX213930/ERR239396.fastq.bz2
freshwater	ERA201480	ERX213931	4744	ftp://ftp.ddbj.nig.ac.jp/ddbj_database/dra/fastq/ERA201/ERA201480/ERX213931/ERR239397.fastq.bz2
freshwater	ERA201480	ERX213932	3899	ftp://ftp.ddbj.nig.ac.jp/ddbj_database/dra/fastq/ERA201/ERA201480/ERX213932/ERR239398.fastq.bz2
freshwater	ERA201480	ERX213933	2682	ftp://ftp.ddbj.nig.ac.jp/ddbj_database/dra/fastq/ERA201/ERA201480/ERX213933/ERR239399.fastq.bz2
freshwater	ERA201480	ERX213934	556	ftp://ftp.ddbj.nig.ac.jp/ddbj_database/dra/fastq/ERA201/ERA201480/ERX213934/ERR239400.fastq.bz2
freshwater	ERA201480	ERX213935	2296	ftp://ftp.ddbj.nig.ac.jp/ddbj_database/dra/fastq/ERA201/ERA201480/ERX213935/ERR239401.fastq.bz2
freshwater	ERA201480	ERX213936	4179	ftp://ftp.ddbj.nig.ac.jp/ddbj_database/dra/fastq/ERA201/ERA201480/ERX213936/ERR239402.fastq.bz2
freshwater	ERA201480	ERX213937	12290	ftp://ftp.ddbj.nig.ac.jp/ddbj_database/dra/fastq/ERA201/ERA201480/ERX213937/ERR239403.fastq.bz2
freshwater	ERA201480	ERX213938	12592	ftp://ftp.ddbj.nig.ac.jp/ddbj_database/dra/fastq/ERA201/ERA201480/ERX213938/ERR239404.fastq.bz2
freshwater	ERA201480	ERX213939	8623	ftp://ftp.ddbj.nig.ac.jp/ddbj_database/dra/fastq/ERA201/ERA201480/ERX213939/ERR239405.fastq.bz2
freshwater	ERA201480	ERX213940	15105	ftp://ftp.ddbj.nig.ac.jp/ddbj_database/dra/fastq/ERA201/ERA201480/ERX213940/ERR239406.fastq.bz2
freshwater	ERA201480	ERX213941	7671	ftp://ftp.ddbj.nig.ac.jp/ddbj_database/dra/fastq/ERA201/ERA201480/ERX213941/ERR239407.fastq.bz2
freshwater	ERA201480	ERX213942	12886	ftp://ftp.ddbj.nig.ac.jp/ddbj_database/dra/fastq/ERA201/ERA201480/ERX213942/ERR239408.fastq.bz2
freshwater	ERA201480	ERX213943	11288	ftp://ftp.ddbj.nig.ac.jp/ddbj_database/dra/fastq/ERA201/ERA201480/ERX213943/ERR239409.fastq.bz2
freshwater	ERA201480	ERX213944	6801	ftp://ftp.ddbj.nig.ac.jp/ddbj_database/dra/fastq/ERA201/ERA201480/ERX213944/ERR239410.fastq.bz2
freshwater	ERA201480	ERX213945	11524	ftp://ftp.ddbj.nig.ac.jp/ddbj_database/dra/fastq/ERA201/ERA201480/ERX213945/ERR239411.fastq.bz2
freshwater	ERA201480	ERX213946	11005	ftp://ftp.ddbj.nig.ac.jp/ddbj_database/dra/fastq/ERA201/ERA201480/ERX213946/ERR239412.fastq.bz2
freshwater	ERA201480	ERX213947	13223	ftp://ftp.ddbj.nig.ac.jp/ddbj_database/dra/fastq/ERA201/ERA201480/ERX213947/ERR239413.fastq.bz2
freshwater	ERA201480	ERX213948	9566	ftp://ftp.ddbj.nig.ac.jp/ddbj_database/dra/fastq/ERA201/ERA201480/ERX213948/ERR239414.fastq.bz2
freshwater	ERA201480	ERX213949	12340	ftp://ftp.ddbj.nig.ac.jp/ddbj_database/dra/fastq/ERA201/ERA201480/ERX213949/ERR239415.fastq.bz2
freshwater	ERA201480	ERX213950	10740	ftp://ftp.ddbj.nig.ac.jp/ddbj_database/dra/fastq/ERA201/ERA201480/ERX213950/ERR239416.fastq.bz2
freshwater	ERA201480	ERX213951	10509	ftp://ftp.ddbj.nig.ac.jp/ddbj_database/dra/fastq/ERA201/ERA201480/ERX213951/ERR239417.fastq.bz2
freshwater	ERA201480	ERX213952	8608	ftp://ftp.ddbj.nig.ac.jp/ddbj_database/dra/fastq/ERA201/ERA201480/ERX213952/ERR239418.fastq.bz2
freshwater	ERA201480	ERX213953	13215	ftp://ftp.ddbj.nig.ac.jp/ddbj_database/dra/fastq/ERA201/ERA201480/ERX213953/ERR239419.fastq.bz2
freshwater	ERA201480	ERX213954	10885	ftp://ftp.ddbj.nig.ac.jp/ddbj_database/dra/fastq/ERA201/ERA201480/ERX213954/ERR239420.fastq.bz2
freshwater	SRA000420	SRX000211	316181	ftp://ftp.ddbj.nig.ac.jp/ddbj_database/dra/fastq/SRA000/SRA000420/SRX000211/SRR001047.fastq.bz2
freshwater	SRA000433	SRX000224	401531	ftp://ftp.ddbj.nig.ac.jp/ddbj_database/dra/fastq/SRA000/SRA000433/SRX000224/SRR001064.fastq.bz2
freshwater	SRA000442	SRX000233	64346	ftp://ftp.ddbj.nig.ac.jp/ddbj_database/dra/fastq/SRA000/SRA000442/SRX000233/SRR001073.fastq.bz2
freshwater	SRA000443	SRX000234	44421	ftp://ftp.ddbj.nig.ac.jp/ddbj_database/dra/fastq/SRA000/SRA000443/SRX000234/SRR001074.fastq.bz2
freshwater	SRA000444	SRX000235	62212	ftp://ftp.ddbj.nig.ac.jp/ddbj_database/dra/fastq/SRA000/SRA000444/SRX000235/SRR001075.fastq.bz2
freshwater	SRA000445	SRX000236	69759	ftp://ftp.ddbj.nig.ac.jp/ddbj_database/dra/fastq/SRA000/SRA000445/SRX000236/SRR001076.fastq.bz2
freshwater	SRA003721	SRX001992	251234	ftp://ftp.ddbj.nig.ac.jp/ddbj_database/dra/fastq/SRA003/SRA003721/SRX001992/SRR006906.fastq.bz2
freshwater	SRA003721	SRX001993	255722	ftp://ftp.ddbj.nig.ac.jp/ddbj_database/dra/fastq/SRA003/SRA003721/SRX001993/SRR006907.fastq.bz2
freshwater	SRA008157	SRX002611	15172	ftp://ftp.ddbj.nig.ac.jp/ddbj_database/dra/fastq/SRA008/SRA008157/SRX002611/SRR013515.fastq.bz2
freshwater	SRA008157	SRX002611	21644	ftp://ftp.ddbj.nig.ac.jp/ddbj_database/dra/fastq/SRA008/SRA008157/SRX002611/SRR013516.fastq.bz2
freshwater	SRA008157	SRX002611	9997	ftp://ftp.ddbj.nig.ac.jp/ddbj_database/dra/fastq/SRA008/SRA008157/SRX002611/SRR013517.fastq.bz2
freshwater	SRA008157	SRX002612	4011	ftp://ftp.ddbj.nig.ac.jp/ddbj_database/dra/fastq/SRA008/SRA008157/SRX002612/SRR013518.fastq.bz2
freshwater	SRA008157	SRX002612	17079	ftp://ftp.ddbj.nig.ac.jp/ddbj_database/dra/fastq/SRA008/SRA008157/SRX002612/SRR013519.fastq.bz2
freshwater	SRA008157	SRX002613	4323	ftp://ftp.ddbj.nig.ac.jp/ddbj_database/dra/fastq/SRA008/SRA008157/SRX002613/SRR013520.fastq.bz2
freshwater	SRA008157	SRX002613	17121	ftp://ftp.ddbj.nig.ac.jp/ddbj_database/dra/fastq/SRA008/SRA008157/SRX002613/SRR013521.fastq.bz2
freshwater	SRA008305	SRX003610	49183	ftp://ftp.ddbj.nig.ac.jp/ddbj_database/dra/fastq/SRA008/SRA008305/SRX003610/SRR014834.fastq.bz2
freshwater	SRA009008	SRX005908	42198	ftp://ftp.ddbj.nig.ac.jp/ddbj_database/dra/fastq/SRA009/SRA009008/SRX005908/SRR017899.fastq.bz2
freshwater	SRA023414	SRX025316	1271679	ftp://ftp.ddbj.nig.ac.jp/ddbj_database/dra/fastq/SRA023/SRA023414/SRX025316/SRR063691.fastq.bz2
freshwater	SRA029098	SRX037805	1185987	ftp://ftp.ddbj.nig.ac.jp/ddbj_database/dra/fastq/SRA029/SRA029098/SRX037805/SRR091234.fastq.bz2
freshwater	SRA029240	SRX038729	5439	ftp://ftp.ddbj.nig.ac.jp/ddbj_database/dra/fastq/SRA029/SRA029240/SRX038729/SRR094470.fastq.bz2
freshwater	SRA029973	SRX042414	37299	ftp://ftp.ddbj.nig.ac.jp/ddbj_database/dra/fastq/SRA029/SRA029973/SRX042414/SRR100595.fastq.bz2
freshwater	SRA029973	SRX042415	21665	ftp://ftp.ddbj.nig.ac.jp/ddbj_database/dra/fastq/SRA029/SRA029973/SRX042415/SRR100596.fastq.bz2
freshwater	SRA029973	SRX043796	21629	ftp://ftp.ddbj.nig.ac.jp/ddbj_database/dra/fastq/SRA029/SRA029973/SRX043796/SRR107144.fastq.bz2
freshwater	SRA029973	SRX043797	24695	ftp://ftp.ddbj.nig.ac.jp/ddbj_database/dra/fastq/SRA029/SRA029973/SRX043797/SRR107145.fastq.bz2
freshwater	SRA029973	SRX043800	36070	ftp://ftp.ddbj.nig.ac.jp/ddbj_database/dra/fastq/SRA029/SRA029973/SRX043800/SRR107148.fastq.bz2
freshwater	SRA029973	SRX043801	52878	ftp://ftp.ddbj.nig.ac.jp/ddbj_database/dra/fastq/SRA029/SRA029973/SRX043801/SRR107149.fastq.bz2
freshwater	SRA031282	SRX060138	10223	ftp://ftp.ddbj.nig.ac.jp/ddbj_database/dra/fastq/SRA031/SRA031282/SRX060138/SRR192306.fastq.bz2
freshwater	SRA031282	SRX060143	14021	ftp://ftp.ddbj.nig.ac.jp/ddbj_database/dra/fastq/SRA031/SRA031282/SRX060143/SRR192307.fastq.bz2
freshwater	SRA031282	SRX060150	9501	ftp://ftp.ddbj.nig.ac.jp/ddbj_database/dra/fastq/SRA031/SRA031282/SRX060150/SRR192321.fastq.bz2
freshwater	SRA037812	SRX078326	27499	ftp://ftp.ddbj.nig.ac.jp/ddbj_database/dra/fastq/SRA037/SRA037812/SRX078326/SRR287655.fastq.bz2
freshwater	SRA037812	SRX078336	43099	ftp://ftp.ddbj.nig.ac.jp/ddbj_database/dra/fastq/SRA037/SRA037812/SRX078336/SRR287665.fastq.bz2
freshwater	SRA038521	SRX080302	518879	ftp://ftp.ddbj.nig.ac.jp/ddbj_database/dra/fastq/SRA038/SRA038521/SRX080302/SRR305966.fastq.bz2
freshwater	SRA038521	SRX080302	425062	ftp://ftp.ddbj.nig.ac.jp/ddbj_database/dra/fastq/SRA038/SRA038521/SRX080302/SRR305967.fastq.bz2
freshwater	SRA049219	SRX115476	435898	ftp://ftp.ddbj.nig.ac.jp/ddbj_database/dra/fastq/SRA049/SRA049219/SRX115476/SRR398144.fastq.bz2
freshwater	SRA049830	SRX118650	3050	ftp://ftp.ddbj.nig.ac.jp/ddbj_database/dra/fastq/SRA049/SRA049830/SRX118650/SRR404358.fastq.bz2
freshwater	SRA049830	SRX118651	2773	ftp://ftp.ddbj.nig.ac.jp/ddbj_database/dra/fastq/SRA049/SRA049830/SRX118651/SRR404359.fastq.bz2
freshwater	SRA049830	SRX118652	30959	ftp://ftp.ddbj.nig.ac.jp/ddbj_database/dra/fastq/SRA049/SRA049830/SRX118652/SRR404360.fastq.bz2
freshwater	SRA049830	SRX118653	13677	ftp://ftp.ddbj.nig.ac.jp/ddbj_database/dra/fastq/SRA049/SRA049830/SRX118653/SRR404361.fastq.bz2
freshwater	SRA049830	SRX118654	13471	ftp://ftp.ddbj.nig.ac.jp/ddbj_database/dra/fastq/SRA049/SRA049830/SRX118654/SRR404362.fastq.bz2
freshwater	SRA049830	SRX118655	16380	ftp://ftp.ddbj.nig.ac.jp/ddbj_database/dra/fastq/SRA049/SRA049830/SRX118655/SRR404363.fastq.bz2
freshwater	SRA049830	SRX118656	29485	ftp://ftp.ddbj.nig.ac.jp/ddbj_database/dra/fastq/SRA049/SRA049830/SRX118656/SRR404364.fastq.bz2
freshwater	SRA049830	SRX118657	4674	ftp://ftp.ddbj.nig.ac.jp/ddbj_database/dra/fastq/SRA049/SRA049830/SRX118657/SRR404365.fastq.bz2
freshwater	SRA049830	SRX118658	4795	ftp://ftp.ddbj.nig.ac.jp/ddbj_database/dra/fastq/SRA049/SRA049830/SRX118658/SRR404366.fastq.bz2
freshwater	SRA049830	SRX118659	24981	ftp://ftp.ddbj.nig.ac.jp/ddbj_database/dra/fastq/SRA049/SRA049830/SRX118659/SRR404367.fastq.bz2
freshwater	SRA049830	SRX118660	48296	ftp://ftp.ddbj.nig.ac.jp/ddbj_database/dra/fastq/SRA049/SRA049830/SRX118660/SRR404368.fastq.bz2
freshwater	SRA049830	SRX118661	4202	ftp://ftp.ddbj.nig.ac.jp/ddbj_database/dra/fastq/SRA049/SRA049830/SRX118661/SRR404369.fastq.bz2
freshwater	SRA049830	SRX118662	9993	ftp://ftp.ddbj.nig.ac.jp/ddbj_database/dra/fastq/SRA049/SRA049830/SRX118662/SRR404370.fastq.bz2
freshwater	SRA049830	SRX118663	12437	ftp://ftp.ddbj.nig.ac.jp/ddbj_database/dra/fastq/SRA049/SRA049830/SRX118663/SRR404371.fastq.bz2
freshwater	SRA049830	SRX118664	2317	ftp://ftp.ddbj.nig.ac.jp/ddbj_database/dra/fastq/SRA049/SRA049830/SRX118664/SRR404372.fastq.bz2
freshwater	SRA049830	SRX118665	6254	ftp://ftp.ddbj.nig.ac.jp/ddbj_database/dra/fastq/SRA049/SRA049830/SRX118665/SRR404373.fastq.bz2
freshwater	SRA049830	SRX118666	3435	ftp://ftp.ddbj.nig.ac.jp/ddbj_database/dra/fastq/SRA049/SRA049830/SRX118666/SRR404374.fastq.bz2
freshwater	SRA049830	SRX118667	22457	ftp://ftp.ddbj.nig.ac.jp/ddbj_database/dra/fastq/SRA049/SRA049830/SRX118667/SRR404375.fastq.bz2
freshwater	SRA049830	SRX118668	1650	ftp://ftp.ddbj.nig.ac.jp/ddbj_database/dra/fastq/SRA049/SRA049830/SRX118668/SRR404376.fastq.bz2
freshwater	SRA049830	SRX118669	600	ftp://ftp.ddbj.nig.ac.jp/ddbj_database/dra/fastq/SRA049/SRA049830/SRX118669/SRR404377.fastq.bz2
freshwater	SRA049830	SRX118670	18977	ftp://ftp.ddbj.nig.ac.jp/ddbj_database/dra/fastq/SRA049/SRA049830/SRX118670/SRR404378.fastq.bz2
freshwater	SRA049830	SRX118671	25091	ftp://ftp.ddbj.nig.ac.jp/ddbj_database/dra/fastq/SRA049/SRA049830/SRX118671/SRR404379.fastq.bz2
freshwater	SRA049830	SRX118672	7643	ftp://ftp.ddbj.nig.ac.jp/ddbj_database/dra/fastq/SRA049/SRA049830/SRX118672/SRR404380.fastq.bz2
freshwater	SRA049830	SRX118673	6048	ftp://ftp.ddbj.nig.ac.jp/ddbj_database/dra/fastq/SRA049/SRA049830/SRX118673/SRR404381.fastq.bz2
freshwater	SRA049830	SRX118674	4366	ftp://ftp.ddbj.nig.ac.jp/ddbj_database/dra/fastq/SRA049/SRA049830/SRX118674/SRR404382.fastq.bz2
freshwater	SRA049830	SRX118675	3941	ftp://ftp.ddbj.nig.ac.jp/ddbj_database/dra/fastq/SRA049/SRA049830/SRX118675/SRR404383.fastq.bz2
freshwater	SRA049830	SRX118676	15522	ftp://ftp.ddbj.nig.ac.jp/ddbj_database/dra/fastq/SRA049/SRA049830/SRX118676/SRR404384.fastq.bz2
freshwater	SRA049830	SRX118677	1971	ftp://ftp.ddbj.nig.ac.jp/ddbj_database/dra/fastq/SRA049/SRA049830/SRX118677/SRR404385.fastq.bz2
freshwater	SRA049830	SRX118678	73	ftp://ftp.ddbj.nig.ac.jp/ddbj_database/dra/fastq/SRA049/SRA049830/SRX118678/SRR404386.fastq.bz2
freshwater	SRA049830	SRX118679	6604	ftp://ftp.ddbj.nig.ac.jp/ddbj_database/dra/fastq/SRA049/SRA049830/SRX118679/SRR404387.fastq.bz2
freshwater	SRA049830	SRX118680	3825	ftp://ftp.ddbj.nig.ac.jp/ddbj_database/dra/fastq/SRA049/SRA049830/SRX118680/SRR404388.fastq.bz2
freshwater	SRA049830	SRX118681	6527	ftp://ftp.ddbj.nig.ac.jp/ddbj_database/dra/fastq/SRA049/SRA049830/SRX118681/SRR404389.fastq.bz2
freshwater	SRA049830	SRX118682	31264	ftp://ftp.ddbj.nig.ac.jp/ddbj_database/dra/fastq/SRA049/SRA049830/SRX118682/SRR404390.fastq.bz2
freshwater	SRA049830	SRX118683	2190	ftp://ftp.ddbj.nig.ac.jp/ddbj_database/dra/fastq/SRA049/SRA049830/SRX118683/SRR404391.fastq.bz2
freshwater	SRA049830	SRX118684	4978	ftp://ftp.ddbj.nig.ac.jp/ddbj_database/dra/fastq/SRA049/SRA049830/SRX118684/SRR404392.fastq.bz2
freshwater	SRA049830	SRX118685	21328	ftp://ftp.ddbj.nig.ac.jp/ddbj_database/dra/fastq/SRA049/SRA049830/SRX118685/SRR404393.fastq.bz2
freshwater	SRA049830	SRX118686	7383	ftp://ftp.ddbj.nig.ac.jp/ddbj_database/dra/fastq/SRA049/SRA049830/SRX118686/SRR404394.fastq.bz2
freshwater	SRA049830	SRX118687	2921	ftp://ftp.ddbj.nig.ac.jp/ddbj_database/dra/fastq/SRA049/SRA049830/SRX118687/SRR404395.fastq.bz2
freshwater	SRA049830	SRX118688	27825	ftp://ftp.ddbj.nig.ac.jp/ddbj_database/dra/fastq/SRA049/SRA049830/SRX118688/SRR404396.fastq.bz2
freshwater	SRA049830	SRX118689	2852	ftp://ftp.ddbj.nig.ac.jp/ddbj_database/dra/fastq/SRA049/SRA049830/SRX118689/SRR404397.fastq.bz2
freshwater	SRA049820	SRX119112	249636	ftp://ftp.ddbj.nig.ac.jp/ddbj_database/dra/fastq/SRA049/SRA049820/SRX119112/SRR409159.fastq.bz2
freshwater	SRA050236	SRX121710	74650	ftp://ftp.ddbj.nig.ac.jp/ddbj_database/dra/fastq/SRA050/SRA050236/SRX121710/SRR412761.fastq.bz2
freshwater	SRA050236	SRX121711	46010	ftp://ftp.ddbj.nig.ac.jp/ddbj_database/dra/fastq/SRA050/SRA050236/SRX121711/SRR412762.fastq.bz2
freshwater	SRA050236	SRX121711	74440	ftp://ftp.ddbj.nig.ac.jp/ddbj_database/dra/fastq/SRA050/SRA050236/SRX121711/SRR412763.fastq.bz2
freshwater	SRA049820	SRX122203	268830	ftp://ftp.ddbj.nig.ac.jp/ddbj_database/dra/fastq/SRA049/SRA049820/SRX122203/SRR409157.fastq.bz2
freshwater	SRA049820	SRX122204	261416	ftp://ftp.ddbj.nig.ac.jp/ddbj_database/dra/fastq/SRA049/SRA049820/SRX122204/SRR409158.fastq.bz2
freshwater	SRA050216	SRX122252	22798	ftp://ftp.ddbj.nig.ac.jp/ddbj_database/dra/fastq/SRA050/SRA050216/SRX122252/SRR413949.fastq.bz2
freshwater	SRA050216	SRX122253	22459	ftp://ftp.ddbj.nig.ac.jp/ddbj_database/dra/fastq/SRA050/SRA050216/SRX122253/SRR413950.fastq.bz2
freshwater	SRA050216	SRX122256	25712	ftp://ftp.ddbj.nig.ac.jp/ddbj_database/dra/fastq/SRA050/SRA050216/SRX122256/SRR413951.fastq.bz2
freshwater	SRA050216	SRX122257	30902	ftp://ftp.ddbj.nig.ac.jp/ddbj_database/dra/fastq/SRA050/SRA050216/SRX122257/SRR413952.fastq.bz2
freshwater	SRA050216	SRX122258	31468	ftp://ftp.ddbj.nig.ac.jp/ddbj_database/dra/fastq/SRA050/SRA050216/SRX122258/SRR413953.fastq.bz2
freshwater	SRA050216	SRX122259	31593	ftp://ftp.ddbj.nig.ac.jp/ddbj_database/dra/fastq/SRA050/SRA050216/SRX122259/SRR413954.fastq.bz2
freshwater	SRA050216	SRX122260	23328	ftp://ftp.ddbj.nig.ac.jp/ddbj_database/dra/fastq/SRA050/SRA050216/SRX122260/SRR413955.fastq.bz2
freshwater	SRA050216	SRX122261	27645	ftp://ftp.ddbj.nig.ac.jp/ddbj_database/dra/fastq/SRA050/SRA050216/SRX122261/SRR413956.fastq.bz2
freshwater	SRA050216	SRX122262	23948	ftp://ftp.ddbj.nig.ac.jp/ddbj_database/dra/fastq/SRA050/SRA050216/SRX122262/SRR413957.fastq.bz2
freshwater	SRA050216	SRX122263	25651	ftp://ftp.ddbj.nig.ac.jp/ddbj_database/dra/fastq/SRA050/SRA050216/SRX122263/SRR413958.fastq.bz2
freshwater	SRA050216	SRX122264	24369	ftp://ftp.ddbj.nig.ac.jp/ddbj_database/dra/fastq/SRA050/SRA050216/SRX122264/SRR413959.fastq.bz2
freshwater	SRA050216	SRX122265	24192	ftp://ftp.ddbj.nig.ac.jp/ddbj_database/dra/fastq/SRA050/SRA050216/SRX122265/SRR413960.fastq.bz2
freshwater	SRA050216	SRX122266	26932	ftp://ftp.ddbj.nig.ac.jp/ddbj_database/dra/fastq/SRA050/SRA050216/SRX122266/SRR413961.fastq.bz2
freshwater	SRA050216	SRX122267	24882	ftp://ftp.ddbj.nig.ac.jp/ddbj_database/dra/fastq/SRA050/SRA050216/SRX122267/SRR413962.fastq.bz2
freshwater	SRA050216	SRX122268	24246	ftp://ftp.ddbj.nig.ac.jp/ddbj_database/dra/fastq/SRA050/SRA050216/SRX122268/SRR413963.fastq.bz2
freshwater	SRA050216	SRX122269	24391	ftp://ftp.ddbj.nig.ac.jp/ddbj_database/dra/fastq/SRA050/SRA050216/SRX122269/SRR413964.fastq.bz2
freshwater	SRA050687	SRX128352	160059	ftp://ftp.ddbj.nig.ac.jp/ddbj_database/dra/fastq/SRA050/SRA050687/SRX128352/SRR442585.fastq.bz2
freshwater	SRA059384	SRX193250	6415	ftp://ftp.ddbj.nig.ac.jp/ddbj_database/dra/fastq/SRA059/SRA059384/SRX193250/SRR584323.fastq.bz2
freshwater	SRA059384	SRX193251	2893	ftp://ftp.ddbj.nig.ac.jp/ddbj_database/dra/fastq/SRA059/SRA059384/SRX193251/SRR584324.fastq.bz2
freshwater	SRA059384	SRX193252	7736	ftp://ftp.ddbj.nig.ac.jp/ddbj_database/dra/fastq/SRA059/SRA059384/SRX193252/SRR584325.fastq.bz2
freshwater	SRA059384	SRX193253	18682	ftp://ftp.ddbj.nig.ac.jp/ddbj_database/dra/fastq/SRA059/SRA059384/SRX193253/SRR584326.fastq.bz2
freshwater_sediment	DRA000477	DRX001106	22397	ftp://ftp.ddbj.nig.ac.jp/ddbj_database/dra/fastq/DRA000/DRA000477/DRX001106/DRR001608.fastq.bz2
freshwater_sediment	ERA043547	ERX020062	22264	ftp://ftp.ddbj.nig.ac.jp/ddbj_database/dra/fastq/ERA043/ERA043547/ERX020062/ERR042933.fastq.bz2
freshwater_sediment	SRA048089	SRX117078	290	ftp://ftp.ddbj.nig.ac.jp/ddbj_database/dra/fastq/SRA048/SRA048089/SRX117078/SRR402009.fastq.bz2
freshwater_sediment	SRA048089	SRX117079	534	ftp://ftp.ddbj.nig.ac.jp/ddbj_database/dra/fastq/SRA048/SRA048089/SRX117079/SRR402010.fastq.bz2
freshwater_sediment	SRA048089	SRX117080	1104	ftp://ftp.ddbj.nig.ac.jp/ddbj_database/dra/fastq/SRA048/SRA048089/SRX117080/SRR402011.fastq.bz2
freshwater_sediment	SRA048089	SRX117081	817	ftp://ftp.ddbj.nig.ac.jp/ddbj_database/dra/fastq/SRA048/SRA048089/SRX117081/SRR402012.fastq.bz2
freshwater_sediment	SRA048089	SRX117082	222	ftp://ftp.ddbj.nig.ac.jp/ddbj_database/dra/fastq/SRA048/SRA048089/SRX117082/SRR402013.fastq.bz2
freshwater_sediment	SRA048089	SRX117083	579	ftp://ftp.ddbj.nig.ac.jp/ddbj_database/dra/fastq/SRA048/SRA048089/SRX117083/SRR402014.fastq.bz2
freshwater_sediment	SRA048089	SRX117084	780	ftp://ftp.ddbj.nig.ac.jp/ddbj_database/dra/fastq/SRA048/SRA048089/SRX117084/SRR402015.fastq.bz2
freshwater_sediment	SRA048089	SRX117085	450	ftp://ftp.ddbj.nig.ac.jp/ddbj_database/dra/fastq/SRA048/SRA048089/SRX117085/SRR402016.fastq.bz2
freshwater_sediment	SRA048089	SRX117086	175	ftp://ftp.ddbj.nig.ac.jp/ddbj_database/dra/fastq/SRA048/SRA048089/SRX117086/SRR402017.fastq.bz2
freshwater_sediment	SRA048089	SRX117087	322	ftp://ftp.ddbj.nig.ac.jp/ddbj_database/dra/fastq/SRA048/SRA048089/SRX117087/SRR402018.fastq.bz2
freshwater_sediment	SRA050700	SRX128697	28009	ftp://ftp.ddbj.nig.ac.jp/ddbj_database/dra/fastq/SRA050/SRA050700/SRX128697/SRR443364.fastq.bz2
freshwater_sediment	SRA050700	SRX128698	38287	ftp://ftp.ddbj.nig.ac.jp/ddbj_database/dra/fastq/SRA050/SRA050700/SRX128698/SRR443365.fastq.bz2
freshwater_sediment	SRA050700	SRX128775	11664	ftp://ftp.ddbj.nig.ac.jp/ddbj_database/dra/fastq/SRA050/SRA050700/SRX128775/SRR443796.fastq.bz2
freshwater_sediment	SRA050700	SRX128776	12099	ftp://ftp.ddbj.nig.ac.jp/ddbj_database/dra/fastq/SRA050/SRA050700/SRX128776/SRR443827.fastq.bz2
groundwater	DRA000850	DRX002627	316	ftp://ftp.ddbj.nig.ac.jp/ddbj_database/dra/fastq/DRA000/DRA000850/DRX002627/DRR003304.fastq.bz2
groundwater	ERA070663	ERX032844	5066	ftp://ftp.ddbj.nig.ac.jp/ddbj_database/dra/fastq/ERA070/ERA070663/ERX032844/ERR055798.fastq.bz2
groundwater	ERA070663	ERX032844	7119	ftp://ftp.ddbj.nig.ac.jp/ddbj_database/dra/fastq/ERA070/ERA070663/ERX032844/ERR055811.fastq.bz2
groundwater	ERA070663	ERX032844	7383	ftp://ftp.ddbj.nig.ac.jp/ddbj_database/dra/fastq/ERA070/ERA070663/ERX032844/ERR055812.fastq.bz2
groundwater	ERA070663	ERX032844	8858	ftp://ftp.ddbj.nig.ac.jp/ddbj_database/dra/fastq/ERA070/ERA070663/ERX032844/ERR055813.fastq.bz2
groundwater	ERA070663	ERX032844	3814	ftp://ftp.ddbj.nig.ac.jp/ddbj_database/dra/fastq/ERA070/ERA070663/ERX032844/ERR055814.fastq.bz2
groundwater	ERA070663	ERX032844	3521	ftp://ftp.ddbj.nig.ac.jp/ddbj_database/dra/fastq/ERA070/ERA070663/ERX032844/ERR055815.fastq.bz2
groundwater	ERA070663	ERX032844	3464	ftp://ftp.ddbj.nig.ac.jp/ddbj_database/dra/fastq/ERA070/ERA070663/ERX032844/ERR055816.fastq.bz2
groundwater	ERA070663	ERX032845	4672	ftp://ftp.ddbj.nig.ac.jp/ddbj_database/dra/fastq/ERA070/ERA070663/ERX032845/ERR055799.fastq.bz2
groundwater	ERA070663	ERX032846	3703	ftp://ftp.ddbj.nig.ac.jp/ddbj_database/dra/fastq/ERA070/ERA070663/ERX032846/ERR055800.fastq.bz2
groundwater	ERA070663	ERX032847	6512	ftp://ftp.ddbj.nig.ac.jp/ddbj_database/dra/fastq/ERA070/ERA070663/ERX032847/ERR055801.fastq.bz2
groundwater	ERA070663	ERX032848	5745	ftp://ftp.ddbj.nig.ac.jp/ddbj_database/dra/fastq/ERA070/ERA070663/ERX032848/ERR055802.fastq.bz2
groundwater	ERA070663	ERX032849	3253	ftp://ftp.ddbj.nig.ac.jp/ddbj_database/dra/fastq/ERA070/ERA070663/ERX032849/ERR055803.fastq.bz2
groundwater	ERA070663	ERX032850	5484	ftp://ftp.ddbj.nig.ac.jp/ddbj_database/dra/fastq/ERA070/ERA070663/ERX032850/ERR055804.fastq.bz2
groundwater	ERA070663	ERX032851	6578	ftp://ftp.ddbj.nig.ac.jp/ddbj_database/dra/fastq/ERA070/ERA070663/ERX032851/ERR055805.fastq.bz2
groundwater	ERA070663	ERX032852	3744	ftp://ftp.ddbj.nig.ac.jp/ddbj_database/dra/fastq/ERA070/ERA070663/ERX032852/ERR055806.fastq.bz2
groundwater	ERA070663	ERX032853	6405	ftp://ftp.ddbj.nig.ac.jp/ddbj_database/dra/fastq/ERA070/ERA070663/ERX032853/ERR055807.fastq.bz2
groundwater	ERA070663	ERX032854	5194	ftp://ftp.ddbj.nig.ac.jp/ddbj_database/dra/fastq/ERA070/ERA070663/ERX032854/ERR055808.fastq.bz2
groundwater	ERA070663	ERX032855	4936	ftp://ftp.ddbj.nig.ac.jp/ddbj_database/dra/fastq/ERA070/ERA070663/ERX032855/ERR055809.fastq.bz2
groundwater	ERA070663	ERX032856	3807	ftp://ftp.ddbj.nig.ac.jp/ddbj_database/dra/fastq/ERA070/ERA070663/ERX032856/ERR055810.fastq.bz2
groundwater	ERA070663	ERX032863	3233	ftp://ftp.ddbj.nig.ac.jp/ddbj_database/dra/fastq/ERA070/ERA070663/ERX032863/ERR055817.fastq.bz2
groundwater	ERA070663	ERX032864	4346	ftp://ftp.ddbj.nig.ac.jp/ddbj_database/dra/fastq/ERA070/ERA070663/ERX032864/ERR055818.fastq.bz2
groundwater	ERA070663	ERX032865	3525	ftp://ftp.ddbj.nig.ac.jp/ddbj_database/dra/fastq/ERA070/ERA070663/ERX032865/ERR055819.fastq.bz2
groundwater	ERA070663	ERX032866	3709	ftp://ftp.ddbj.nig.ac.jp/ddbj_database/dra/fastq/ERA070/ERA070663/ERX032866/ERR055820.fastq.bz2
groundwater	ERA070663	ERX032867	4004	ftp://ftp.ddbj.nig.ac.jp/ddbj_database/dra/fastq/ERA070/ERA070663/ERX032867/ERR055821.fastq.bz2
groundwater	ERA070663	ERX032868	2903	ftp://ftp.ddbj.nig.ac.jp/ddbj_database/dra/fastq/ERA070/ERA070663/ERX032868/ERR055822.fastq.bz2
groundwater	ERA070663	ERX032869	4850	ftp://ftp.ddbj.nig.ac.jp/ddbj_database/dra/fastq/ERA070/ERA070663/ERX032869/ERR055823.fastq.bz2
groundwater	ERA070663	ERX032870	4185	ftp://ftp.ddbj.nig.ac.jp/ddbj_database/dra/fastq/ERA070/ERA070663/ERX032870/ERR055824.fastq.bz2
groundwater	ERA070663	ERX032871	5232	ftp://ftp.ddbj.nig.ac.jp/ddbj_database/dra/fastq/ERA070/ERA070663/ERX032871/ERR055825.fastq.bz2
groundwater	ERA070663	ERX032872	5613	ftp://ftp.ddbj.nig.ac.jp/ddbj_database/dra/fastq/ERA070/ERA070663/ERX032872/ERR055826.fastq.bz2
groundwater	ERA070663	ERX032873	3769	ftp://ftp.ddbj.nig.ac.jp/ddbj_database/dra/fastq/ERA070/ERA070663/ERX032873/ERR055827.fastq.bz2
groundwater	ERA070663	ERX032874	3110	ftp://ftp.ddbj.nig.ac.jp/ddbj_database/dra/fastq/ERA070/ERA070663/ERX032874/ERR055828.fastq.bz2
groundwater	ERA070663	ERX032875	2937	ftp://ftp.ddbj.nig.ac.jp/ddbj_database/dra/fastq/ERA070/ERA070663/ERX032875/ERR055829.fastq.bz2
groundwater	ERA070663	ERX032876	4544	ftp://ftp.ddbj.nig.ac.jp/ddbj_database/dra/fastq/ERA070/ERA070663/ERX032876/ERR055830.fastq.bz2
groundwater	ERA070663	ERX032877	3798	ftp://ftp.ddbj.nig.ac.jp/ddbj_database/dra/fastq/ERA070/ERA070663/ERX032877/ERR055831.fastq.bz2
groundwater	ERA070663	ERX032878	2668	ftp://ftp.ddbj.nig.ac.jp/ddbj_database/dra/fastq/ERA070/ERA070663/ERX032878/ERR055832.fastq.bz2
groundwater	ERA070663	ERX032879	3928	ftp://ftp.ddbj.nig.ac.jp/ddbj_database/dra/fastq/ERA070/ERA070663/ERX032879/ERR055833.fastq.bz2
groundwater	ERA070663	ERX032880	6228	ftp://ftp.ddbj.nig.ac.jp/ddbj_database/dra/fastq/ERA070/ERA070663/ERX032880/ERR055834.fastq.bz2
groundwater	ERA070663	ERX032881	2886	ftp://ftp.ddbj.nig.ac.jp/ddbj_database/dra/fastq/ERA070/ERA070663/ERX032881/ERR055835.fastq.bz2
groundwater	ERA070663	ERX032882	4084	ftp://ftp.ddbj.nig.ac.jp/ddbj_database/dra/fastq/ERA070/ERA070663/ERX032882/ERR055836.fastq.bz2
groundwater	ERA070663	ERX032883	3056	ftp://ftp.ddbj.nig.ac.jp/ddbj_database/dra/fastq/ERA070/ERA070663/ERX032883/ERR055837.fastq.bz2
groundwater	ERA070663	ERX032884	5409	ftp://ftp.ddbj.nig.ac.jp/ddbj_database/dra/fastq/ERA070/ERA070663/ERX032884/ERR055838.fastq.bz2
groundwater	SRA048577	SRX111364	1222543	ftp://ftp.ddbj.nig.ac.jp/ddbj_database/dra/fastq/SRA048/SRA048577/SRX111364/SRR389179.fastq.bz2
groundwater	SRA049465	SRX116655	39391	ftp://ftp.ddbj.nig.ac.jp/ddbj_database/dra/fastq/SRA049/SRA049465/SRX116655/SRR400634.fastq.bz2
gut	ERA023922	ERX012228	7302	ftp://ftp.ddbj.nig.ac.jp/ddbj_database/dra/fastq/ERA023/ERA023922/ERX012228/ERR032064.fastq.bz2
gut	ERA096533	ERX080428	729	ftp://ftp.ddbj.nig.ac.jp/ddbj_database/dra/fastq/ERA096/ERA096533/ERX080428/ERR102988.fastq.bz2
gut	ERA096533	ERX080429	4992	ftp://ftp.ddbj.nig.ac.jp/ddbj_database/dra/fastq/ERA096/ERA096533/ERX080429/ERR102989.fastq.bz2
gut	ERA096533	ERX080430	4632	ftp://ftp.ddbj.nig.ac.jp/ddbj_database/dra/fastq/ERA096/ERA096533/ERX080430/ERR102990.fastq.bz2
gut	ERA096533	ERX080431	1655	ftp://ftp.ddbj.nig.ac.jp/ddbj_database/dra/fastq/ERA096/ERA096533/ERX080431/ERR102991.fastq.bz2
gut	ERA096533	ERX080432	2607	ftp://ftp.ddbj.nig.ac.jp/ddbj_database/dra/fastq/ERA096/ERA096533/ERX080432/ERR102992.fastq.bz2
gut	ERA096533	ERX080433	3746	ftp://ftp.ddbj.nig.ac.jp/ddbj_database/dra/fastq/ERA096/ERA096533/ERX080433/ERR102993.fastq.bz2
gut	ERA096533	ERX080434	2119	ftp://ftp.ddbj.nig.ac.jp/ddbj_database/dra/fastq/ERA096/ERA096533/ERX080434/ERR102994.fastq.bz2
gut	ERA096533	ERX080435	528	ftp://ftp.ddbj.nig.ac.jp/ddbj_database/dra/fastq/ERA096/ERA096533/ERX080435/ERR102995.fastq.bz2
gut	ERA115427	ERX082254	3061	ftp://ftp.ddbj.nig.ac.jp/ddbj_database/dra/fastq/ERA115/ERA115427/ERX082254/ERR104820.fastq.bz2
gut	ERA115427	ERX082255	3864	ftp://ftp.ddbj.nig.ac.jp/ddbj_database/dra/fastq/ERA115/ERA115427/ERX082255/ERR104821.fastq.bz2
gut	ERA115427	ERX082256	4764	ftp://ftp.ddbj.nig.ac.jp/ddbj_database/dra/fastq/ERA115/ERA115427/ERX082256/ERR104822.fastq.bz2
gut	ERA115427	ERX082257	4339	ftp://ftp.ddbj.nig.ac.jp/ddbj_database/dra/fastq/ERA115/ERA115427/ERX082257/ERR104823.fastq.bz2
gut	ERA115427	ERX082258	4382	ftp://ftp.ddbj.nig.ac.jp/ddbj_database/dra/fastq/ERA115/ERA115427/ERX082258/ERR104824.fastq.bz2
gut	ERA115427	ERX082259	3667	ftp://ftp.ddbj.nig.ac.jp/ddbj_database/dra/fastq/ERA115/ERA115427/ERX082259/ERR104825.fastq.bz2
gut	ERA115427	ERX082260	2942	ftp://ftp.ddbj.nig.ac.jp/ddbj_database/dra/fastq/ERA115/ERA115427/ERX082260/ERR104826.fastq.bz2
gut	ERA115427	ERX082261	3004	ftp://ftp.ddbj.nig.ac.jp/ddbj_database/dra/fastq/ERA115/ERA115427/ERX082261/ERR104827.fastq.bz2
gut	ERA115427	ERX082262	4096	ftp://ftp.ddbj.nig.ac.jp/ddbj_database/dra/fastq/ERA115/ERA115427/ERX082262/ERR104828.fastq.bz2
gut	ERA115427	ERX082263	2251	ftp://ftp.ddbj.nig.ac.jp/ddbj_database/dra/fastq/ERA115/ERA115427/ERX082263/ERR104829.fastq.bz2
gut	ERA115427	ERX082264	3461	ftp://ftp.ddbj.nig.ac.jp/ddbj_database/dra/fastq/ERA115/ERA115427/ERX082264/ERR104830.fastq.bz2
gut	ERA115427	ERX082265	4539	ftp://ftp.ddbj.nig.ac.jp/ddbj_database/dra/fastq/ERA115/ERA115427/ERX082265/ERR104831.fastq.bz2
gut	ERA115427	ERX082266	4295	ftp://ftp.ddbj.nig.ac.jp/ddbj_database/dra/fastq/ERA115/ERA115427/ERX082266/ERR104832.fastq.bz2
gut	ERA115427	ERX082267	2855	ftp://ftp.ddbj.nig.ac.jp/ddbj_database/dra/fastq/ERA115/ERA115427/ERX082267/ERR104833.fastq.bz2
gut	ERA115427	ERX082268	4004	ftp://ftp.ddbj.nig.ac.jp/ddbj_database/dra/fastq/ERA115/ERA115427/ERX082268/ERR104834.fastq.bz2
gut	ERA115427	ERX082269	2394	ftp://ftp.ddbj.nig.ac.jp/ddbj_database/dra/fastq/ERA115/ERA115427/ERX082269/ERR104835.fastq.bz2
gut	ERA115427	ERX082270	3261	ftp://ftp.ddbj.nig.ac.jp/ddbj_database/dra/fastq/ERA115/ERA115427/ERX082270/ERR104836.fastq.bz2
gut	ERA115427	ERX082271	3811	ftp://ftp.ddbj.nig.ac.jp/ddbj_database/dra/fastq/ERA115/ERA115427/ERX082271/ERR104837.fastq.bz2
gut	ERA115427	ERX082272	4048	ftp://ftp.ddbj.nig.ac.jp/ddbj_database/dra/fastq/ERA115/ERA115427/ERX082272/ERR104838.fastq.bz2
gut	ERA115427	ERX082273	3508	ftp://ftp.ddbj.nig.ac.jp/ddbj_database/dra/fastq/ERA115/ERA115427/ERX082273/ERR104839.fastq.bz2
gut	ERA115427	ERX082274	4242	ftp://ftp.ddbj.nig.ac.jp/ddbj_database/dra/fastq/ERA115/ERA115427/ERX082274/ERR104840.fastq.bz2
gut	ERA115427	ERX082275	8125	ftp://ftp.ddbj.nig.ac.jp/ddbj_database/dra/fastq/ERA115/ERA115427/ERX082275/ERR104841.fastq.bz2
gut	ERA115427	ERX082276	4289	ftp://ftp.ddbj.nig.ac.jp/ddbj_database/dra/fastq/ERA115/ERA115427/ERX082276/ERR104842.fastq.bz2
gut	ERA115427	ERX082277	3848	ftp://ftp.ddbj.nig.ac.jp/ddbj_database/dra/fastq/ERA115/ERA115427/ERX082277/ERR104843.fastq.bz2
gut	ERA115427	ERX082278	2693	ftp://ftp.ddbj.nig.ac.jp/ddbj_database/dra/fastq/ERA115/ERA115427/ERX082278/ERR104844.fastq.bz2
gut	ERA115427	ERX082279	3539	ftp://ftp.ddbj.nig.ac.jp/ddbj_database/dra/fastq/ERA115/ERA115427/ERX082279/ERR104845.fastq.bz2
gut	ERA115427	ERX082280	4509	ftp://ftp.ddbj.nig.ac.jp/ddbj_database/dra/fastq/ERA115/ERA115427/ERX082280/ERR104846.fastq.bz2
gut	ERA115427	ERX082281	2713	ftp://ftp.ddbj.nig.ac.jp/ddbj_database/dra/fastq/ERA115/ERA115427/ERX082281/ERR104847.fastq.bz2
gut	ERA115427	ERX082282	4300	ftp://ftp.ddbj.nig.ac.jp/ddbj_database/dra/fastq/ERA115/ERA115427/ERX082282/ERR104848.fastq.bz2
gut	ERA115427	ERX082283	3625	ftp://ftp.ddbj.nig.ac.jp/ddbj_database/dra/fastq/ERA115/ERA115427/ERX082283/ERR104849.fastq.bz2
gut	ERA115427	ERX082284	4319	ftp://ftp.ddbj.nig.ac.jp/ddbj_database/dra/fastq/ERA115/ERA115427/ERX082284/ERR104850.fastq.bz2
gut	ERA115427	ERX082285	3770	ftp://ftp.ddbj.nig.ac.jp/ddbj_database/dra/fastq/ERA115/ERA115427/ERX082285/ERR104851.fastq.bz2
gut	ERA115427	ERX082286	3242	ftp://ftp.ddbj.nig.ac.jp/ddbj_database/dra/fastq/ERA115/ERA115427/ERX082286/ERR104852.fastq.bz2
gut	ERA115427	ERX082287	2881	ftp://ftp.ddbj.nig.ac.jp/ddbj_database/dra/fastq/ERA115/ERA115427/ERX082287/ERR104853.fastq.bz2
gut	ERA115427	ERX082288	10296	ftp://ftp.ddbj.nig.ac.jp/ddbj_database/dra/fastq/ERA115/ERA115427/ERX082288/ERR104854.fastq.bz2
gut	ERA115427	ERX082289	4063	ftp://ftp.ddbj.nig.ac.jp/ddbj_database/dra/fastq/ERA115/ERA115427/ERX082289/ERR104855.fastq.bz2
gut	ERA115427	ERX082290	4871	ftp://ftp.ddbj.nig.ac.jp/ddbj_database/dra/fastq/ERA115/ERA115427/ERX082290/ERR104856.fastq.bz2
gut	ERA115427	ERX082291	4370	ftp://ftp.ddbj.nig.ac.jp/ddbj_database/dra/fastq/ERA115/ERA115427/ERX082291/ERR104857.fastq.bz2
gut	ERA115427	ERX082292	4466	ftp://ftp.ddbj.nig.ac.jp/ddbj_database/dra/fastq/ERA115/ERA115427/ERX082292/ERR104858.fastq.bz2
gut	ERA115427	ERX082293	4630	ftp://ftp.ddbj.nig.ac.jp/ddbj_database/dra/fastq/ERA115/ERA115427/ERX082293/ERR104859.fastq.bz2
gut	ERA115553	ERX082295	8455	ftp://ftp.ddbj.nig.ac.jp/ddbj_database/dra/fastq/ERA115/ERA115553/ERX082295/ERR104861.fastq.bz2
gut	ERA115553	ERX082296	10941	ftp://ftp.ddbj.nig.ac.jp/ddbj_database/dra/fastq/ERA115/ERA115553/ERX082296/ERR104862.fastq.bz2
gut	ERA115553	ERX082297	7060	ftp://ftp.ddbj.nig.ac.jp/ddbj_database/dra/fastq/ERA115/ERA115553/ERX082297/ERR104863.fastq.bz2
gut	ERA115553	ERX082298	9860	ftp://ftp.ddbj.nig.ac.jp/ddbj_database/dra/fastq/ERA115/ERA115553/ERX082298/ERR104864.fastq.bz2
gut	ERA115553	ERX082299	9528	ftp://ftp.ddbj.nig.ac.jp/ddbj_database/dra/fastq/ERA115/ERA115553/ERX082299/ERR104865.fastq.bz2
gut	ERA115553	ERX082300	12426	ftp://ftp.ddbj.nig.ac.jp/ddbj_database/dra/fastq/ERA115/ERA115553/ERX082300/ERR104866.fastq.bz2
gut	ERA115553	ERX082301	17026	ftp://ftp.ddbj.nig.ac.jp/ddbj_database/dra/fastq/ERA115/ERA115553/ERX082301/ERR104867.fastq.bz2
gut	ERA115553	ERX082302	19036	ftp://ftp.ddbj.nig.ac.jp/ddbj_database/dra/fastq/ERA115/ERA115553/ERX082302/ERR104868.fastq.bz2
gut	ERA115553	ERX082303	20504	ftp://ftp.ddbj.nig.ac.jp/ddbj_database/dra/fastq/ERA115/ERA115553/ERX082303/ERR104869.fastq.bz2
gut	ERA115553	ERX082304	22393	ftp://ftp.ddbj.nig.ac.jp/ddbj_database/dra/fastq/ERA115/ERA115553/ERX082304/ERR104870.fastq.bz2
gut	ERA115553	ERX082305	19760	ftp://ftp.ddbj.nig.ac.jp/ddbj_database/dra/fastq/ERA115/ERA115553/ERX082305/ERR104871.fastq.bz2
gut	ERA115553	ERX082306	24416	ftp://ftp.ddbj.nig.ac.jp/ddbj_database/dra/fastq/ERA115/ERA115553/ERX082306/ERR104872.fastq.bz2
gut	ERA115553	ERX082307	23263	ftp://ftp.ddbj.nig.ac.jp/ddbj_database/dra/fastq/ERA115/ERA115553/ERX082307/ERR104873.fastq.bz2
gut	ERA115553	ERX082308	22082	ftp://ftp.ddbj.nig.ac.jp/ddbj_database/dra/fastq/ERA115/ERA115553/ERX082308/ERR104874.fastq.bz2
gut	ERA115553	ERX082309	24415	ftp://ftp.ddbj.nig.ac.jp/ddbj_database/dra/fastq/ERA115/ERA115553/ERX082309/ERR104875.fastq.bz2
gut	ERA115553	ERX082310	24035	ftp://ftp.ddbj.nig.ac.jp/ddbj_database/dra/fastq/ERA115/ERA115553/ERX082310/ERR104876.fastq.bz2
gut	ERA115553	ERX082311	19754	ftp://ftp.ddbj.nig.ac.jp/ddbj_database/dra/fastq/ERA115/ERA115553/ERX082311/ERR104877.fastq.bz2
gut	ERA115553	ERX082312	20780	ftp://ftp.ddbj.nig.ac.jp/ddbj_database/dra/fastq/ERA115/ERA115553/ERX082312/ERR104878.fastq.bz2
gut	ERA115553	ERX082313	22611	ftp://ftp.ddbj.nig.ac.jp/ddbj_database/dra/fastq/ERA115/ERA115553/ERX082313/ERR104879.fastq.bz2
gut	ERA115553	ERX082314	26682	ftp://ftp.ddbj.nig.ac.jp/ddbj_database/dra/fastq/ERA115/ERA115553/ERX082314/ERR104880.fastq.bz2
gut	ERA138662	ERX115685	168952	ftp://ftp.ddbj.nig.ac.jp/ddbj_database/dra/fastq/ERA138/ERA138662/ERX115685/ERR139681.fastq.bz2
gut	ERA138662	ERX115686	5985	ftp://ftp.ddbj.nig.ac.jp/ddbj_database/dra/fastq/ERA138/ERA138662/ERX115686/ERR139682.fastq.bz2
gut	ERA138662	ERX115687	10805	ftp://ftp.ddbj.nig.ac.jp/ddbj_database/dra/fastq/ERA138/ERA138662/ERX115687/ERR139683.fastq.bz2
gut	ERA138662	ERX115688	14138	ftp://ftp.ddbj.nig.ac.jp/ddbj_database/dra/fastq/ERA138/ERA138662/ERX115688/ERR139684.fastq.bz2
gut	ERA144402	ERX127971	25356	ftp://ftp.ddbj.nig.ac.jp/ddbj_database/dra/fastq/ERA144/ERA144402/ERX127971/ERR152035.fastq.bz2
gut	ERA144402	ERX127972	11657	ftp://ftp.ddbj.nig.ac.jp/ddbj_database/dra/fastq/ERA144/ERA144402/ERX127972/ERR152036.fastq.bz2
gut	ERA144402	ERX127973	10651	ftp://ftp.ddbj.nig.ac.jp/ddbj_database/dra/fastq/ERA144/ERA144402/ERX127973/ERR152037.fastq.bz2
gut	ERA144402	ERX127974	22328	ftp://ftp.ddbj.nig.ac.jp/ddbj_database/dra/fastq/ERA144/ERA144402/ERX127974/ERR152038.fastq.bz2
gut	ERA168520	ERX157530	7272	ftp://ftp.ddbj.nig.ac.jp/ddbj_database/dra/fastq/ERA168/ERA168520/ERX157530/ERR181420.fastq.bz2
gut	ERA168520	ERX157532	21111	ftp://ftp.ddbj.nig.ac.jp/ddbj_database/dra/fastq/ERA168/ERA168520/ERX157532/ERR181422.fastq.bz2
gut	ERA210143	ERX242392	12042	ftp://ftp.ddbj.nig.ac.jp/ddbj_database/dra/fastq/ERA210/ERA210143/ERX242392/ERR267896.fastq.bz2
gut	ERA210143	ERX242393	11791	ftp://ftp.ddbj.nig.ac.jp/ddbj_database/dra/fastq/ERA210/ERA210143/ERX242393/ERR267897.fastq.bz2
gut	ERA210143	ERX242394	12550	ftp://ftp.ddbj.nig.ac.jp/ddbj_database/dra/fastq/ERA210/ERA210143/ERX242394/ERR267898.fastq.bz2
gut	ERA210143	ERX242395	12313	ftp://ftp.ddbj.nig.ac.jp/ddbj_database/dra/fastq/ERA210/ERA210143/ERX242395/ERR267899.fastq.bz2
gut	ERA210143	ERX242396	10845	ftp://ftp.ddbj.nig.ac.jp/ddbj_database/dra/fastq/ERA210/ERA210143/ERX242396/ERR267900.fastq.bz2
gut	ERA210143	ERX242397	17211	ftp://ftp.ddbj.nig.ac.jp/ddbj_database/dra/fastq/ERA210/ERA210143/ERX242397/ERR267901.fastq.bz2
gut	ERA210143	ERX242398	12900	ftp://ftp.ddbj.nig.ac.jp/ddbj_database/dra/fastq/ERA210/ERA210143/ERX242398/ERR267902.fastq.bz2
gut	ERA210143	ERX242399	10692	ftp://ftp.ddbj.nig.ac.jp/ddbj_database/dra/fastq/ERA210/ERA210143/ERX242399/ERR267903.fastq.bz2
gut	ERA210143	ERX242400	8401	ftp://ftp.ddbj.nig.ac.jp/ddbj_database/dra/fastq/ERA210/ERA210143/ERX242400/ERR267904.fastq.bz2
gut	ERA210143	ERX242401	12045	ftp://ftp.ddbj.nig.ac.jp/ddbj_database/dra/fastq/ERA210/ERA210143/ERX242401/ERR267905.fastq.bz2
gut	ERA210143	ERX242402	12108	ftp://ftp.ddbj.nig.ac.jp/ddbj_database/dra/fastq/ERA210/ERA210143/ERX242402/ERR267906.fastq.bz2
gut	ERA210143	ERX242403	10348	ftp://ftp.ddbj.nig.ac.jp/ddbj_database/dra/fastq/ERA210/ERA210143/ERX242403/ERR267907.fastq.bz2
gut	ERA210143	ERX242404	9756	ftp://ftp.ddbj.nig.ac.jp/ddbj_database/dra/fastq/ERA210/ERA210143/ERX242404/ERR267908.fastq.bz2
gut	ERA210143	ERX242405	10377	ftp://ftp.ddbj.nig.ac.jp/ddbj_database/dra/fastq/ERA210/ERA210143/ERX242405/ERR267909.fastq.bz2
gut	ERA210143	ERX242406	10796	ftp://ftp.ddbj.nig.ac.jp/ddbj_database/dra/fastq/ERA210/ERA210143/ERX242406/ERR267910.fastq.bz2
gut	ERA210143	ERX242407	11031	ftp://ftp.ddbj.nig.ac.jp/ddbj_database/dra/fastq/ERA210/ERA210143/ERX242407/ERR267911.fastq.bz2
gut	ERA210143	ERX242408	4833	ftp://ftp.ddbj.nig.ac.jp/ddbj_database/dra/fastq/ERA210/ERA210143/ERX242408/ERR267912.fastq.bz2
gut	ERA210143	ERX242409	9222	ftp://ftp.ddbj.nig.ac.jp/ddbj_database/dra/fastq/ERA210/ERA210143/ERX242409/ERR267913.fastq.bz2
gut	ERA210143	ERX242410	9696	ftp://ftp.ddbj.nig.ac.jp/ddbj_database/dra/fastq/ERA210/ERA210143/ERX242410/ERR267914.fastq.bz2
gut	ERA210143	ERX242411	9118	ftp://ftp.ddbj.nig.ac.jp/ddbj_database/dra/fastq/ERA210/ERA210143/ERX242411/ERR267915.fastq.bz2
gut	ERA210143	ERX242412	10366	ftp://ftp.ddbj.nig.ac.jp/ddbj_database/dra/fastq/ERA210/ERA210143/ERX242412/ERR267916.fastq.bz2
gut	ERA210143	ERX242413	10373	ftp://ftp.ddbj.nig.ac.jp/ddbj_database/dra/fastq/ERA210/ERA210143/ERX242413/ERR267917.fastq.bz2
gut	ERA210143	ERX242414	11418	ftp://ftp.ddbj.nig.ac.jp/ddbj_database/dra/fastq/ERA210/ERA210143/ERX242414/ERR267918.fastq.bz2
gut	ERA210143	ERX242415	12834	ftp://ftp.ddbj.nig.ac.jp/ddbj_database/dra/fastq/ERA210/ERA210143/ERX242415/ERR267919.fastq.bz2
gut	ERA210143	ERX242416	12486	ftp://ftp.ddbj.nig.ac.jp/ddbj_database/dra/fastq/ERA210/ERA210143/ERX242416/ERR267920.fastq.bz2
gut	ERA210143	ERX242417	9182	ftp://ftp.ddbj.nig.ac.jp/ddbj_database/dra/fastq/ERA210/ERA210143/ERX242417/ERR267921.fastq.bz2
gut	ERA210143	ERX242418	9625	ftp://ftp.ddbj.nig.ac.jp/ddbj_database/dra/fastq/ERA210/ERA210143/ERX242418/ERR267922.fastq.bz2
gut	ERA210143	ERX242419	10836	ftp://ftp.ddbj.nig.ac.jp/ddbj_database/dra/fastq/ERA210/ERA210143/ERX242419/ERR267923.fastq.bz2
gut	ERA210143	ERX242420	10948	ftp://ftp.ddbj.nig.ac.jp/ddbj_database/dra/fastq/ERA210/ERA210143/ERX242420/ERR267924.fastq.bz2
gut	ERA210143	ERX242421	11112	ftp://ftp.ddbj.nig.ac.jp/ddbj_database/dra/fastq/ERA210/ERA210143/ERX242421/ERR267925.fastq.bz2
gut	ERA210143	ERX242422	11435	ftp://ftp.ddbj.nig.ac.jp/ddbj_database/dra/fastq/ERA210/ERA210143/ERX242422/ERR267926.fastq.bz2
gut	ERA210143	ERX242423	8939	ftp://ftp.ddbj.nig.ac.jp/ddbj_database/dra/fastq/ERA210/ERA210143/ERX242423/ERR267927.fastq.bz2
gut	ERA210143	ERX242424	10645	ftp://ftp.ddbj.nig.ac.jp/ddbj_database/dra/fastq/ERA210/ERA210143/ERX242424/ERR267928.fastq.bz2
gut	ERA210143	ERX242425	11380	ftp://ftp.ddbj.nig.ac.jp/ddbj_database/dra/fastq/ERA210/ERA210143/ERX242425/ERR267929.fastq.bz2
gut	ERA210143	ERX242426	6121	ftp://ftp.ddbj.nig.ac.jp/ddbj_database/dra/fastq/ERA210/ERA210143/ERX242426/ERR267930.fastq.bz2
gut	ERA210143	ERX242427	10730	ftp://ftp.ddbj.nig.ac.jp/ddbj_database/dra/fastq/ERA210/ERA210143/ERX242427/ERR267931.fastq.bz2
gut	ERA210143	ERX242428	2367	ftp://ftp.ddbj.nig.ac.jp/ddbj_database/dra/fastq/ERA210/ERA210143/ERX242428/ERR267932.fastq.bz2
gut	ERA210143	ERX242429	9846	ftp://ftp.ddbj.nig.ac.jp/ddbj_database/dra/fastq/ERA210/ERA210143/ERX242429/ERR267933.fastq.bz2
gut	ERA210143	ERX242430	9244	ftp://ftp.ddbj.nig.ac.jp/ddbj_database/dra/fastq/ERA210/ERA210143/ERX242430/ERR267934.fastq.bz2
gut	ERA210143	ERX242431	9255	ftp://ftp.ddbj.nig.ac.jp/ddbj_database/dra/fastq/ERA210/ERA210143/ERX242431/ERR267935.fastq.bz2
gut	ERA247628	ERX306440	14277	ftp://ftp.ddbj.nig.ac.jp/ddbj_database/dra/fastq/ERA247/ERA247628/ERX306440/ERR332549.fastq.bz2
gut	ERA247628	ERX306441	13154	ftp://ftp.ddbj.nig.ac.jp/ddbj_database/dra/fastq/ERA247/ERA247628/ERX306441/ERR332550.fastq.bz2
gut	ERA247628	ERX306442	8741	ftp://ftp.ddbj.nig.ac.jp/ddbj_database/dra/fastq/ERA247/ERA247628/ERX306442/ERR332551.fastq.bz2
gut	ERA247628	ERX306443	3522	ftp://ftp.ddbj.nig.ac.jp/ddbj_database/dra/fastq/ERA247/ERA247628/ERX306443/ERR332552.fastq.bz2
gut	ERA247628	ERX306444	13770	ftp://ftp.ddbj.nig.ac.jp/ddbj_database/dra/fastq/ERA247/ERA247628/ERX306444/ERR332553.fastq.bz2
gut	ERA247628	ERX306445	15778	ftp://ftp.ddbj.nig.ac.jp/ddbj_database/dra/fastq/ERA247/ERA247628/ERX306445/ERR332554.fastq.bz2
gut	ERA247628	ERX306446	7110	ftp://ftp.ddbj.nig.ac.jp/ddbj_database/dra/fastq/ERA247/ERA247628/ERX306446/ERR332555.fastq.bz2
gut	ERA247628	ERX306447	10358	ftp://ftp.ddbj.nig.ac.jp/ddbj_database/dra/fastq/ERA247/ERA247628/ERX306447/ERR332556.fastq.bz2
gut	ERA247628	ERX306448	6011	ftp://ftp.ddbj.nig.ac.jp/ddbj_database/dra/fastq/ERA247/ERA247628/ERX306448/ERR332557.fastq.bz2
gut	ERA247628	ERX306449	5547	ftp://ftp.ddbj.nig.ac.jp/ddbj_database/dra/fastq/ERA247/ERA247628/ERX306449/ERR332558.fastq.bz2
gut	ERA247628	ERX306450	4279	ftp://ftp.ddbj.nig.ac.jp/ddbj_database/dra/fastq/ERA247/ERA247628/ERX306450/ERR332559.fastq.bz2
gut	ERA247628	ERX306451	4158	ftp://ftp.ddbj.nig.ac.jp/ddbj_database/dra/fastq/ERA247/ERA247628/ERX306451/ERR332560.fastq.bz2
gut	ERA247628	ERX306452	8603	ftp://ftp.ddbj.nig.ac.jp/ddbj_database/dra/fastq/ERA247/ERA247628/ERX306452/ERR332561.fastq.bz2
gut	ERA247628	ERX306453	6642	ftp://ftp.ddbj.nig.ac.jp/ddbj_database/dra/fastq/ERA247/ERA247628/ERX306453/ERR332562.fastq.bz2
gut	ERA248596	ERX309536	9688	ftp://ftp.ddbj.nig.ac.jp/ddbj_database/dra/fastq/ERA248/ERA248596/ERX309536/ERR336631.fastq.bz2
gut	ERA248596	ERX309537	10061	ftp://ftp.ddbj.nig.ac.jp/ddbj_database/dra/fastq/ERA248/ERA248596/ERX309537/ERR336632.fastq.bz2
gut	ERA248596	ERX309538	13694	ftp://ftp.ddbj.nig.ac.jp/ddbj_database/dra/fastq/ERA248/ERA248596/ERX309538/ERR336633.fastq.bz2
gut	ERA248596	ERX309539	12239	ftp://ftp.ddbj.nig.ac.jp/ddbj_database/dra/fastq/ERA248/ERA248596/ERX309539/ERR336634.fastq.bz2
gut	ERA248596	ERX309540	12342	ftp://ftp.ddbj.nig.ac.jp/ddbj_database/dra/fastq/ERA248/ERA248596/ERX309540/ERR336635.fastq.bz2
gut	ERA248596	ERX309541	12778	ftp://ftp.ddbj.nig.ac.jp/ddbj_database/dra/fastq/ERA248/ERA248596/ERX309541/ERR336636.fastq.bz2
gut	ERA248596	ERX309542	9840	ftp://ftp.ddbj.nig.ac.jp/ddbj_database/dra/fastq/ERA248/ERA248596/ERX309542/ERR336637.fastq.bz2
gut	ERA248596	ERX309543	7892	ftp://ftp.ddbj.nig.ac.jp/ddbj_database/dra/fastq/ERA248/ERA248596/ERX309543/ERR336638.fastq.bz2
gut	ERA248596	ERX309544	9688	ftp://ftp.ddbj.nig.ac.jp/ddbj_database/dra/fastq/ERA248/ERA248596/ERX309544/ERR336639.fastq.bz2
gut	ERA248596	ERX309545	11105	ftp://ftp.ddbj.nig.ac.jp/ddbj_database/dra/fastq/ERA248/ERA248596/ERX309545/ERR336640.fastq.bz2
gut	ERA248596	ERX309546	6213	ftp://ftp.ddbj.nig.ac.jp/ddbj_database/dra/fastq/ERA248/ERA248596/ERX309546/ERR336641.fastq.bz2
gut	ERA248596	ERX309547	8511	ftp://ftp.ddbj.nig.ac.jp/ddbj_database/dra/fastq/ERA248/ERA248596/ERX309547/ERR336642.fastq.bz2
gut	ERA248596	ERX309548	5260	ftp://ftp.ddbj.nig.ac.jp/ddbj_database/dra/fastq/ERA248/ERA248596/ERX309548/ERR336643.fastq.bz2
gut	ERA248596	ERX309549	5735	ftp://ftp.ddbj.nig.ac.jp/ddbj_database/dra/fastq/ERA248/ERA248596/ERX309549/ERR336644.fastq.bz2
gut	ERA248596	ERX309550	6156	ftp://ftp.ddbj.nig.ac.jp/ddbj_database/dra/fastq/ERA248/ERA248596/ERX309550/ERR336645.fastq.bz2
gut	ERA248596	ERX309551	3823	ftp://ftp.ddbj.nig.ac.jp/ddbj_database/dra/fastq/ERA248/ERA248596/ERX309551/ERR336646.fastq.bz2
gut	ERA248596	ERX309552	8913	ftp://ftp.ddbj.nig.ac.jp/ddbj_database/dra/fastq/ERA248/ERA248596/ERX309552/ERR336647.fastq.bz2
gut	ERA248596	ERX309553	4841	ftp://ftp.ddbj.nig.ac.jp/ddbj_database/dra/fastq/ERA248/ERA248596/ERX309553/ERR336648.fastq.bz2
gut	ERA248596	ERX309554	9980	ftp://ftp.ddbj.nig.ac.jp/ddbj_database/dra/fastq/ERA248/ERA248596/ERX309554/ERR336649.fastq.bz2
gut	ERA248596	ERX309555	11770	ftp://ftp.ddbj.nig.ac.jp/ddbj_database/dra/fastq/ERA248/ERA248596/ERX309555/ERR336650.fastq.bz2
gut	SRA008853	SRX021641	505060	ftp://ftp.ddbj.nig.ac.jp/ddbj_database/dra/fastq/SRA008/SRA008853/SRX021641/SRR054690.fastq.bz2
gut	SRA009336	SRX021642	400285	ftp://ftp.ddbj.nig.ac.jp/ddbj_database/dra/fastq/SRA009/SRA009336/SRX021642/SRR054692.fastq.bz2
gut	SRA009336	SRX021642	254441	ftp://ftp.ddbj.nig.ac.jp/ddbj_database/dra/fastq/SRA009/SRA009336/SRX021642/SRR054693.fastq.bz2
gut	SRA009336	SRX021642	420160	ftp://ftp.ddbj.nig.ac.jp/ddbj_database/dra/fastq/SRA009/SRA009336/SRX021642/SRR054694.fastq.bz2
gut	SRA009336	SRX021642	354618	ftp://ftp.ddbj.nig.ac.jp/ddbj_database/dra/fastq/SRA009/SRA009336/SRX021642/SRR054695.fastq.bz2
gut	SRA009336	SRX021642	309411	ftp://ftp.ddbj.nig.ac.jp/ddbj_database/dra/fastq/SRA009/SRA009336/SRX021642/SRR054696.fastq.bz2
gut	SRA009336	SRX021642	485348	ftp://ftp.ddbj.nig.ac.jp/ddbj_database/dra/fastq/SRA009/SRA009336/SRX021642/SRR054697.fastq.bz2
gut	SRA009336	SRX021642	254438	ftp://ftp.ddbj.nig.ac.jp/ddbj_database/dra/fastq/SRA009/SRA009336/SRX021642/SRR054698.fastq.bz2
gut	SRA009336	SRX021642	221940	ftp://ftp.ddbj.nig.ac.jp/ddbj_database/dra/fastq/SRA009/SRA009336/SRX021642/SRR054699.fastq.bz2
gut	SRA009336	SRX021642	418962	ftp://ftp.ddbj.nig.ac.jp/ddbj_database/dra/fastq/SRA009/SRA009336/SRX021642/SRR054700.fastq.bz2
gut	SRA009336	SRX021642	310055	ftp://ftp.ddbj.nig.ac.jp/ddbj_database/dra/fastq/SRA009/SRA009336/SRX021642/SRR054701.fastq.bz2
gut	SRA009336	SRX021642	387334	ftp://ftp.ddbj.nig.ac.jp/ddbj_database/dra/fastq/SRA009/SRA009336/SRX021642/SRR054702.fastq.bz2
gut	SRA023605	SRX025956	948609	ftp://ftp.ddbj.nig.ac.jp/ddbj_database/dra/fastq/SRA023/SRA023605/SRX025956/SRR155572.fastq.bz2
gut	SRA023831	SRX026592	83449	ftp://ftp.ddbj.nig.ac.jp/ddbj_database/dra/fastq/SRA023/SRA023831/SRX026592/SRR065387.fastq.bz2
gut	SRA024507	SRX028098	10635	ftp://ftp.ddbj.nig.ac.jp/ddbj_database/dra/fastq/SRA024/SRA024507/SRX028098/SRR070954.fastq.bz2
gut	SRA024507	SRX029895	9825	ftp://ftp.ddbj.nig.ac.jp/ddbj_database/dra/fastq/SRA024/SRA024507/SRX029895/SRR070998.fastq.bz2
gut	SRA024507	SRX029902	10471	ftp://ftp.ddbj.nig.ac.jp/ddbj_database/dra/fastq/SRA024/SRA024507/SRX029902/SRR071063.fastq.bz2
gut	SRA024507	SRX029904	12179	ftp://ftp.ddbj.nig.ac.jp/ddbj_database/dra/fastq/SRA024/SRA024507/SRX029904/SRR071069.fastq.bz2
gut	SRA024507	SRX029907	11490	ftp://ftp.ddbj.nig.ac.jp/ddbj_database/dra/fastq/SRA024/SRA024507/SRX029907/SRR071072.fastq.bz2
gut	SRA024507	SRX029913	11034	ftp://ftp.ddbj.nig.ac.jp/ddbj_database/dra/fastq/SRA024/SRA024507/SRX029913/SRR071103.fastq.bz2
gut	SRA024507	SRX029914	12828	ftp://ftp.ddbj.nig.ac.jp/ddbj_database/dra/fastq/SRA024/SRA024507/SRX029914/SRR071105.fastq.bz2
gut	SRA024507	SRX029915	11814	ftp://ftp.ddbj.nig.ac.jp/ddbj_database/dra/fastq/SRA024/SRA024507/SRX029915/SRR071109.fastq.bz2
gut	SRA025868	SRX030109	63135	ftp://ftp.ddbj.nig.ac.jp/ddbj_database/dra/fastq/SRA025/SRA025868/SRX030109/SRR071229.fastq.bz2
gut	SRA024507	SRX030156	13011	ftp://ftp.ddbj.nig.ac.jp/ddbj_database/dra/fastq/SRA024/SRA024507/SRX030156/SRR071291.fastq.bz2
gut	SRA024507	SRX030157	12494	ftp://ftp.ddbj.nig.ac.jp/ddbj_database/dra/fastq/SRA024/SRA024507/SRX030157/SRR071292.fastq.bz2
gut	SRA024507	SRX030158	11168	ftp://ftp.ddbj.nig.ac.jp/ddbj_database/dra/fastq/SRA024/SRA024507/SRX030158/SRR071293.fastq.bz2
gut	SRA024507	SRX030159	12656	ftp://ftp.ddbj.nig.ac.jp/ddbj_database/dra/fastq/SRA024/SRA024507/SRX030159/SRR071294.fastq.bz2
gut	SRA024507	SRX030160	15518	ftp://ftp.ddbj.nig.ac.jp/ddbj_database/dra/fastq/SRA024/SRA024507/SRX030160/SRR071295.fastq.bz2
gut	SRA024507	SRX030161	12251	ftp://ftp.ddbj.nig.ac.jp/ddbj_database/dra/fastq/SRA024/SRA024507/SRX030161/SRR071296.fastq.bz2
gut	SRA024507	SRX030165	8927	ftp://ftp.ddbj.nig.ac.jp/ddbj_database/dra/fastq/SRA024/SRA024507/SRX030165/SRR071298.fastq.bz2
gut	SRA024507	SRX030168	12997	ftp://ftp.ddbj.nig.ac.jp/ddbj_database/dra/fastq/SRA024/SRA024507/SRX030168/SRR071299.fastq.bz2
gut	SRA024507	SRX030170	12553	ftp://ftp.ddbj.nig.ac.jp/ddbj_database/dra/fastq/SRA024/SRA024507/SRX030170/SRR071300.fastq.bz2
gut	SRA024507	SRX030171	13807	ftp://ftp.ddbj.nig.ac.jp/ddbj_database/dra/fastq/SRA024/SRA024507/SRX030171/SRR071301.fastq.bz2
gut	SRA024507	SRX030172	50431	ftp://ftp.ddbj.nig.ac.jp/ddbj_database/dra/fastq/SRA024/SRA024507/SRX030172/SRR071302.fastq.bz2
gut	SRA028846	SRX037639	11688	ftp://ftp.ddbj.nig.ac.jp/ddbj_database/dra/fastq/SRA028/SRA028846/SRX037639/SRR090514.fastq.bz2
gut	SRA028846	SRX037640	14110	ftp://ftp.ddbj.nig.ac.jp/ddbj_database/dra/fastq/SRA028/SRA028846/SRX037640/SRR090515.fastq.bz2
gut	SRA026049	SRX037808	68660	ftp://ftp.ddbj.nig.ac.jp/ddbj_database/dra/fastq/SRA026/SRA026049/SRX037808/SRR094070.fastq.bz2
gut	SRA026049	SRX038401	69877	ftp://ftp.ddbj.nig.ac.jp/ddbj_database/dra/fastq/SRA026/SRA026049/SRX038401/SRR094069.fastq.bz2
gut	SRA026049	SRX038404	374527	ftp://ftp.ddbj.nig.ac.jp/ddbj_database/dra/fastq/SRA026/SRA026049/SRX038404/SRR094071.fastq.bz2
gut	SRA026049	SRX038406	388038	ftp://ftp.ddbj.nig.ac.jp/ddbj_database/dra/fastq/SRA026/SRA026049/SRX038406/SRR094073.fastq.bz2
gut	SRA026049	SRX038407	524566	ftp://ftp.ddbj.nig.ac.jp/ddbj_database/dra/fastq/SRA026/SRA026049/SRX038407/SRR094074.fastq.bz2
gut	SRA026049	SRX038408	297269	ftp://ftp.ddbj.nig.ac.jp/ddbj_database/dra/fastq/SRA026/SRA026049/SRX038408/SRR094072.fastq.bz2
gut	SRA029158	SRX039677	152494	ftp://ftp.ddbj.nig.ac.jp/ddbj_database/dra/fastq/SRA029/SRA029158/SRX039677/SRR100123.fastq.bz2
gut	SRA026049	SRX042193	388038	ftp://ftp.ddbj.nig.ac.jp/ddbj_database/dra/fastq/SRA026/SRA026049/SRX042193/SRR100172.fastq.bz2
gut	SRA036602	SRX062803	118345	ftp://ftp.ddbj.nig.ac.jp/ddbj_database/dra/fastq/SRA036/SRA036602/SRX062803/SRR208165.fastq.bz2
gut	SRA036602	SRX062803	101005	ftp://ftp.ddbj.nig.ac.jp/ddbj_database/dra/fastq/SRA036/SRA036602/SRX062803/SRR208166.fastq.bz2
gut	SRA039325	SRX080608	110610	ftp://ftp.ddbj.nig.ac.jp/ddbj_database/dra/fastq/SRA039/SRA039325/SRX080608/SRR303350.fastq.bz2
gut	SRA039855	SRX083152	274695	ftp://ftp.ddbj.nig.ac.jp/ddbj_database/dra/fastq/SRA039/SRA039855/SRX083152/SRR309121.fastq.bz2
gut	SRA039855	SRX083153	183431	ftp://ftp.ddbj.nig.ac.jp/ddbj_database/dra/fastq/SRA039/SRA039855/SRX083153/SRR309122.fastq.bz2
gut	SRA039855	SRX083154	209314	ftp://ftp.ddbj.nig.ac.jp/ddbj_database/dra/fastq/SRA039/SRA039855/SRX083154/SRR309123.fastq.bz2
gut	SRA039855	SRX083155	224482	ftp://ftp.ddbj.nig.ac.jp/ddbj_database/dra/fastq/SRA039/SRA039855/SRX083155/SRR309124.fastq.bz2
gut	SRA046735	SRX099808	15093	ftp://ftp.ddbj.nig.ac.jp/ddbj_database/dra/fastq/SRA046/SRA046735/SRX099808/SRR350759.fastq.bz2
gut	SRA046735	SRX099809	16342	ftp://ftp.ddbj.nig.ac.jp/ddbj_database/dra/fastq/SRA046/SRA046735/SRX099809/SRR350760.fastq.bz2
gut	SRA046735	SRX099810	15368	ftp://ftp.ddbj.nig.ac.jp/ddbj_database/dra/fastq/SRA046/SRA046735/SRX099810/SRR350761.fastq.bz2
gut	SRA046735	SRX099811	16747	ftp://ftp.ddbj.nig.ac.jp/ddbj_database/dra/fastq/SRA046/SRA046735/SRX099811/SRR350762.fastq.bz2
gut	SRA046735	SRX099812	3477	ftp://ftp.ddbj.nig.ac.jp/ddbj_database/dra/fastq/SRA046/SRA046735/SRX099812/SRR350763.fastq.bz2
gut	SRA046735	SRX099813	6915	ftp://ftp.ddbj.nig.ac.jp/ddbj_database/dra/fastq/SRA046/SRA046735/SRX099813/SRR350764.fastq.bz2
gut	SRA046735	SRX099814	17364	ftp://ftp.ddbj.nig.ac.jp/ddbj_database/dra/fastq/SRA046/SRA046735/SRX099814/SRR350765.fastq.bz2
gut	SRA046735	SRX099815	18529	ftp://ftp.ddbj.nig.ac.jp/ddbj_database/dra/fastq/SRA046/SRA046735/SRX099815/SRR350766.fastq.bz2
gut	SRA046735	SRX099816	2717	ftp://ftp.ddbj.nig.ac.jp/ddbj_database/dra/fastq/SRA046/SRA046735/SRX099816/SRR350767.fastq.bz2
gut	SRA046735	SRX099817	16475	ftp://ftp.ddbj.nig.ac.jp/ddbj_database/dra/fastq/SRA046/SRA046735/SRX099817/SRR350768.fastq.bz2
gut	SRA046735	SRX099818	2452	ftp://ftp.ddbj.nig.ac.jp/ddbj_database/dra/fastq/SRA046/SRA046735/SRX099818/SRR350769.fastq.bz2
gut	SRA046735	SRX099819	16170	ftp://ftp.ddbj.nig.ac.jp/ddbj_database/dra/fastq/SRA046/SRA046735/SRX099819/SRR350770.fastq.bz2
gut	SRA046735	SRX099820	14166	ftp://ftp.ddbj.nig.ac.jp/ddbj_database/dra/fastq/SRA046/SRA046735/SRX099820/SRR350771.fastq.bz2
gut	SRA046735	SRX099821	15591	ftp://ftp.ddbj.nig.ac.jp/ddbj_database/dra/fastq/SRA046/SRA046735/SRX099821/SRR350772.fastq.bz2
gut	SRA046735	SRX099822	15675	ftp://ftp.ddbj.nig.ac.jp/ddbj_database/dra/fastq/SRA046/SRA046735/SRX099822/SRR350773.fastq.bz2
gut	SRA046735	SRX099823	17931	ftp://ftp.ddbj.nig.ac.jp/ddbj_database/dra/fastq/SRA046/SRA046735/SRX099823/SRR350774.fastq.bz2
gut	SRA046735	SRX099824	15617	ftp://ftp.ddbj.nig.ac.jp/ddbj_database/dra/fastq/SRA046/SRA046735/SRX099824/SRR350775.fastq.bz2
gut	SRA046735	SRX099825	15620	ftp://ftp.ddbj.nig.ac.jp/ddbj_database/dra/fastq/SRA046/SRA046735/SRX099825/SRR350776.fastq.bz2
gut	SRA046735	SRX099826	15113	ftp://ftp.ddbj.nig.ac.jp/ddbj_database/dra/fastq/SRA046/SRA046735/SRX099826/SRR350777.fastq.bz2
gut	SRA046735	SRX099827	15301	ftp://ftp.ddbj.nig.ac.jp/ddbj_database/dra/fastq/SRA046/SRA046735/SRX099827/SRR350778.fastq.bz2
gut	SRA046735	SRX099828	14739	ftp://ftp.ddbj.nig.ac.jp/ddbj_database/dra/fastq/SRA046/SRA046735/SRX099828/SRR350779.fastq.bz2
gut	SRA046735	SRX099829	11932	ftp://ftp.ddbj.nig.ac.jp/ddbj_database/dra/fastq/SRA046/SRA046735/SRX099829/SRR350780.fastq.bz2
gut	SRA046735	SRX099830	1605	ftp://ftp.ddbj.nig.ac.jp/ddbj_database/dra/fastq/SRA046/SRA046735/SRX099830/SRR350781.fastq.bz2
gut	SRA046735	SRX099831	12457	ftp://ftp.ddbj.nig.ac.jp/ddbj_database/dra/fastq/SRA046/SRA046735/SRX099831/SRR350782.fastq.bz2
gut	SRA046735	SRX099832	11346	ftp://ftp.ddbj.nig.ac.jp/ddbj_database/dra/fastq/SRA046/SRA046735/SRX099832/SRR350783.fastq.bz2
gut	SRA046735	SRX099833	14575	ftp://ftp.ddbj.nig.ac.jp/ddbj_database/dra/fastq/SRA046/SRA046735/SRX099833/SRR350784.fastq.bz2
gut	SRA046735	SRX099834	13713	ftp://ftp.ddbj.nig.ac.jp/ddbj_database/dra/fastq/SRA046/SRA046735/SRX099834/SRR350785.fastq.bz2
gut	SRA046735	SRX099835	14253	ftp://ftp.ddbj.nig.ac.jp/ddbj_database/dra/fastq/SRA046/SRA046735/SRX099835/SRR350786.fastq.bz2
gut	SRA046735	SRX099836	14166	ftp://ftp.ddbj.nig.ac.jp/ddbj_database/dra/fastq/SRA046/SRA046735/SRX099836/SRR350787.fastq.bz2
gut	SRA046735	SRX099837	10526	ftp://ftp.ddbj.nig.ac.jp/ddbj_database/dra/fastq/SRA046/SRA046735/SRX099837/SRR350788.fastq.bz2
gut	SRA046735	SRX099838	13738	ftp://ftp.ddbj.nig.ac.jp/ddbj_database/dra/fastq/SRA046/SRA046735/SRX099838/SRR350789.fastq.bz2
gut	SRA046735	SRX099839	15615	ftp://ftp.ddbj.nig.ac.jp/ddbj_database/dra/fastq/SRA046/SRA046735/SRX099839/SRR350790.fastq.bz2
gut	SRA046735	SRX099840	4884	ftp://ftp.ddbj.nig.ac.jp/ddbj_database/dra/fastq/SRA046/SRA046735/SRX099840/SRR350791.fastq.bz2
gut	SRA046735	SRX099841	13985	ftp://ftp.ddbj.nig.ac.jp/ddbj_database/dra/fastq/SRA046/SRA046735/SRX099841/SRR350792.fastq.bz2
gut	SRA046735	SRX099842	15026	ftp://ftp.ddbj.nig.ac.jp/ddbj_database/dra/fastq/SRA046/SRA046735/SRX099842/SRR350793.fastq.bz2
gut	SRA046735	SRX099843	13932	ftp://ftp.ddbj.nig.ac.jp/ddbj_database/dra/fastq/SRA046/SRA046735/SRX099843/SRR350794.fastq.bz2
gut	SRA046735	SRX099844	10329	ftp://ftp.ddbj.nig.ac.jp/ddbj_database/dra/fastq/SRA046/SRA046735/SRX099844/SRR350795.fastq.bz2
gut	SRA046735	SRX099845	13828	ftp://ftp.ddbj.nig.ac.jp/ddbj_database/dra/fastq/SRA046/SRA046735/SRX099845/SRR350796.fastq.bz2
gut	SRA046735	SRX099846	13289	ftp://ftp.ddbj.nig.ac.jp/ddbj_database/dra/fastq/SRA046/SRA046735/SRX099846/SRR350797.fastq.bz2
gut	SRA046735	SRX099847	12768	ftp://ftp.ddbj.nig.ac.jp/ddbj_database/dra/fastq/SRA046/SRA046735/SRX099847/SRR350798.fastq.bz2
gut	SRA048649	SRX113842	7903	ftp://ftp.ddbj.nig.ac.jp/ddbj_database/dra/fastq/SRA048/SRA048649/SRX113842/SRR393999.fastq.bz2
gut	SRA048649	SRX113843	6039	ftp://ftp.ddbj.nig.ac.jp/ddbj_database/dra/fastq/SRA048/SRA048649/SRX113843/SRR394000.fastq.bz2
gut	SRA048649	SRX113847	5886	ftp://ftp.ddbj.nig.ac.jp/ddbj_database/dra/fastq/SRA048/SRA048649/SRX113847/SRR394004.fastq.bz2
gut	SRA048649	SRX113848	6552	ftp://ftp.ddbj.nig.ac.jp/ddbj_database/dra/fastq/SRA048/SRA048649/SRX113848/SRR394005.fastq.bz2
gut	SRA048649	SRX114280	8390	ftp://ftp.ddbj.nig.ac.jp/ddbj_database/dra/fastq/SRA048/SRA048649/SRX114280/SRR395420.fastq.bz2
gut	SRA048649	SRX114281	8909	ftp://ftp.ddbj.nig.ac.jp/ddbj_database/dra/fastq/SRA048/SRA048649/SRX114281/SRR395421.fastq.bz2
gut	SRA048649	SRX114282	8010	ftp://ftp.ddbj.nig.ac.jp/ddbj_database/dra/fastq/SRA048/SRA048649/SRX114282/SRR395422.fastq.bz2
gut	SRA048649	SRX114283	6556	ftp://ftp.ddbj.nig.ac.jp/ddbj_database/dra/fastq/SRA048/SRA048649/SRX114283/SRR395423.fastq.bz2
gut	SRA048649	SRX114284	3026	ftp://ftp.ddbj.nig.ac.jp/ddbj_database/dra/fastq/SRA048/SRA048649/SRX114284/SRR395424.fastq.bz2
gut	SRA049364	SRX116367	385113	ftp://ftp.ddbj.nig.ac.jp/ddbj_database/dra/fastq/SRA049/SRA049364/SRX116367/SRR534481.fastq.bz2
gut	SRA048649	SRX116742	9848	ftp://ftp.ddbj.nig.ac.jp/ddbj_database/dra/fastq/SRA048/SRA048649/SRX116742/SRR400832.fastq.bz2
gut	SRA048649	SRX116743	6632	ftp://ftp.ddbj.nig.ac.jp/ddbj_database/dra/fastq/SRA048/SRA048649/SRX116743/SRR400833.fastq.bz2
gut	SRA048649	SRX116745	16288	ftp://ftp.ddbj.nig.ac.jp/ddbj_database/dra/fastq/SRA048/SRA048649/SRX116745/SRR400835.fastq.bz2
gut	SRA048649	SRX116749	7935	ftp://ftp.ddbj.nig.ac.jp/ddbj_database/dra/fastq/SRA048/SRA048649/SRX116749/SRR400839.fastq.bz2
gut	SRA048649	SRX116750	8522	ftp://ftp.ddbj.nig.ac.jp/ddbj_database/dra/fastq/SRA048/SRA048649/SRX116750/SRR400840.fastq.bz2
gut	SRA048649	SRX116753	7656	ftp://ftp.ddbj.nig.ac.jp/ddbj_database/dra/fastq/SRA048/SRA048649/SRX116753/SRR400843.fastq.bz2
gut	SRA048649	SRX116754	6416	ftp://ftp.ddbj.nig.ac.jp/ddbj_database/dra/fastq/SRA048/SRA048649/SRX116754/SRR400844.fastq.bz2
gut	SRA048649	SRX116758	5639	ftp://ftp.ddbj.nig.ac.jp/ddbj_database/dra/fastq/SRA048/SRA048649/SRX116758/SRR400851.fastq.bz2
gut	SRA048649	SRX116761	5474	ftp://ftp.ddbj.nig.ac.jp/ddbj_database/dra/fastq/SRA048/SRA048649/SRX116761/SRR400852.fastq.bz2
gut	SRA048649	SRX116764	8671	ftp://ftp.ddbj.nig.ac.jp/ddbj_database/dra/fastq/SRA048/SRA048649/SRX116764/SRR400855.fastq.bz2
gut	SRA048649	SRX116765	6158	ftp://ftp.ddbj.nig.ac.jp/ddbj_database/dra/fastq/SRA048/SRA048649/SRX116765/SRR400856.fastq.bz2
gut	SRA048649	SRX116770	11757	ftp://ftp.ddbj.nig.ac.jp/ddbj_database/dra/fastq/SRA048/SRA048649/SRX116770/SRR400861.fastq.bz2
gut	SRA048649	SRX116771	8257	ftp://ftp.ddbj.nig.ac.jp/ddbj_database/dra/fastq/SRA048/SRA048649/SRX116771/SRR400862.fastq.bz2
gut	SRA048649	SRX116774	3596	ftp://ftp.ddbj.nig.ac.jp/ddbj_database/dra/fastq/SRA048/SRA048649/SRX116774/SRR400865.fastq.bz2
gut	SRA048649	SRX116775	6310	ftp://ftp.ddbj.nig.ac.jp/ddbj_database/dra/fastq/SRA048/SRA048649/SRX116775/SRR400866.fastq.bz2
gut	SRA048649	SRX116776	6479	ftp://ftp.ddbj.nig.ac.jp/ddbj_database/dra/fastq/SRA048/SRA048649/SRX116776/SRR400867.fastq.bz2
gut	SRA048649	SRX116777	5322	ftp://ftp.ddbj.nig.ac.jp/ddbj_database/dra/fastq/SRA048/SRA048649/SRX116777/SRR400868.fastq.bz2
gut	SRA048649	SRX116778	7241	ftp://ftp.ddbj.nig.ac.jp/ddbj_database/dra/fastq/SRA048/SRA048649/SRX116778/SRR400869.fastq.bz2
gut	SRA048649	SRX116779	8659	ftp://ftp.ddbj.nig.ac.jp/ddbj_database/dra/fastq/SRA048/SRA048649/SRX116779/SRR400870.fastq.bz2
gut	SRA048649	SRX116780	6902	ftp://ftp.ddbj.nig.ac.jp/ddbj_database/dra/fastq/SRA048/SRA048649/SRX116780/SRR400871.fastq.bz2
gut	SRA048649	SRX116781	5434	ftp://ftp.ddbj.nig.ac.jp/ddbj_database/dra/fastq/SRA048/SRA048649/SRX116781/SRR400872.fastq.bz2
gut	SRA048649	SRX116782	8491	ftp://ftp.ddbj.nig.ac.jp/ddbj_database/dra/fastq/SRA048/SRA048649/SRX116782/SRR400873.fastq.bz2
gut	SRA048649	SRX116783	10943	ftp://ftp.ddbj.nig.ac.jp/ddbj_database/dra/fastq/SRA048/SRA048649/SRX116783/SRR400874.fastq.bz2
gut	SRA051253	SRX140402	119900	ftp://ftp.ddbj.nig.ac.jp/ddbj_database/dra/fastq/SRA051/SRA051253/SRX140402/SRR478728.fastq.bz2
gut	SRA049925	SRX143930	6831	ftp://ftp.ddbj.nig.ac.jp/ddbj_database/dra/fastq/SRA049/SRA049925/SRX143930/SRR490089.fastq.bz2
gut	SRA049925	SRX143931	8998	ftp://ftp.ddbj.nig.ac.jp/ddbj_database/dra/fastq/SRA049/SRA049925/SRX143931/SRR490090.fastq.bz2
gut	SRA049925	SRX143932	7951	ftp://ftp.ddbj.nig.ac.jp/ddbj_database/dra/fastq/SRA049/SRA049925/SRX143932/SRR490091.fastq.bz2
gut	SRA049925	SRX143933	7665	ftp://ftp.ddbj.nig.ac.jp/ddbj_database/dra/fastq/SRA049/SRA049925/SRX143933/SRR490092.fastq.bz2
gut	SRA049925	SRX143934	11213	ftp://ftp.ddbj.nig.ac.jp/ddbj_database/dra/fastq/SRA049/SRA049925/SRX143934/SRR490093.fastq.bz2
gut	SRA049925	SRX143935	11398	ftp://ftp.ddbj.nig.ac.jp/ddbj_database/dra/fastq/SRA049/SRA049925/SRX143935/SRR490094.fastq.bz2
gut	SRA049925	SRX143936	171267	ftp://ftp.ddbj.nig.ac.jp/ddbj_database/dra/fastq/SRA049/SRA049925/SRX143936/SRR490095.fastq.bz2
gut	SRA049925	SRX143937	121524	ftp://ftp.ddbj.nig.ac.jp/ddbj_database/dra/fastq/SRA049/SRA049925/SRX143937/SRR490096.fastq.bz2
gut	SRA049925	SRX143938	177763	ftp://ftp.ddbj.nig.ac.jp/ddbj_database/dra/fastq/SRA049/SRA049925/SRX143938/SRR490097.fastq.bz2
gut	SRA049925	SRX143939	141676	ftp://ftp.ddbj.nig.ac.jp/ddbj_database/dra/fastq/SRA049/SRA049925/SRX143939/SRR490098.fastq.bz2
gut	SRA049925	SRX143940	225171	ftp://ftp.ddbj.nig.ac.jp/ddbj_database/dra/fastq/SRA049/SRA049925/SRX143940/SRR490099.fastq.bz2
gut	SRA049925	SRX143941	187221	ftp://ftp.ddbj.nig.ac.jp/ddbj_database/dra/fastq/SRA049/SRA049925/SRX143941/SRR490100.fastq.bz2
gut	SRA049925	SRX143942	166451	ftp://ftp.ddbj.nig.ac.jp/ddbj_database/dra/fastq/SRA049/SRA049925/SRX143942/SRR490102.fastq.bz2
gut	SRA049925	SRX143943	10513	ftp://ftp.ddbj.nig.ac.jp/ddbj_database/dra/fastq/SRA049/SRA049925/SRX143943/SRR490105.fastq.bz2
gut	SRA049925	SRX143944	10995	ftp://ftp.ddbj.nig.ac.jp/ddbj_database/dra/fastq/SRA049/SRA049925/SRX143944/SRR490106.fastq.bz2
gut	SRA049925	SRX143945	22920	ftp://ftp.ddbj.nig.ac.jp/ddbj_database/dra/fastq/SRA049/SRA049925/SRX143945/SRR490107.fastq.bz2
gut	SRA049925	SRX143946	24904	ftp://ftp.ddbj.nig.ac.jp/ddbj_database/dra/fastq/SRA049/SRA049925/SRX143946/SRR490108.fastq.bz2
gut	SRA049925	SRX143947	115811	ftp://ftp.ddbj.nig.ac.jp/ddbj_database/dra/fastq/SRA049/SRA049925/SRX143947/SRR490109.fastq.bz2
gut	SRA049925	SRX143948	228272	ftp://ftp.ddbj.nig.ac.jp/ddbj_database/dra/fastq/SRA049/SRA049925/SRX143948/SRR490110.fastq.bz2
gut	SRA049925	SRX143949	233486	ftp://ftp.ddbj.nig.ac.jp/ddbj_database/dra/fastq/SRA049/SRA049925/SRX143949/SRR490111.fastq.bz2
gut	SRA049925	SRX143950	179703	ftp://ftp.ddbj.nig.ac.jp/ddbj_database/dra/fastq/SRA049/SRA049925/SRX143950/SRR490112.fastq.bz2
gut	SRA049925	SRX143951	187764	ftp://ftp.ddbj.nig.ac.jp/ddbj_database/dra/fastq/SRA049/SRA049925/SRX143951/SRR490113.fastq.bz2
gut	SRA049925	SRX143952	114399	ftp://ftp.ddbj.nig.ac.jp/ddbj_database/dra/fastq/SRA049/SRA049925/SRX143952/SRR490114.fastq.bz2
gut	SRA049925	SRX143953	44059	ftp://ftp.ddbj.nig.ac.jp/ddbj_database/dra/fastq/SRA049/SRA049925/SRX143953/SRR490115.fastq.bz2
gut	SRA049925	SRX143954	215299	ftp://ftp.ddbj.nig.ac.jp/ddbj_database/dra/fastq/SRA049/SRA049925/SRX143954/SRR490116.fastq.bz2
gut	SRA052136	SRX144557	42443	ftp://ftp.ddbj.nig.ac.jp/ddbj_database/dra/fastq/SRA052/SRA052136/SRX144557/SRR491182.fastq.bz2
gut	SRA052136	SRX144557	44927	ftp://ftp.ddbj.nig.ac.jp/ddbj_database/dra/fastq/SRA052/SRA052136/SRX144557/SRR491183.fastq.bz2
gut	SRA052187	SRX144729	8081	ftp://ftp.ddbj.nig.ac.jp/ddbj_database/dra/fastq/SRA052/SRA052187/SRX144729/SRR491389.fastq.bz2
gut	SRA052187	SRX144730	2837	ftp://ftp.ddbj.nig.ac.jp/ddbj_database/dra/fastq/SRA052/SRA052187/SRX144730/SRR491390.fastq.bz2
gut	SRA052187	SRX144731	4877	ftp://ftp.ddbj.nig.ac.jp/ddbj_database/dra/fastq/SRA052/SRA052187/SRX144731/SRR491391.fastq.bz2
gut	SRA052187	SRX144732	4830	ftp://ftp.ddbj.nig.ac.jp/ddbj_database/dra/fastq/SRA052/SRA052187/SRX144732/SRR491392.fastq.bz2
gut	SRA052187	SRX144733	3559	ftp://ftp.ddbj.nig.ac.jp/ddbj_database/dra/fastq/SRA052/SRA052187/SRX144733/SRR491393.fastq.bz2
gut	SRA052187	SRX144734	3720	ftp://ftp.ddbj.nig.ac.jp/ddbj_database/dra/fastq/SRA052/SRA052187/SRX144734/SRR491394.fastq.bz2
gut	SRA052187	SRX144735	3826	ftp://ftp.ddbj.nig.ac.jp/ddbj_database/dra/fastq/SRA052/SRA052187/SRX144735/SRR491395.fastq.bz2
gut	SRA052187	SRX144736	5005	ftp://ftp.ddbj.nig.ac.jp/ddbj_database/dra/fastq/SRA052/SRA052187/SRX144736/SRR491396.fastq.bz2
gut	SRA052187	SRX144737	4601	ftp://ftp.ddbj.nig.ac.jp/ddbj_database/dra/fastq/SRA052/SRA052187/SRX144737/SRR491397.fastq.bz2
gut	SRA052187	SRX144738	7745	ftp://ftp.ddbj.nig.ac.jp/ddbj_database/dra/fastq/SRA052/SRA052187/SRX144738/SRR491398.fastq.bz2
gut	SRA052187	SRX144739	6918	ftp://ftp.ddbj.nig.ac.jp/ddbj_database/dra/fastq/SRA052/SRA052187/SRX144739/SRR491399.fastq.bz2
gut	SRA052187	SRX144740	9678	ftp://ftp.ddbj.nig.ac.jp/ddbj_database/dra/fastq/SRA052/SRA052187/SRX144740/SRR491400.fastq.bz2
gut	SRA052187	SRX144741	11002	ftp://ftp.ddbj.nig.ac.jp/ddbj_database/dra/fastq/SRA052/SRA052187/SRX144741/SRR491401.fastq.bz2
gut	SRA052187	SRX144742	6929	ftp://ftp.ddbj.nig.ac.jp/ddbj_database/dra/fastq/SRA052/SRA052187/SRX144742/SRR491402.fastq.bz2
gut	SRA052187	SRX144743	6938	ftp://ftp.ddbj.nig.ac.jp/ddbj_database/dra/fastq/SRA052/SRA052187/SRX144743/SRR491403.fastq.bz2
gut	SRA052187	SRX144744	6366	ftp://ftp.ddbj.nig.ac.jp/ddbj_database/dra/fastq/SRA052/SRA052187/SRX144744/SRR491404.fastq.bz2
gut	SRA052187	SRX144745	12854	ftp://ftp.ddbj.nig.ac.jp/ddbj_database/dra/fastq/SRA052/SRA052187/SRX144745/SRR491405.fastq.bz2
gut	SRA052187	SRX144746	13509	ftp://ftp.ddbj.nig.ac.jp/ddbj_database/dra/fastq/SRA052/SRA052187/SRX144746/SRR491406.fastq.bz2
gut	SRA052187	SRX144747	6264	ftp://ftp.ddbj.nig.ac.jp/ddbj_database/dra/fastq/SRA052/SRA052187/SRX144747/SRR491407.fastq.bz2
gut	SRA052187	SRX144748	9068	ftp://ftp.ddbj.nig.ac.jp/ddbj_database/dra/fastq/SRA052/SRA052187/SRX144748/SRR491408.fastq.bz2
gut	SRA052360	SRX146063	120446	ftp://ftp.ddbj.nig.ac.jp/ddbj_database/dra/fastq/SRA052/SRA052360/SRX146063/SRR494180.fastq.bz2
gut	SRA057090	SRX174831	8590	ftp://ftp.ddbj.nig.ac.jp/ddbj_database/dra/fastq/SRA057/SRA057090/SRX174831/SRR535830.fastq.bz2
gut	SRA057090	SRX174832	5966	ftp://ftp.ddbj.nig.ac.jp/ddbj_database/dra/fastq/SRA057/SRA057090/SRX174832/SRR535831.fastq.bz2
gut	SRA057090	SRX174970	4349	ftp://ftp.ddbj.nig.ac.jp/ddbj_database/dra/fastq/SRA057/SRA057090/SRX174970/SRR535853.fastq.bz2
gut	SRA057090	SRX174971	5264	ftp://ftp.ddbj.nig.ac.jp/ddbj_database/dra/fastq/SRA057/SRA057090/SRX174971/SRR535854.fastq.bz2
gut	SRA057090	SRX174972	4035	ftp://ftp.ddbj.nig.ac.jp/ddbj_database/dra/fastq/SRA057/SRA057090/SRX174972/SRR535855.fastq.bz2
gut	SRA057090	SRX174973	7466	ftp://ftp.ddbj.nig.ac.jp/ddbj_database/dra/fastq/SRA057/SRA057090/SRX174973/SRR535856.fastq.bz2
gut	SRA057090	SRX174974	6975	ftp://ftp.ddbj.nig.ac.jp/ddbj_database/dra/fastq/SRA057/SRA057090/SRX174974/SRR535857.fastq.bz2
gut	SRA057090	SRX174975	5877	ftp://ftp.ddbj.nig.ac.jp/ddbj_database/dra/fastq/SRA057/SRA057090/SRX174975/SRR535858.fastq.bz2
gut	SRA057090	SRX174976	6346	ftp://ftp.ddbj.nig.ac.jp/ddbj_database/dra/fastq/SRA057/SRA057090/SRX174976/SRR535859.fastq.bz2
gut	SRA057090	SRX174977	5026	ftp://ftp.ddbj.nig.ac.jp/ddbj_database/dra/fastq/SRA057/SRA057090/SRX174977/SRR535860.fastq.bz2
gut	SRA057090	SRX174978	3847	ftp://ftp.ddbj.nig.ac.jp/ddbj_database/dra/fastq/SRA057/SRA057090/SRX174978/SRR535861.fastq.bz2
gut	SRA057090	SRX174979	5194	ftp://ftp.ddbj.nig.ac.jp/ddbj_database/dra/fastq/SRA057/SRA057090/SRX174979/SRR535862.fastq.bz2
gut	SRA057090	SRX174980	4972	ftp://ftp.ddbj.nig.ac.jp/ddbj_database/dra/fastq/SRA057/SRA057090/SRX174980/SRR535863.fastq.bz2
gut	SRA057090	SRX174981	5126	ftp://ftp.ddbj.nig.ac.jp/ddbj_database/dra/fastq/SRA057/SRA057090/SRX174981/SRR535864.fastq.bz2
gut	SRA057090	SRX174982	6149	ftp://ftp.ddbj.nig.ac.jp/ddbj_database/dra/fastq/SRA057/SRA057090/SRX174982/SRR535865.fastq.bz2
gut	SRA057090	SRX174983	7270	ftp://ftp.ddbj.nig.ac.jp/ddbj_database/dra/fastq/SRA057/SRA057090/SRX174983/SRR535866.fastq.bz2
gut	SRA057090	SRX174984	5628	ftp://ftp.ddbj.nig.ac.jp/ddbj_database/dra/fastq/SRA057/SRA057090/SRX174984/SRR535867.fastq.bz2
gut	SRA057090	SRX174985	4545	ftp://ftp.ddbj.nig.ac.jp/ddbj_database/dra/fastq/SRA057/SRA057090/SRX174985/SRR535868.fastq.bz2
gut	SRA057090	SRX174986	5496	ftp://ftp.ddbj.nig.ac.jp/ddbj_database/dra/fastq/SRA057/SRA057090/SRX174986/SRR535869.fastq.bz2
gut	SRA057090	SRX174987	7746	ftp://ftp.ddbj.nig.ac.jp/ddbj_database/dra/fastq/SRA057/SRA057090/SRX174987/SRR535870.fastq.bz2
gut	SRA057090	SRX174988	4778	ftp://ftp.ddbj.nig.ac.jp/ddbj_database/dra/fastq/SRA057/SRA057090/SRX174988/SRR535871.fastq.bz2
gut	SRA057090	SRX174989	4911	ftp://ftp.ddbj.nig.ac.jp/ddbj_database/dra/fastq/SRA057/SRA057090/SRX174989/SRR535872.fastq.bz2
gut	SRA057090	SRX174990	4993	ftp://ftp.ddbj.nig.ac.jp/ddbj_database/dra/fastq/SRA057/SRA057090/SRX174990/SRR535873.fastq.bz2
gut	SRA057090	SRX174991	4865	ftp://ftp.ddbj.nig.ac.jp/ddbj_database/dra/fastq/SRA057/SRA057090/SRX174991/SRR535874.fastq.bz2
gut	SRA057090	SRX174992	5632	ftp://ftp.ddbj.nig.ac.jp/ddbj_database/dra/fastq/SRA057/SRA057090/SRX174992/SRR535875.fastq.bz2
gut	SRA057090	SRX174993	5949	ftp://ftp.ddbj.nig.ac.jp/ddbj_database/dra/fastq/SRA057/SRA057090/SRX174993/SRR535876.fastq.bz2
gut	SRA057090	SRX174994	4884	ftp://ftp.ddbj.nig.ac.jp/ddbj_database/dra/fastq/SRA057/SRA057090/SRX174994/SRR535877.fastq.bz2
gut	SRA057090	SRX174995	6820	ftp://ftp.ddbj.nig.ac.jp/ddbj_database/dra/fastq/SRA057/SRA057090/SRX174995/SRR535878.fastq.bz2
gut	SRA057090	SRX174996	5464	ftp://ftp.ddbj.nig.ac.jp/ddbj_database/dra/fastq/SRA057/SRA057090/SRX174996/SRR535879.fastq.bz2
gut	SRA057090	SRX174997	4278	ftp://ftp.ddbj.nig.ac.jp/ddbj_database/dra/fastq/SRA057/SRA057090/SRX174997/SRR535880.fastq.bz2
gut	SRA057090	SRX174998	4949	ftp://ftp.ddbj.nig.ac.jp/ddbj_database/dra/fastq/SRA057/SRA057090/SRX174998/SRR535881.fastq.bz2
gut	SRA057090	SRX174999	6964	ftp://ftp.ddbj.nig.ac.jp/ddbj_database/dra/fastq/SRA057/SRA057090/SRX174999/SRR535882.fastq.bz2
gut	SRA057090	SRX175000	6325	ftp://ftp.ddbj.nig.ac.jp/ddbj_database/dra/fastq/SRA057/SRA057090/SRX175000/SRR535883.fastq.bz2
gut	SRA057090	SRX175001	3988	ftp://ftp.ddbj.nig.ac.jp/ddbj_database/dra/fastq/SRA057/SRA057090/SRX175001/SRR535884.fastq.bz2
gut	SRA057090	SRX175002	4237	ftp://ftp.ddbj.nig.ac.jp/ddbj_database/dra/fastq/SRA057/SRA057090/SRX175002/SRR535885.fastq.bz2
gut	SRA057090	SRX175003	6520	ftp://ftp.ddbj.nig.ac.jp/ddbj_database/dra/fastq/SRA057/SRA057090/SRX175003/SRR535886.fastq.bz2
gut	SRA057090	SRX175004	5898	ftp://ftp.ddbj.nig.ac.jp/ddbj_database/dra/fastq/SRA057/SRA057090/SRX175004/SRR535887.fastq.bz2
gut	SRA057090	SRX175005	6765	ftp://ftp.ddbj.nig.ac.jp/ddbj_database/dra/fastq/SRA057/SRA057090/SRX175005/SRR535888.fastq.bz2
gut	SRA057090	SRX175006	4799	ftp://ftp.ddbj.nig.ac.jp/ddbj_database/dra/fastq/SRA057/SRA057090/SRX175006/SRR535889.fastq.bz2
gut	SRA057090	SRX175008	5377	ftp://ftp.ddbj.nig.ac.jp/ddbj_database/dra/fastq/SRA057/SRA057090/SRX175008/SRR535891.fastq.bz2
gut	SRA057090	SRX175009	5436	ftp://ftp.ddbj.nig.ac.jp/ddbj_database/dra/fastq/SRA057/SRA057090/SRX175009/SRR535892.fastq.bz2
gut	SRA057090	SRX175010	8898	ftp://ftp.ddbj.nig.ac.jp/ddbj_database/dra/fastq/SRA057/SRA057090/SRX175010/SRR535893.fastq.bz2
gut	SRA057090	SRX175011	12899	ftp://ftp.ddbj.nig.ac.jp/ddbj_database/dra/fastq/SRA057/SRA057090/SRX175011/SRR535894.fastq.bz2
gut	SRA057090	SRX175012	5128	ftp://ftp.ddbj.nig.ac.jp/ddbj_database/dra/fastq/SRA057/SRA057090/SRX175012/SRR535895.fastq.bz2
gut	SRA057090	SRX175013	6514	ftp://ftp.ddbj.nig.ac.jp/ddbj_database/dra/fastq/SRA057/SRA057090/SRX175013/SRR535896.fastq.bz2
gut	SRA057090	SRX175014	7132	ftp://ftp.ddbj.nig.ac.jp/ddbj_database/dra/fastq/SRA057/SRA057090/SRX175014/SRR535897.fastq.bz2
gut	SRA057090	SRX175015	9321	ftp://ftp.ddbj.nig.ac.jp/ddbj_database/dra/fastq/SRA057/SRA057090/SRX175015/SRR535898.fastq.bz2
gut	SRA057090	SRX175016	9475	ftp://ftp.ddbj.nig.ac.jp/ddbj_database/dra/fastq/SRA057/SRA057090/SRX175016/SRR535899.fastq.bz2
gut	SRA057090	SRX175017	3606	ftp://ftp.ddbj.nig.ac.jp/ddbj_database/dra/fastq/SRA057/SRA057090/SRX175017/SRR535900.fastq.bz2
gut	SRA057090	SRX175018	10533	ftp://ftp.ddbj.nig.ac.jp/ddbj_database/dra/fastq/SRA057/SRA057090/SRX175018/SRR535901.fastq.bz2
gut	SRA057090	SRX175019	9646	ftp://ftp.ddbj.nig.ac.jp/ddbj_database/dra/fastq/SRA057/SRA057090/SRX175019/SRR535902.fastq.bz2
gut	SRA057090	SRX175020	6740	ftp://ftp.ddbj.nig.ac.jp/ddbj_database/dra/fastq/SRA057/SRA057090/SRX175020/SRR535903.fastq.bz2
gut	SRA057090	SRX175021	12776	ftp://ftp.ddbj.nig.ac.jp/ddbj_database/dra/fastq/SRA057/SRA057090/SRX175021/SRR535904.fastq.bz2
gut	SRA057090	SRX175022	4680	ftp://ftp.ddbj.nig.ac.jp/ddbj_database/dra/fastq/SRA057/SRA057090/SRX175022/SRR535905.fastq.bz2
gut	SRA057090	SRX175023	9610	ftp://ftp.ddbj.nig.ac.jp/ddbj_database/dra/fastq/SRA057/SRA057090/SRX175023/SRR535906.fastq.bz2
gut	SRA057090	SRX175024	8204	ftp://ftp.ddbj.nig.ac.jp/ddbj_database/dra/fastq/SRA057/SRA057090/SRX175024/SRR535907.fastq.bz2
gut	SRA057090	SRX175025	4265	ftp://ftp.ddbj.nig.ac.jp/ddbj_database/dra/fastq/SRA057/SRA057090/SRX175025/SRR535908.fastq.bz2
gut	SRA057090	SRX175026	5797	ftp://ftp.ddbj.nig.ac.jp/ddbj_database/dra/fastq/SRA057/SRA057090/SRX175026/SRR535909.fastq.bz2
gut	SRA057090	SRX175027	7599	ftp://ftp.ddbj.nig.ac.jp/ddbj_database/dra/fastq/SRA057/SRA057090/SRX175027/SRR535910.fastq.bz2
gut	SRA057090	SRX175028	10577	ftp://ftp.ddbj.nig.ac.jp/ddbj_database/dra/fastq/SRA057/SRA057090/SRX175028/SRR535911.fastq.bz2
gut	SRA057090	SRX175030	8660	ftp://ftp.ddbj.nig.ac.jp/ddbj_database/dra/fastq/SRA057/SRA057090/SRX175030/SRR535912.fastq.bz2
gut	SRA057090	SRX175031	8182	ftp://ftp.ddbj.nig.ac.jp/ddbj_database/dra/fastq/SRA057/SRA057090/SRX175031/SRR535914.fastq.bz2
gut	SRA057090	SRX175032	7798	ftp://ftp.ddbj.nig.ac.jp/ddbj_database/dra/fastq/SRA057/SRA057090/SRX175032/SRR535915.fastq.bz2
gut	SRA057090	SRX175033	8129	ftp://ftp.ddbj.nig.ac.jp/ddbj_database/dra/fastq/SRA057/SRA057090/SRX175033/SRR535916.fastq.bz2
gut	SRA057090	SRX175034	9882	ftp://ftp.ddbj.nig.ac.jp/ddbj_database/dra/fastq/SRA057/SRA057090/SRX175034/SRR535917.fastq.bz2
gut	SRA057090	SRX175035	10738	ftp://ftp.ddbj.nig.ac.jp/ddbj_database/dra/fastq/SRA057/SRA057090/SRX175035/SRR535918.fastq.bz2
gut	SRA057090	SRX175036	11713	ftp://ftp.ddbj.nig.ac.jp/ddbj_database/dra/fastq/SRA057/SRA057090/SRX175036/SRR535919.fastq.bz2
gut	SRA057090	SRX175037	10264	ftp://ftp.ddbj.nig.ac.jp/ddbj_database/dra/fastq/SRA057/SRA057090/SRX175037/SRR535920.fastq.bz2
gut	SRA057090	SRX175038	5236	ftp://ftp.ddbj.nig.ac.jp/ddbj_database/dra/fastq/SRA057/SRA057090/SRX175038/SRR535921.fastq.bz2
gut	SRA057090	SRX175039	10939	ftp://ftp.ddbj.nig.ac.jp/ddbj_database/dra/fastq/SRA057/SRA057090/SRX175039/SRR535922.fastq.bz2
[truncated: 17,669 more rows]
