# Supplementary material for: Generalist species drive microbial dispersion and evolution
Source: Nat Commun. 2017 Oct 27;8:1162. doi: 10.1038/s41467-017-01265-1 (PMC5660117; doi:10.1038/s41467-017-01265-1)
Supplement: Supplementary file 6 — Supplementary Dataset 3 [file 41467_2017_1265_MOESM6_ESM.xlsx]

## Sheet: All Specialist & Generalist
List of classified generalists and specialists
Cluster Representative SILVA ID	SILVA ID	Classification
AAZI01000013.414.1959	AAZI01000013.414.1959	Generalist
AAZI01000013.414.1959	AAZE01000026.1.1540	Generalist
AB067729.1.1495	AUES01000021.30985.32455	Generalist
AB067729.1.1495	AB067729.1.1495	Generalist
AB067729.1.1495	KJ605859.1.1466	Generalist
AB067729.1.1495	JF198545.1.1309	Generalist
AB067729.1.1495	FJ193304.1.1447	Generalist
AB074506.1.1446	EU704733.1.1237	Generalist
AB074506.1.1446	AM709635.1.1456	Generalist
AB074506.1.1446	AB074506.1.1446	Generalist
AB087717.1.1482	D15063.1.1324	Generalist
AB087717.1.1482	AB087717.1.1482	Generalist
AB087717.1.1482	AM998822.1.1388	Generalist
AB116128.1.1495	JX001333.1.1473	Generalist
AB116128.1.1495	AJ535639.1.1423	Generalist
AB116128.1.1495	AB116128.1.1495	Generalist
AB116128.1.1495	AJ535638.1.1486	Generalist
AB188211.1.1513	KF150695.1.1411	Generalist
AB188211.1.1513	ATWJ01000007.700437.701940	Generalist
AB188211.1.1513	FJ675121.1.1383	Generalist
AB188211.1.1513	AB188211.1.1513	Generalist
AB188211.1.1513	HM270275.1.1341	Generalist
AB193261.1.1528	FR682689.1.1485	Generalist
AB193261.1.1528	AB193261.1.1528	Generalist
AB193261.1.1528	EU710748.1.1455	Generalist
AB193261.1.1528	FJ542906.1.1496	Generalist
AB193960.1.1440	AB193960.1.1440	Generalist
AB198589.1.1359	KM200439.1.1504	Generalist
AB198589.1.1359	KF595153.1.1468	Generalist
AB198589.1.1359	AB198589.1.1359	Generalist
AB198589.1.1359	JQ407960.1.1361	Generalist
AB198589.1.1359	JN023771.1.1491	Generalist
AB200296.1.1447	KC189756.1.1450	Generalist
AB200296.1.1447	AB200296.1.1447	Generalist
AB200296.1.1447	FN824879.1.1231	Generalist
AB231993.1.1477	JF126398.1.1306	Generalist
AB231993.1.1477	AB231993.1.1477	Generalist
AB231993.1.1477	AY444983.1.1437	Generalist
AB231993.1.1477	EU341280.1.1430	Generalist
AB240290.1.1408	HM066524.1.1460	Generalist
AB240290.1.1408	AB240290.1.1408	Generalist
AB240290.1.1408	HQ674816.1.1460	Generalist
AB240290.1.1408	FJ444677.1.1450	Generalist
AB240290.1.1408	HQ592596.1.1451	Generalist
AB240290.1.1408	HQ011391.1.1453	Generalist
AB240290.1.1408	JF176943.1.1310	Generalist
AB240290.1.1408	FJ236052.1.1453	Generalist
AB240290.1.1408	FJ479332.1.1451	Generalist
AB240319.1.1455	AB240319.1.1455	Generalist
AB240334.1.1506	HQ810405.1.1468	Generalist
AB240334.1.1506	AB240334.1.1506	Generalist
AB240334.1.1506	JF922405.1.1509	Generalist
AB240354.1.1485	AUNN02000051.486.1989	Generalist
AB240354.1.1485	JQ218918.1.1476	Generalist
AB240354.1.1485	HM299084.1.1345	Generalist
AB240354.1.1485	FJ204423.1.1343	Generalist
AB240354.1.1485	JQ218923.1.1476	Generalist
AB240354.1.1485	KM252975.1.1439	Generalist
AB240354.1.1485	EF125953.1.1485	Generalist
AB240354.1.1485	AB240354.1.1485	Generalist
AB245369.1.1451	AB245369.1.1451	Generalist
AB245375.1.1498	AB245375.1.1498	Generalist
AB245375.1.1498	JX133494.1.1510	Generalist
AB252936.1.1496	AB252936.1.1496	Generalist
AB264798.1.1521	KJ123775.1.1501	Generalist
AB264798.1.1521	AB264798.1.1521	Generalist
AB264798.1.1521	GU201546.1.1484	Generalist
AB270041.1.1407	AB270041.1.1407	Generalist
AB286027.1.1469	JFYO01000010.2.1393	Generalist
AB286027.1.1469	EU440992.1.1487	Generalist
AB286027.1.1469	AB330407.1.1466	Generalist
AB286027.1.1469	HF571537.1.1341	Generalist
AB286027.1.1469	JF123916.1.1345	Generalist
AB286027.1.1469	HM317824.1.1342	Generalist
AB286027.1.1469	AB286027.1.1469	Generalist
AB286027.1.1469	HM109608.1.1366	Generalist
AB286027.1.1469	HM270352.1.1342	Generalist
AB286027.1.1469	HQ588856.1.1517	Generalist
AB286027.1.1469	AJ853910.1.1437	Generalist
AB286027.1.1469	JHUJ01068446.4270.5772	Generalist
AB286027.1.1469	JX067695.1.1436	Generalist
AB286027.1.1469	JF228076.1.1342	Generalist
AB286027.1.1469	JF417734.1.1483	Generalist
AB286027.1.1469	AJ576398.1.1446	Generalist
AB286027.1.1469	HK241393.1.1474	Generalist
AB302339.1.1417	AB302339.1.1417	Generalist
AB355058.1.1482	AB355058.1.1482	Generalist
AB364708.1.1402	HM278947.1.1302	Generalist
AB364708.1.1402	AB364708.1.1402	Generalist
AB368775.1.1433	AB368775.1.1433	Generalist
AB368775.1.1433	AP014724.48177.49665	Generalist
AB368775.1.1433	AP014723.1867405.1868893	Generalist
AB368775.1.1433	KF836224.1.1468	Generalist
AB376084.1.1519	AB376084.1.1519	Generalist
AB376084.1.1519	DQ129244.1.1500	Generalist
AB376084.1.1519	JQ014605.1.1437	Generalist
AB473915.1.1479	JQ390519.1.1427	Generalist
AB473915.1.1479	FM873182.1.1439	Generalist
AB473915.1.1479	AB473915.1.1479	Generalist
AB473915.1.1479	AB636953.1.1445	Generalist
AB478659.1.1502	AB478659.1.1502	Generalist
AB478659.1.1502	CP002355.657238.658737	Generalist
AB478689.1.1479	FR682701.1.1439	Generalist
AB478689.1.1479	AB478689.1.1479	Generalist
AB478689.1.1479	KJ577444.1.1453	Generalist
AB486785.1.1394	AB486785.1.1394	Generalist
AB495171.1.1485	DQ490452.1.1487	Generalist
AB495171.1.1485	AB495171.1.1485	Generalist
AB506292.1.1504	AB506380.1.1505	Generalist
AB506292.1.1504	CP006721.5037619.5039119	Generalist
AB506292.1.1504	AFWX01000002.1658084.1659577	Generalist
AB506292.1.1504	AY133085.1.1334	Generalist
AB506292.1.1504	KJ206852.1.1472	Generalist
AB506292.1.1504	CP006777.446133.447637	Generalist
AB506292.1.1504	AB506292.1.1504	Generalist
AB506292.1.1504	EU236242.1.1369	Generalist
AB506292.1.1504	JX872352.1.1458	Generalist
AB506292.1.1504	JX489966.1.1476	Generalist
AB506292.1.1504	JN977328.1.1506	Generalist
AB511014.1.1469	AB511014.1.1469	Generalist
AB540016.1.1369	JNIK01000012.94.1594	Generalist
AB540016.1.1369	AB540016.1.1369	Generalist
AB540016.1.1369	EU133048.1.1331	Generalist
AB540016.1.1369	HM366501.1.1479	Generalist
AB540016.1.1369	HM288306.1.1339	Generalist
AB540016.1.1369	DQ347892.1.1437	Generalist
AB547695.1.1489	FJ557681.1.1399	Generalist
AB547695.1.1489	AB547695.1.1489	Generalist
AB559602.1.1522	AB559602.1.1522	Generalist
AB559602.1.1522	JF233162.1.1351	Generalist
AB559602.1.1522	DQ798277.1.1390	Generalist
AB559602.1.1522	DQ824301.1.1389	Generalist
AB565480.1.1484	AB565480.1.1484	Generalist
AB606341.1.1496	AB606341.1.1496	Generalist
AB630429.1.1409	AB630429.1.1409	Generalist
AB637338.1.1463	AB637338.1.1463	Generalist
AB648943.1.1485	KC554857.1.1521	Generalist
AB648943.1.1485	FJ479046.1.1487	Generalist
AB648943.1.1485	AB648943.1.1485	Generalist
AB661535.1.1480	AB661535.1.1480	Generalist
AB672248.1.1444	AB672248.1.1444	Generalist
AB672248.1.1444	KC554755.1.1475	Generalist
AB672248.1.1444	JF145486.1.1340	Generalist
AB675374.1.1422	EU799100.1.1453	Generalist
AB675374.1.1422	JF429376.1.1452	Generalist
AB675374.1.1422	DQ532295.1.1452	Generalist
AB675374.1.1422	CP009122.159052.160528	Generalist
AB675374.1.1422	AB675374.1.1422	Generalist
AB675374.1.1422	JN082683.1.1419	Generalist
AB675374.1.1422	FN692025.1.1284	Generalist
AB675374.1.1422	HQ015455.1.1452	Generalist
AB675374.1.1422	EU369124.1.1450	Generalist
AB677952.1.1422	CP000764.691784.693327	Generalist
AB677952.1.1422	JNOD01000017.2059.3595	Generalist
AB677952.1.1422	AB677952.1.1422	Generalist
AB677952.1.1422	DQ448792.1.1517	Generalist
AB677952.1.1422	AAJM01000140.1744.3228	Generalist
AB681370.1.1414	AB681370.1.1414	Generalist
AB681382.1.1447	JQ798421.1.1483	Generalist
AB681382.1.1447	AM933506.1.1415	Generalist
AB681382.1.1447	AB681382.1.1447	Generalist
AB682650.1.1457	AB682650.1.1457	Generalist
AB683142.1.1444	FM955875.1.1470	Generalist
AB683142.1.1444	AB683142.1.1444	Generalist
AB683142.1.1444	KF010659.1.1444	Generalist
AB690719.1.1396	AB690719.1.1396	Generalist
AB690719.1.1396	EU801059.1.1429	Generalist
AB695826.1.1472	JN650245.1.1471	Generalist
AB695826.1.1472	KJ600916.1.1521	Generalist
AB695826.1.1472	AB695826.1.1472	Generalist
AB695826.1.1472	JQ793396.1.1513	Generalist
AB698682.1.1444	FJ382038.1.1348	Generalist
AB698682.1.1444	FP103042.1903061.1904538	Generalist
AB698682.1.1444	DQ532136.1.1446	Generalist
AB698682.1.1444	AB698682.1.1444	Generalist
AB746559.1.1514	FJ682398.1.1385	Generalist
AB746559.1.1514	FJ683642.1.1383	Generalist
AB746559.1.1514	AB746559.1.1514	Generalist
AB821078.1.1395	AB821078.1.1395	Generalist
AB821079.1.1524	AB821079.1.1524	Generalist
AB821079.1.1524	JX133589.1.1511	Generalist
AB821079.1.1524	HM331037.1.1367	Generalist
AB821079.1.1524	AB821089.1.1525	Generalist
AB821107.1.1449	AB821107.1.1449	Generalist
AB821107.1.1449	KJ192179.1.1451	Generalist
AB909962.1.1506	AB909962.1.1506	Generalist
AB909962.1.1506	FN397520.1.1493	Generalist
AB909962.1.1506	FN666260.1.1503	Generalist
AB930779.1.1445	AB930779.1.1445	Generalist
AB980258.1.1459	HQ537066.1.1351	Generalist
AB980258.1.1459	CP002994.2020050.2021564	Generalist
AB980258.1.1459	AORZ01000256.14.1547	Generalist
AB980258.1.1459	KM229361.1.1445	Generalist
AB980258.1.1459	HQ992750.1.1488	Generalist
AB980258.1.1459	JOIK01000167.88.1594	Generalist
AB980258.1.1459	KF194350.1.1421	Generalist
AB980258.1.1459	JODR01000063.3484.4850	Generalist
AB980258.1.1459	KC856863.1.1378	Generalist
AB980258.1.1459	JQNR01000005.1672750.1674254	Generalist
AB980258.1.1459	DQ129579.1.1487	Generalist
AB980258.1.1459	DQ026669.1.1574	Generalist
AB980258.1.1459	AB980258.1.1459	Generalist
AB980258.1.1459	JOHT01000074.28.1536	Generalist
AB980258.1.1459	EF012114.1.1490	Generalist
AB980258.1.1459	AB980261.1.1461	Generalist
AB980258.1.1459	ALAP01000079.409.1915	Generalist
AB980258.1.1459	JSFP01000035.33654.35162	Generalist
AB980258.1.1459	EF012091.1.1489	Generalist
AB980258.1.1459	JX011425.1.1237	Generalist
AB980258.1.1459	EF654100.1.1536	Generalist
AB989810.1.1472	AB989810.1.1472	Generalist
AB989810.1.1472	GQ029865.1.1371	Generalist
ACGU01000081.106.1657	CBUN010000205.2967.4518	Generalist
ACGU01000081.106.1657	ACGU01000081.106.1657	Generalist
ACGU01000081.106.1657	HM823888.1.1385	Generalist
ACGU01000081.106.1657	JQ083425.1.1528	Generalist
ACGU01000081.106.1657	JF237350.1.1385	Generalist
ACGU01000081.106.1657	AY349383.1.1553	Generalist
ACGU01000081.106.1657	HQ803466.1.1475	Generalist
ACLC01000066.59208.60686	ACLC01000066.59208.60686	Generalist
ACNN01000021.414.1888	KF066110.1.1362	Generalist
ACNN01000021.414.1888	ACNN01000021.414.1888	Generalist
ACNN01000021.414.1888	AY207057.1.1449	Generalist
ACVB02000032.1184.2683	ACVB02000032.1184.2683	Generalist
AE017333.3121614.3123152	AE017333.3121614.3123152	Generalist
AE017333.3121614.3123152	JX897917.1.1457	Generalist
AE017333.3121614.3123152	DQ057584.1.1502	Generalist
AE017333.3121614.3123152	JPNZ01000003.3261.4816	Generalist
AE017333.3121614.3123152	DQ012095.1.1501	Generalist
AE017333.3121614.3123152	JF158469.1.1373	Generalist
AE017333.3121614.3123152	AB257199.1.1627	Generalist
AE017333.3121614.3123152	KJ554997.1.1450	Generalist
AE017333.3121614.3123152	CP009938.1421685.1423239	Generalist
AE017333.3121614.3123152	JF427573.1.1456	Generalist
AEPX01000015.105.1663	AEPX01000015.105.1663	Generalist
AEPX01000015.105.1663	JF135784.1.1392	Generalist
AEPX01000015.105.1663	AY959163.1.1705	Generalist
AEQP01000026.54.1572	JF183605.1.1353	Generalist
AEQP01000026.54.1572	AEQP01000026.54.1572	Generalist
AEQP01000026.54.1572	JF239950.1.1352	Generalist
AEVB01000043.3380.4915	AEEL01000030.107.1643	Generalist
AEVB01000043.3380.4915	JQ187442.1.1373	Generalist
AEVB01000043.3380.4915	AEVB01000043.3380.4915	Generalist
AF050549.1.1460	AF050549.1.1460	Generalist
AF106537.1.1751	AF106537.1.1751	Generalist
AF382112.1.1491	AF382112.1.1491	Generalist
AF385572.1.1504	AF385572.1.1504	Generalist
AF442740.1.2164	AF442740.1.2164	Generalist
AF442740.1.2164	HM278143.1.1366	Generalist
AF442740.1.2164	JQ660015.1.1503	Generalist
AF442740.1.2164	AKBM01000021.461.2007	Generalist
AF442740.1.2164	JQ660222.1.1433	Generalist
AF450134.1.1450	AF450134.1.1450	Generalist
AF450134.1.1450	KM410455.1.1450	Generalist
AF465411.1.1425	AF465411.1.1425	Generalist
AF465411.1.1425	AY048893.1.1446	Generalist
AF482687.1.1545	AF482687.1.1545	Generalist
AF482687.1.1545	EU881101.1.1522	Generalist
AF482687.1.1545	AB486780.1.1375	Generalist
AGDT01000022.148313.149845	D85438.1.1376	Generalist
AGDT01000022.148313.149845	AGDT01000022.148313.149845	Generalist
AGWI01000033.121.1625	FJ557747.1.1389	Generalist
AGWI01000033.121.1625	AGWI01000033.121.1625	Generalist
AHYS01000012.76006.77552	AHYS01000011.108335.109881	Generalist
AHYS01000012.76006.77552	AHYS01000012.76006.77552	Generalist
AJ306890.1.1536	JQ218640.1.1493	Generalist
AJ306890.1.1536	AJ306890.1.1536	Generalist
AJ314849.1.1479	AM403591.1.1497	Generalist
AJ314849.1.1479	AJ314849.1.1479	Generalist
AJ314849.1.1479	JN032356.1.1378	Generalist
AJ314849.1.1479	KP243122.1.1489	Generalist
AJ489326.1.1521	AJ489326.1.1521	Generalist
AJ489326.1.1521	CP001638.235549.237093	Generalist
AJ489326.1.1521	CP002835.3585975.3587521	Generalist
AJ558133.1.1467	AJ558133.1.1467	Generalist
AJ558133.1.1467	EU888580.1.1283	Generalist
AJ575532.1.1471	AJ575532.1.1471	Generalist
AJ715981.1.1516	ATKN01000032.77.1582	Generalist
AJ715981.1.1516	JX290306.1.1519	Generalist
AJ715981.1.1516	AJ715981.1.1516	Generalist
AJ715981.1.1516	FQ311875.578113.579631	Generalist
AJ746337.1.1503	AAGD02009939.4005.5507	Generalist
AJ746337.1.1503	D45063.1.1487	Generalist
AJ746337.1.1503	KC213922.1.1443	Generalist
AJ746337.1.1503	AJ746337.1.1503	Generalist
AJ746337.1.1503	LN560588.1.1357	Generalist
AJ786781.1.1472	AJ786781.1.1472	Generalist
AJ786781.1.1472	DQ125884.1.1443	Generalist
AJ786797.1.1470	AJ786797.1.1470	Generalist
AJ786797.1.1470	AB560553.1.1241	Generalist
AJ786797.1.1470	JN873207.1.1476	Generalist
AJ863369.1.1514	FJ479193.1.1450	Generalist
AJ863369.1.1514	AJ863369.1.1514	Generalist
AJ863369.1.1514	HM447749.1.1437	Generalist
AM177497.1.1485	AM177497.1.1485	Generalist
AM183094.1.1440	AM183094.1.1440	Generalist
AM184302.1.1480	AM184302.1.1480	Generalist
AM184302.1.1480	AY953177.1.1407	Generalist
AM184302.1.1480	HM836715.1.1350	Generalist
AM410692.1.1520	JXQU01000042.1690.3227	Generalist
AM410692.1.1520	AM410692.1.1520	Generalist
AM410692.1.1520	KF030763.1.1487	Generalist
AM410692.1.1520	JQ806440.1.1483	Generalist
AM411917.1.1305	FN646691.1.1390	Generalist
AM411917.1.1305	AM411917.1.1305	Generalist
AM411917.1.1305	JQ798437.1.1443	Generalist
AM411917.1.1305	KF827251.1.1400	Generalist
AM411917.1.1305	JN590703.1.1281	Generalist
AM411917.1.1305	JX575849.1.1449	Generalist
AM411917.1.1305	JF417788.1.1441	Generalist
AM411917.1.1305	HQ132473.1.1492	Generalist
AM411930.1.1316	AM411930.1.1316	Generalist
AM419978.1.1507	JF163398.1.1380	Generalist
AM419978.1.1507	AM419978.1.1507	Generalist
AM419978.1.1507	HM327022.1.1382	Generalist
AM420060.1.1490	JF221083.1.1357	Generalist
AM420060.1.1490	AM420250.1.1490	Generalist
AM420060.1.1490	AM420060.1.1490	Generalist
AM420180.1.1475	AM420180.1.1475	Generalist
AM420180.1.1475	JF123328.1.1344	Generalist
AM420180.1.1475	FJ470456.1.1474	Generalist
AM930318.1.1511	AM930318.1.1511	Generalist
AM934641.1.1486	JF178154.1.1344	Generalist
AM934641.1.1486	AM934641.1.1486	Generalist
AM935315.1.1355	AM935315.1.1355	Generalist
AM935607.1.1321	AM935607.1.1321	Generalist
AM950243.1.1440	AM950243.1.1440	Generalist
AM991247.1.1443	AM991247.1.1443	Generalist
AM991247.1.1443	KF956768.1.1439	Generalist
ANGC01000111.95.1597	ANGC01000111.95.1597	Generalist
AOCB01000009.228702.230261	AOCB01000009.228702.230261	Generalist
AP009152.1752303.1753835	AP009152.1752303.1753835	Generalist
AP009152.1752303.1753835	AFID01000023.25.1535	Generalist
AP009152.1752303.1753835	JN245672.1.1495	Generalist
AP009484.1865269.1866825	AP009484.1865269.1866825	Generalist
AP009484.1865269.1866825	JF216869.1.1374	Generalist
APCS01000185.14.1495	APCS01000185.14.1495	Generalist
ARCV01000005.258394.259906	JF232400.1.1352	Generalist
ARCV01000005.258394.259906	ARCV01000005.258394.259906	Generalist
ARCV01000005.258394.259906	AFHG01000027.189.1709	Generalist
ATFF01000006.1064711.1066244	ATFF01000006.1064711.1066244	Generalist
ATMX01000042.126.1938	ATMX01000042.126.1938	Generalist
ATNE01000001.294.1861	ATNE01000001.294.1861	Generalist
ATYJ01000013.64848.66362	ARVS01000004.35391.36905	Generalist
ATYJ01000013.64848.66362	ATYJ01000013.64848.66362	Generalist
ATYJ01000013.64848.66362	JN217030.1.1494	Generalist
ATYK01000003.796349.797815	JF167600.1.1306	Generalist
ATYK01000003.796349.797815	ATYK01000003.796349.797815	Generalist
AUBN01000027.224.1776	AUBN01000027.224.1776	Generalist
AUBW01000056.55.1562	AUBW01000056.55.1562	Generalist
AVBI01000023.81.1589	AVGG01000026.141.1649	Generalist
AVBI01000023.81.1589	AVBI01000023.81.1589	Generalist
AXLU01000025.169.1675	JF197228.1.1339	Generalist
AXLU01000025.169.1675	JF223099.1.1338	Generalist
AXLU01000025.169.1675	AXLU01000025.169.1675	Generalist
AXMM01000003.60454.61965	AXMM01000003.60454.61965	Generalist
AY168744.1.1462	AY168744.1.1462	Generalist
AY177723.1.1258	AY177723.1.1258	Generalist
AY193168.1.1312	AY193168.1.1312	Generalist
AY205297.1.1452	AF513097.1.1441	Generalist
AY205297.1.1452	JF411344.1.1308	Generalist
AY205297.1.1452	FJ674518.1.1434	Generalist
AY205297.1.1452	AY205297.1.1452	Generalist
AY205297.1.1452	JF216916.1.1336	Generalist
AY326533.1.1445	AY326533.1.1445	Generalist
AY349411.1.1480	DQ316835.1.1226	Generalist
AY349411.1.1480	AY349411.1.1480	Generalist
AY373318.1.1499	HK242068.2.1534	Generalist
AY373318.1.1499	AY373318.1.1499	Generalist
AY375144.1.1453	AY375144.1.1453	Generalist
AY491543.1.1439	AY491543.1.1439	Generalist
AY536427.1.1476	JF222351.1.1342	Generalist
AY536427.1.1476	CP001601.1487755.1489023	Generalist
AY536427.1.1476	DQ447816.1.1354	Generalist
AY536427.1.1476	AY536427.1.1476	Generalist
AY682207.1.1495	AY682207.1.1495	Generalist
AY682207.1.1495	JX222662.1.1442	Generalist
AY756595.1.1523	AY756595.1.1523	Generalist
AY756595.1.1523	HM773485.1.1522	Generalist
AY770013.1.1457	DQ469215.1.1500	Generalist
AY770013.1.1457	AM913883.1.1491	Generalist
AY770013.1.1457	AY770013.1.1457	Generalist
AY792291.1.1454	JN977249.1.1454	Generalist
AY792291.1.1454	AY792291.1.1454	Generalist
AY921916.1.1348	AY921916.1.1348	Generalist
AY921947.1.1401	DQ856515.1.1511	Generalist
AY921947.1.1401	JX431967.1.1443	Generalist
AY921947.1.1401	KC252868.1.1381	Generalist
AY921947.1.1401	JF185028.1.1366	Generalist
AY921947.1.1401	AY921947.1.1401	Generalist
AY957920.1.1506	AY957920.1.1506	Generalist
AY995272.1.1331	AY995272.1.1331	Generalist
BAJS01000049.3577.5109	BAJS01000049.3577.5109	Generalist
BAJS01000049.3577.5109	JQ085720.1.1487	Generalist
BAOL01000001.17596.19096	BAOL01000001.17596.19096	Generalist
BBSY01000003.1201519.1202924	BBSY01000003.1201519.1202924	Generalist
BX294813.1.1276	HQ856455.1.1476	Generalist
BX294813.1.1276	BX294813.1.1276	Generalist
CAIB01000045.40.1571	JF411399.1.1423	Generalist
CAIB01000045.40.1571	CAIB01000045.40.1571	Generalist
CAIB01000045.40.1571	KC213964.1.1442	Generalist
CAIB01000045.40.1571	KF956685.1.1521	Generalist
CAIB01000045.40.1571	ALWK01000009.33244.34804	Generalist
CAIB01000045.40.1571	JQ660231.1.1493	Generalist
CAIB01000045.40.1571	JCBF01000012.1.1331	Generalist
CAIB01000045.40.1571	HM847945.1.1375	Generalist
CAIB01000045.40.1571	EU727183.1.1516	Generalist
CAIB01000045.40.1571	CP008747.756761.758316	Generalist
CAIB01000045.40.1571	JF173210.1.1372	Generalist
CAIB01000045.40.1571	AKGJ01000009.189.1747	Generalist
CAIB01000045.40.1571	GQ422769.1.1515	Generalist
CAIB01000045.40.1571	EU727184.1.1516	Generalist
CAIB01000045.40.1571	DQ129415.1.1475	Generalist
CAIB01000045.40.1571	AIYD01000002.32.1543	Generalist
CAIB01000045.40.1571	JF229222.1.1372	Generalist
CAIB01000045.40.1571	GU451172.1.1516	Generalist
CAIB01000045.40.1571	JF178842.1.1372	Generalist
CAIB01000045.40.1571	HM807680.1.1372	Generalist
CAIB01000045.40.1571	JF182514.1.1372	Generalist
CAIB01000045.40.1571	JN644617.1.1508	Generalist
CAIB01000045.40.1571	JIBS01000020.73.1618	Generalist
CAIB01000045.40.1571	AXDY01000024.269.1822	Generalist
CAIB01000045.40.1571	JF221107.1.1372	Generalist
CAIB01000045.40.1571	JF161059.1.1371	Generalist
CAIB01000045.40.1571	D83361.1.1477	Generalist
CAIB01000045.40.1571	D83371.1.1477	Generalist
CAIB01000045.40.1571	AP006716.879834.881387	Generalist
CAVS020000040.257.1753	GQ066629.1.1343	Generalist
CAVS020000040.257.1753	CAVS020000040.257.1753	Generalist
CCJF01000005.289288.290807	CCJF01000005.289288.290807	Generalist
CP001620.1003200.1004700	AM697008.1.1473	Generalist
CP001620.1003200.1004700	CP001620.1003200.1004700	Generalist
CP001737.4499135.4500639	CP001737.4499135.4500639	Generalist
CP002191.573218.574707	CP002191.573218.574707	Generalist
CP002341.1658367.1659926	CP002341.1658367.1659926	Generalist
CP002341.1658367.1659926	JQ085693.1.1536	Generalist
CP002341.1658367.1659926	ALPY01000052.90.1659	Generalist
CP002959.2844748.2846253	CP002959.2844748.2846253	Generalist
CP006854.1470565.1472159	CP006854.1470565.1472159	Generalist
CP006854.1470565.1472159	AEEG01000012.70.1634	Generalist
CP007226.2041859.2043347	AFSD01000003.418211.419683	Generalist
CP007226.2041859.2043347	KM200734.1.1449	Generalist
CP007226.2041859.2043347	CP007226.2041859.2043347	Generalist
CP007226.2041859.2043347	JMKN01000033.381.1870	Generalist
CP007226.2041859.2043347	JPFJ01000113.356.1847	Generalist
CP007226.2041859.2043347	HQ856411.1.1448	Generalist
CP007457.1954654.1956198	CP007457.1954654.1956198	Generalist
CP007781.1350007.1351527	CP007781.1350007.1351527	Generalist
CP007781.1350007.1351527	JJMR01000103.3749.5261	Generalist
CP008889.2851749.2853279	CP008889.2851749.2853279	Generalist
CP010028.372413.373922	CP010028.372413.373922	Generalist
CP010028.372413.373922	JNIV01000230.85.1571	Generalist
CU919052.2.1311	CU919052.2.1311	Generalist
CU919076.1.1348	CU919076.1.1348	Generalist
CU919931.1.1307	CU919931.1.1307	Generalist
CU922289.1.1332	CU922289.1.1332	Generalist
CU925446.1.1356	CU925446.1.1356	Generalist
CU925608.1.1341	CU925608.1.1341	Generalist
CU926014.1.1309	CU927556.1.1309	Generalist
CU926014.1.1309	KF827299.1.1400	Generalist
CU926014.1.1309	CU926014.1.1309	Generalist
CU927350.1.1357	CU927350.1.1357	Generalist
CU927367.1.1360	CU927367.1.1360	Generalist
D70846.1.1389	D70846.1.1389	Generalist
D79213.1.1519	D79213.1.1519	Generalist
D79213.1.1519	JPSU01000012.589712.591258	Generalist
DM110788.1.1445	AM409363.1.1449	Generalist
DM110788.1.1445	FJ542971.1.1452	Generalist
DM110788.1.1445	DM110788.1.1445	Generalist
DQ009424.1.2212	JX529092.1.1441	Generalist
DQ009424.1.2212	DQ009424.1.2212	Generalist
DQ017708.1.1459	DQ017708.1.1459	Generalist
DQ017708.1.1459	DQ017709.1.1458	Generalist
DQ065778.1.1453	FJ536912.1.1405	Generalist
DQ065778.1.1453	DQ065778.1.1453	Generalist
DQ124680.1.1390	DQ124680.1.1390	Generalist
DQ124680.1.1390	EU704987.1.1242	Generalist
DQ124680.1.1390	DQ327675.1.1398	Generalist
DQ129575.1.1479	DQ129575.1.1479	Generalist
DQ241813.1.2375	JQ457222.1.1396	Generalist
DQ241813.1.2375	DQ241813.1.2375	Generalist
DQ298755.1.1510	GQ002549.1.1345	Generalist
DQ298755.1.1510	DQ298755.1.1510	Generalist
DQ302728.1.1433	DQ302728.1.1433	Generalist
DQ302728.1.1433	LN565857.1.1348	Generalist
DQ337553.1.1451	GQ158456.1.1435	Generalist
DQ337553.1.1451	DQ532202.1.1463	Generalist
DQ337553.1.1451	DQ532203.1.1435	Generalist
DQ337553.1.1451	DQ337553.1.1451	Generalist
DQ337553.1.1451	JQ678575.1.1443	Generalist
DQ347894.1.1456	DQ347894.1.1456	Generalist
DQ354731.1.1450	DQ354731.1.1450	Generalist
DQ358139.1.1356	HQ794072.1.1462	Generalist
DQ358139.1.1356	DQ358139.1.1356	Generalist
DQ358139.1.1356	JTBT01000001.1503040.1504587	Generalist
DQ358139.1.1356	CP004345.790298.791828	Generalist
DQ395681.1.1459	KJ549185.1.1449	Generalist
DQ395681.1.1459	DQ395681.1.1459	Generalist
DQ396875.157231.158741	DQ396875.157231.158741	Generalist
DQ404699.1.1509	DQ404699.1.1509	Generalist
DQ404699.1.1509	EF123551.1.1495	Generalist
DQ413073.1.1424	DQ413073.1.1424	Generalist
DQ431888.1.1384	DQ431888.1.1384	Generalist
DQ431888.1.1384	EF159924.1.1247	Generalist
DQ448701.1.1486	DQ448701.1.1486	Generalist
DQ448701.1.1486	ARVZ01000001.2285934.2287332	Generalist
DQ450171.1.1494	FJ612151.1.1493	Generalist
DQ450171.1.1494	JF429269.1.1498	Generalist
DQ450171.1.1494	DQ450171.1.1494	Generalist
DQ501327.1.1474	DQ501327.1.1474	Generalist
DQ532263.1.1494	DQ532263.1.1494	Generalist
DQ640655.1.1400	DQ640655.1.1400	Generalist
DQ787709.1.1523	DQ787709.1.1523	Generalist
DQ793916.1.1399	DQ793916.1.1399	Generalist
DQ796327.1.1412	DQ796327.1.1412	Generalist
DQ809309.1.1362	DQ809309.1.1362	Generalist
DQ809609.1.1406	DQ809609.1.1406	Generalist
DQ814901.1.1440	DQ814901.1.1440	Generalist
DQ825159.1.1404	DQ825159.1.1404	Generalist
DQ833498.1.1525	DQ833498.1.1525	Generalist
E32645.1.1435	E32645.1.1435	Generalist
E32645.1.1435	AB355044.1.1452	Generalist
EF018825.1.1394	EF018825.1.1394	Generalist
EF018902.1.1405	EF018902.1.1405	Generalist
EF019058.1.1344	EF019058.1.1344	Generalist
EF019302.1.1385	EF019302.1.1385	Generalist
EF019312.1.1336	EF019312.1.1336	Generalist
EF019390.1.1333	EF019390.1.1333	Generalist
EF019415.1.1265	EF019415.1.1265	Generalist
EF019540.1.1335	EF019540.1.1335	Generalist
EF019693.1.1386	EF019896.1.1387	Generalist
EF019693.1.1386	EF019693.1.1386	Generalist
EF019764.1.1367	EF019764.1.1367	Generalist
EF063625.1.1511	EF063625.1.1511	Generalist
EF095423.1.1470	EF095423.1.1470	Generalist
EF126993.1.1439	EF126993.1.1439	Generalist
EF174236.1.1497	JQ188092.1.1359	Generalist
EF174236.1.1497	EF174236.1.1497	Generalist
EF174252.1.1456	EF174252.1.1456	Generalist
EF205458.1.1409	EF205458.1.1409	Generalist
EF419383.1.1431	EF419405.1.1427	Generalist
EF419383.1.1431	HM630183.1.1440	Generalist
EF419383.1.1431	EF419383.1.1431	Generalist
EF424395.1.1359	KM232740.1.1520	Generalist
EF424395.1.1359	KJ398345.1.1477	Generalist
EF424395.1.1359	EF424395.1.1359	Generalist
EF433546.1.1406	KC107833.1.1362	Generalist
EF433546.1.1406	EF433546.1.1406	Generalist
EF433546.1.1406	CP004353.2380503.2382026	Generalist
EF464629.1.1369	EF464629.1.1369	Generalist
EF464629.1.1369	EU775942.1.1372	Generalist
EF466128.1.1488	EF466128.1.1488	Generalist
EF466128.1.1488	JF428901.1.1509	Generalist
EF516934.1.1431	EF516934.1.1431	Generalist
EF516934.1.1431	LN570497.1.1333	Generalist
EF516934.1.1431	LN571332.1.1333	Generalist
EF522129.1.1527	DQ158122.1.1509	Generalist
EF522129.1.1527	EF522129.1.1527	Generalist
EF581126.1.1451	EF581126.1.1451	Generalist
EF581126.1.1451	JX644365.1.1444	Generalist
EF581126.1.1451	DQ303320.1.1262	Generalist
EF581126.1.1451	KF494666.1.1449	Generalist
EF581126.1.1451	KJ619983.1.1457	Generalist
EF581126.1.1451	D12790.1.1430	Generalist
EF589984.1.1396	EF589984.1.1396	Generalist
EF632760.1.1464	FJ516785.1.1430	Generalist
EF632760.1.1464	EF632760.1.1464	Generalist
EF632772.1.1471	EF632772.1.1471	Generalist
EF654070.1.1464	EF654070.1.1464	Generalist
EF675622.1.1512	EF675622.1.1512	Generalist
EF675622.1.1512	JX193445.1.1540	Generalist
EU005371.1.1456	KC514124.1.1446	Generalist
EU005371.1.1456	EU005371.1.1456	Generalist
EU037328.1.1478	EU037328.1.1478	Generalist
EU037328.1.1478	HM459635.1.1471	Generalist
EU071540.1.1447	EU071540.1.1447	Generalist
EU104166.1.1477	EU104166.1.1477	Generalist
EU132654.1.1365	EU132654.1.1365	Generalist
EU132654.1.1365	FJ478903.1.1476	Generalist
EU132690.1.1362	EU132690.1.1362	Generalist
EU132690.1.1362	JF225360.1.1367	Generalist
EU132772.1.1363	AY921660.1.1401	Generalist
EU132772.1.1363	GQ264056.1.1471	Generalist
EU132772.1.1363	EU132772.1.1363	Generalist
EU132772.1.1363	JF198497.1.1365	Generalist
EU133051.1.1326	EU133051.1.1326	Generalist
EU133464.1.1318	EU133464.1.1318	Generalist
EU133464.1.1318	FJ437938.1.1463	Generalist
EU134872.1.1339	EU134872.1.1339	Generalist
EU135169.1.1320	EU135169.1.1320	Generalist
EU137390.1.1505	EU137390.1.1505	Generalist
EU193030.1.1503	EU193030.1.1503	Generalist
EU193030.1.1503	HQ729911.1.1505	Generalist
EU193030.1.1503	JF182416.1.1366	Generalist
EU193030.1.1503	GQ487999.1.1525	Generalist
EU193030.1.1503	GU444066.1.1514	Generalist
EU193030.1.1503	EU881180.1.1516	Generalist
EU193030.1.1503	HQ598234.1.1505	Generalist
EU193030.1.1503	JX898177.1.1545	Generalist
EU193030.1.1503	FJ479562.1.1511	Generalist
EU244088.1.1483	EU244088.1.1483	Generalist
EU332825.1.1489	HQ119173.1.1519	Generalist
EU332825.1.1489	EU332825.1.1489	Generalist
EU332825.1.1489	KC554092.1.1540	Generalist
EU332825.1.1489	JF417746.1.1510	Generalist
EU332825.1.1489	FM873386.1.1499	Generalist
EU332825.1.1489	HQ397116.1.1510	Generalist
EU332825.1.1489	JF175597.1.1366	Generalist
EU332825.1.1489	KC554215.1.1540	Generalist
EU332825.1.1489	KF100979.1.1366	Generalist
EU332825.1.1489	AUIK01000022.104739.106265	Generalist
EU332825.1.1489	GQ009325.1.1366	Generalist
EU332825.1.1489	JF210839.1.1366	Generalist
EU332825.1.1489	HM845830.1.1366	Generalist
EU335240.1.1487	EU335240.1.1487	Generalist
EU341260.1.1521	EU341260.1.1521	Generalist
EU341260.1.1521	JN867331.1.1434	Generalist
EU373341.1.1517	EU373341.1.1517	Generalist
EU440968.1.1452	JN164701.1.1413	Generalist
EU440968.1.1452	AY026916.1.1452	Generalist
EU440968.1.1452	EU440968.1.1452	Generalist
EU440968.1.1452	DQ985051.1.1448	Generalist
EU440968.1.1452	KM404163.1.1428	Generalist
EU440968.1.1452	AB681543.1.1412	Generalist
EU449556.1.1428	EU449556.1.1428	Generalist
EU454937.1.1431	JQ084908.1.1533	Generalist
EU454937.1.1431	HM844937.1.1392	Generalist
EU454937.1.1431	HM314392.1.1392	Generalist
EU454937.1.1431	EU454937.1.1431	Generalist
EU454937.1.1431	EU453689.1.1405	Generalist
EU454937.1.1431	AY995251.1.1356	Generalist
EU475605.1.1361	JX898044.1.1495	Generalist
EU475605.1.1361	FJ681620.1.1410	Generalist
EU475605.1.1361	JN397966.1.1425	Generalist
EU475605.1.1361	EU475605.1.1361	Generalist
EU536403.1.1378	EU536403.1.1378	Generalist
EU538173.1.1401	EU538173.1.1401	Generalist
EU538173.1.1401	JN860316.1.1491	Generalist
EU538173.1.1401	KF781560.1.1490	Generalist
EU539957.1.1375	EU539957.1.1375	Generalist
EU539957.1.1375	HM323283.1.1344	Generalist
EU597748.1.2163	EU597748.1.2163	Generalist
EU597748.1.2163	HQ790099.1.1410	Generalist
EU597748.1.2163	JN559585.1.1479	Generalist
EU662640.1.1461	EU662640.1.1461	Generalist
EU669566.1.1536	EU669566.1.1536	Generalist
EU676435.1.1491	KF611972.1.1488	Generalist
EU676435.1.1491	EU676435.1.1491	Generalist
EU677395.1.1408	LN563731.1.1358	Generalist
EU677395.1.1408	EU677395.1.1408	Generalist
EU773848.1.1384	EU773848.1.1384	Generalist
EU773894.1.1381	EU773894.1.1381	Generalist
EU774802.1.1376	EU774802.1.1376	Generalist
EU775705.1.1409	EU775705.1.1409	Generalist
EU775705.1.1409	AHYM01000016.2004.3540	Generalist
EU777031.1.1374	EU777031.1.1374	Generalist
EU800192.1.1404	EU800192.1.1404	Generalist
EU800868.1.1485	CP007490.515220.516621	Generalist
EU800868.1.1485	EU800868.1.1485	Generalist
EU804047.1.1301	HM856414.1.1443	Generalist
EU804047.1.1301	EU804047.1.1301	Generalist
EU804183.1.1286	EU804183.1.1286	Generalist
EU826675.1.1490	EU826675.1.1490	Generalist
EU834795.1.1457	JF236226.1.1356	Generalist
EU834795.1.1457	JN679121.1.1501	Generalist
EU834795.1.1457	AY599730.1.1483	Generalist
EU834795.1.1457	EU979050.1.1501	Generalist
EU834795.1.1457	EU834795.1.1457	Generalist
EU834795.1.1457	D84617.1.1495	Generalist
EU834795.1.1457	HM315601.1.1356	Generalist
EU834795.1.1457	JF228106.1.1356	Generalist
EU834795.1.1457	AM696992.1.1487	Generalist
EU834795.1.1457	KF557618.1.1457	Generalist
EU834795.1.1457	HM843987.1.1356	Generalist
EU834795.1.1457	JX898178.1.1529	Generalist
EU845712.1.1404	JF142724.1.1358	Generalist
EU845712.1.1404	KC001755.1.1367	Generalist
EU845712.1.1404	EU845712.1.1404	Generalist
EU855206.1.1412	EU855206.1.1412	Generalist
EU855206.1.1412	JIZS01000042.1.1441	Generalist
EU881113.1.1528	EU881113.1.1528	Generalist
EU881295.1.1451	GQ500709.1.1450	Generalist
EU881295.1.1451	EU881295.1.1451	Generalist
EU881295.1.1451	FM872971.1.1437	Generalist
EU881295.1.1451	EF019818.1.1334	Generalist
EU881295.1.1451	JN023496.1.1441	Generalist
EU881295.1.1451	EF020168.1.1334	Generalist
EU881295.1.1451	LN570398.1.1322	Generalist
EU881295.1.1451	JF429062.1.1462	Generalist
EU937861.1.1417	EU937861.1.1417	Generalist
EU937867.1.1493	EU937867.1.1493	Generalist
FJ159134.1.1418	FJ159134.1.1418	Generalist
FJ159134.1.1418	JX017160.1.1442	Generalist
FJ159134.1.1418	GU119859.1.1406	Generalist
FJ189535.1.1476	FJ189535.1.1476	Generalist
FJ375442.1.1458	FJ375442.1.1458	Generalist
FJ375442.1.1458	JQ228405.1.1455	Generalist
FJ382009.1.1231	FJ382009.1.1231	Generalist
FJ382704.1.1360	FJ382704.1.1360	Generalist
FJ425609.1.1507	FJ425609.1.1507	Generalist
FJ426598.1.1398	DQ129547.1.1442	Generalist
FJ426598.1.1398	FJ426598.1.1398	Generalist
FJ438004.1.1502	FJ438004.1.1502	Generalist
FJ438004.1.1502	FJ437945.1.1502	Generalist
FJ439593.1.2270	FJ439593.1.2270	Generalist
FJ439593.1.2270	AAGI01000077.36200.37987	Generalist
FJ439593.1.2270	JN054693.1.1459	Generalist
FJ439875.1.1498	FJ439875.1.1498	Generalist
FJ444730.1.1512	FJ444730.1.1512	Generalist
FJ444730.1.1512	FJ478677.1.1511	Generalist
FJ466348.1.1399	FJ466348.1.1399	Generalist
FJ466348.1.1399	JF500199.1.1443	Generalist
FJ468382.1.1395	FJ468382.1.1395	Generalist
FJ477326.1.1459	FJ477326.1.1459	Generalist
FJ478511.1.1481	FJ478511.1.1481	Generalist
FJ478511.1.1481	FJ478665.1.1480	Generalist
FJ485365.1.1367	FJ485365.1.1367	Generalist
FJ529943.1.1487	FJ529943.1.1487	Generalist
FJ543040.1.1425	FJ543040.1.1425	Generalist
FJ543045.1.1508	FJ543045.1.1508	Generalist
FJ557616.1.1373	FJ557616.1.1373	Generalist
FJ612231.1.1440	FJ612231.1.1440	Generalist
FJ612447.1.1477	FJ612447.1.1477	Generalist
FJ625351.1.1524	FJ625351.1.1524	Generalist
FJ654263.1.1425	FJ654263.1.1425	Generalist
FJ660555.1.1479	FJ660555.1.1479	Generalist
FJ671022.1.1375	FJ671022.1.1375	Generalist
FJ674792.1.1414	FJ674792.1.1414	Generalist
FJ675530.1.1375	FJ675530.1.1375	Generalist
FJ676168.1.1371	FJ676168.1.1371	Generalist
FJ680278.1.1394	JQ186857.1.1357	Generalist
FJ680278.1.1394	FJ680278.1.1394	Generalist
FJ680278.1.1394	FJ677991.1.1393	Generalist
FJ716858.1.1462	FJ716858.1.1462	Generalist
FJ772031.1.1218	FJ772031.1.1218	Generalist
FJ772031.1.1218	EU026431.1.1421	Generalist
FJ786255.1.2323	AFVW02000005.189138.190679	Generalist
FJ786255.1.2323	GQ153277.1.1495	Generalist
FJ786255.1.2323	CP010114.1446416.1447959	Generalist
FJ786255.1.2323	FJ786255.1.2323	Generalist
FJ790575.1.1284	FJ790575.1.1284	Generalist
FJ790575.1.1284	JF417792.1.1426	Generalist
FJ790575.1.1284	JF189190.1.1284	Generalist
FJ828506.1.1345	FJ828506.1.1345	Generalist
FJ893783.1.1341	FJ893783.1.1341	Generalist
FJ894183.1.1338	HM325077.1.1338	Generalist
FJ894183.1.1338	HM326534.1.1338	Generalist
FJ894183.1.1338	KM507653.1.1376	Generalist
FJ894183.1.1338	FJ894183.1.1338	Generalist
FJ999585.1.1470	KF086593.1.1344	Generalist
FJ999585.1.1470	FJ999585.1.1470	Generalist
FM177869.1.1419	AB991417.1.1425	Generalist
FM177869.1.1419	FM177869.1.1419	Generalist
FM200985.1.1387	FM200985.1.1387	Generalist
FM201000.1.1341	FM201000.1.1341	Generalist
FM201000.1.1341	HQ343229.1.1457	Generalist
FM253631.1.1447	HM066519.1.1461	Generalist
FM253631.1.1447	FM253631.1.1447	Generalist
FM873215.1.1456	FM873215.1.1456	Generalist
FM873281.1.1439	FM873365.1.1437	Generalist
FM873281.1.1439	HM270912.1.1304	Generalist
FM873281.1.1439	KF071086.1.1304	Generalist
FM873281.1.1439	FM873281.1.1439	Generalist
FM874215.1.1477	JF104333.1.1345	Generalist
FM874215.1.1477	FM874215.1.1477	Generalist
FM874215.1.1477	HM335911.1.1345	Generalist
FN377699.1.1475	DQ316798.1.1323	Generalist
FN377699.1.1475	FN377699.1.1475	Generalist
FN377699.1.1475	FJ191879.1.1402	Generalist
FN377699.1.1475	AY328613.1.1475	Generalist
FN377699.1.1475	DQ395621.1.1469	Generalist
FN377699.1.1475	FJ192215.1.1421	Generalist
FN377699.1.1475	HM335165.1.1307	Generalist
FN377699.1.1475	FN421927.1.1365	Generalist
FN377699.1.1475	FJ192180.1.1441	Generalist
FN421572.1.1366	FN421572.1.1366	Generalist
FN428770.1.1429	FN428770.1.1429	Generalist
FN436154.1.1470	FJ592916.1.1374	Generalist
FN436154.1.1470	AM086139.1.1428	Generalist
FN436154.1.1470	EF019973.1.1364	Generalist
FN436154.1.1470	FJ517051.1.1470	Generalist
FN436154.1.1470	AY117755.1.1481	Generalist
FN436154.1.1470	FN436154.1.1470	Generalist
FN436154.1.1470	FJ946615.1.1290	Generalist
FN436154.1.1470	FJ946625.1.1290	Generalist
FN436154.1.1470	EF590002.1.1368	Generalist
FN436154.1.1470	AM697149.1.1469	Generalist
FN547418.1.1516	JN600606.1.1377	Generalist
FN547418.1.1516	JN600571.1.1375	Generalist
FN547418.1.1516	FN547418.1.1516	Generalist
FN547418.1.1516	HM117742.1.1338	Generalist
FN667802.1.1289	JNNE01000131.21.1547	Generalist
FN667802.1.1289	JN846913.1.1315	Generalist
FN667802.1.1289	JQ185626.1.1363	Generalist
FN667802.1.1289	JQ188769.1.1364	Generalist
FN667802.1.1289	JQ189213.1.1368	Generalist
FN667802.1.1289	JQ188803.1.1361	Generalist
FN667802.1.1289	JCNT01000005.422427.423954	Generalist
FN667802.1.1289	JTLO01000001.2833405.2834959	Generalist
FN667802.1.1289	AUQV01000036.48.1496	Generalist
FN667802.1.1289	AKAK01000096.276.1829	Generalist
FN667802.1.1289	JQ190338.1.1363	Generalist
FN667802.1.1289	DQ819037.1.1455	Generalist
FN667802.1.1289	FN667802.1.1289	Generalist
FN667802.1.1289	HM846092.1.1361	Generalist
FN667802.1.1289	JQ188749.1.1361	Generalist
FN667802.1.1289	DQ816150.1.1450	Generalist
FN667802.1.1289	JN620491.1.1504	Generalist
FN667802.1.1289	JX406859.1.1633	Generalist
FN667802.1.1289	KC002239.1.1370	Generalist
FN667802.1.1289	JNOI01000138.218.1771	Generalist
FN667802.1.1289	DQ068863.1.1504	Generalist
FN667802.1.1289	JWRK01000001.505923.507476	Generalist
FN667802.1.1289	JQ185881.1.1364	Generalist
FN667802.1.1289	KC001441.1.1372	Generalist
FN667802.1.1289	JQ184852.1.1377	Generalist
FN667802.1.1289	CP006736.3397905.3399321	Generalist
FN667802.1.1289	JQ186497.1.1363	Generalist
FN667802.1.1289	KC119265.1.1507	Generalist
FN667802.1.1289	KC119284.1.1508	Generalist
FN667802.1.1289	JF239604.1.1361	Generalist
FN667802.1.1289	HQ739847.1.1448	Generalist
FN667802.1.1289	HQ008640.1.1297	Generalist
FN667802.1.1289	JQ188932.1.1363	Generalist
FN667802.1.1289	AKNI01000037.340448.341978	Generalist
FN667802.1.1289	JQ189532.1.1363	Generalist
FN667802.1.1289	JQ188831.1.1361	Generalist
FN667802.1.1289	KC001184.1.1373	Generalist
FN667802.1.1289	CP001383.4266795.4268336	Generalist
FN667802.1.1289	GQ417342.1.1463	Generalist
FN667802.1.1289	DQ234100.1.1513	Generalist
FN667802.1.1289	CP007215.3580495.3582033	Generalist
FN667802.1.1289	JCMO01000013.370903.372430	Generalist
FN667802.1.1289	AUXR01000016.730544.732085	Generalist
FN667802.1.1289	AKNE01000003.74529.76057	Generalist
FN667802.1.1289	AKTT01000036.152.1681	Generalist
FN668149.1.1477	FN668149.1.1477	Generalist
FN811243.1.1516	FN811243.1.1516	Generalist
FN824510.1.1455	FN824510.1.1455	Generalist
FN868961.1.1407	JX186574.1.1455	Generalist
FN868961.1.1407	FR869796.1.1335	Generalist
FN868961.1.1407	HM836403.1.1304	Generalist
FN868961.1.1407	FN868961.1.1407	Generalist
FN984885.1.1397	AJ290174.1.1324	Generalist
FN984885.1.1397	FN984885.1.1397	Generalist
FQ658674.1.1303	JQ801208.1.1446	Generalist
FQ658674.1.1303	FQ658674.1.1303	Generalist
FQ658674.1.1303	JN409105.1.1406	Generalist
FQ659465.1.1353	FQ659465.1.1353	Generalist
FQ659561.1.1315	FQ659561.1.1315	Generalist
FQ659571.1.1334	FQ659571.1.1334	Generalist
FR675953.1.1390	FR675953.1.1390	Generalist
FR691417.1.1439	HM241078.1.1305	Generalist
FR691417.1.1439	FR691417.1.1439	Generalist
FR691417.1.1439	EU133463.1.1334	Generalist
FR691417.1.1439	JQ769912.1.1450	Generalist
FR691417.1.1439	HM241083.1.1309	Generalist
FR691490.1.1499	FR691490.1.1499	Generalist
FR774048.2191957.2193486	EF511166.1.1484	Generalist
FR774048.2191957.2193486	FJ557757.1.1401	Generalist
FR774048.2191957.2193486	HQ804898.1.1451	Generalist
FR774048.2191957.2193486	JF226158.1.1362	Generalist
FR774048.2191957.2193486	JF240655.1.1362	Generalist
FR774048.2191957.2193486	CP006869.1860583.1862136	Generalist
FR774048.2191957.2193486	ABZJ02000003.1.1214	Generalist
FR774048.2191957.2193486	FR774048.2191957.2193486	Generalist
FR774556.1.1461	FR774556.1.1461	Generalist
FR774630.1.1332	FR774630.1.1332	Generalist
FR774630.1.1332	GQ480058.1.1455	Generalist
FR828756.1.1395	FR828756.1.1395	Generalist
GAUX01002580.9.1525	GAUX01002580.9.1525	Generalist
GBEG01042066.31.1471	GBEG01042066.31.1471	Generalist
GQ006817.1.1350	AY349393.1.1522	Generalist
GQ006817.1.1350	AM420252.1.1492	Generalist
GQ006817.1.1350	JF236880.1.1361	Generalist
GQ006817.1.1350	FJ557990.1.1405	Generalist
GQ006817.1.1350	GQ006817.1.1350	Generalist
GQ017242.1.1336	GQ017242.1.1336	Generalist
GQ025593.1.1359	HM838993.1.1359	Generalist
GQ025593.1.1359	FJ671765.1.1386	Generalist
GQ025593.1.1359	KF911116.1.1460	Generalist
GQ025593.1.1359	GQ025593.1.1359	Generalist
GQ060572.1.1376	GQ422723.1.1531	Generalist
GQ060572.1.1376	AM420189.1.1518	Generalist
GQ060572.1.1376	GQ060572.1.1376	Generalist
GQ093918.1.1312	KP299826.1.1454	Generalist
GQ093918.1.1312	JF180559.1.1311	Generalist
GQ093918.1.1312	GQ093918.1.1312	Generalist
GQ105765.1.1304	GQ105765.1.1304	Generalist
GQ105765.1.1304	JN860301.1.1445	Generalist
GQ130011.1.1447	HM822540.1.1354	Generalist
GQ130011.1.1447	GQ130011.1.1447	Generalist
GQ134663.1.1387	GQ134663.1.1387	Generalist
GQ138528.1.1407	GQ138528.1.1407	Generalist
GQ206312.1.1461	GQ206312.1.1461	Generalist
GQ264117.1.1480	GQ264117.1.1480	Generalist
GQ264375.1.1421	GQ264375.1.1421	Generalist
GQ301042.1.1441	AJ289177.1.1394	Generalist
GQ301042.1.1441	JF108341.1.1327	Generalist
GQ301042.1.1441	ALVD01000020.99.1584	Generalist
GQ301042.1.1441	GQ301042.1.1441	Generalist
GQ301042.1.1441	AKXI01000023.18721.20219	Generalist
GQ301042.1.1441	JQ476875.1.1379	Generalist
GQ301042.1.1441	JF183580.1.1327	Generalist
GQ301042.1.1441	HQ813447.1.1408	Generalist
GQ301042.1.1441	HQ770296.1.1409	Generalist
GQ301042.1.1441	FJ558067.1.1364	Generalist
GQ301042.1.1441	AY978109.1.1340	Generalist
GQ301042.1.1441	JQ476369.1.1363	Generalist
GQ301042.1.1441	JF200159.1.1341	Generalist
GQ301042.1.1441	AABF01000026.18732.20232	Generalist
GQ301042.1.1441	JQ475782.1.1377	Generalist
GQ302574.1.1531	GQ302574.1.1531	Generalist
GQ340107.1.1394	AY947978.1.1449	Generalist
GQ340107.1.1394	GQ340107.1.1394	Generalist
GQ340172.1.1315	GQ340172.1.1315	Generalist
GQ340172.1.1315	LN570356.1.1293	Generalist
GQ340229.1.1410	GQ340229.1.1410	Generalist
GQ388849.1.1447	GQ388849.1.1447	Generalist
GQ389024.1.1455	GQ389024.1.1455	Generalist
GQ396835.1.1502	DQ228411.1.1481	Generalist
GQ396835.1.1502	GQ396835.1.1502	Generalist
GQ406745.1.1417	FJ497436.1.1467	Generalist
GQ406745.1.1417	GQ406745.1.1417	Generalist
GQ406745.1.1417	KJ457334.1.1514	Generalist
GQ406745.1.1417	AVOK01000005.302553.304089	Generalist
GQ406745.1.1417	CP009468.1237509.1239065	Generalist
GQ416659.1.1454	JN683948.1.1489	Generalist
GQ416659.1.1454	KJ123797.1.1476	Generalist
GQ416659.1.1454	GQ416659.1.1454	Generalist
GQ416659.1.1454	HQ008556.1.1525	Generalist
GQ480135.1.1486	GQ480135.1.1486	Generalist
GQ500743.1.1488	GQ500743.1.1488	Generalist
GU086450.1.1487	FJ671036.1.1379	Generalist
GU086450.1.1487	HM222655.1.1484	Generalist
GU086450.1.1487	AB177881.1.1516	Generalist
GU086450.1.1487	HQ752876.1.1436	Generalist
GU086450.1.1487	EU867297.1.1502	Generalist
GU086450.1.1487	KF071197.1.1344	Generalist
GU086450.1.1487	GU086450.1.1487	Generalist
GU086450.1.1487	HM439458.1.1515	Generalist
GU180006.1.1438	GU180006.1.1438	Generalist
GU208358.1.1458	GU208358.1.1458	Generalist
GU208358.1.1458	EU522640.1.1417	Generalist
GU208479.1.1399	FJ572665.1.1501	Generalist
GU208479.1.1399	HM318536.1.1361	Generalist
GU208479.1.1399	GU208479.1.1399	Generalist
GU227179.1.1450	GU227179.1.1450	Generalist
GU272227.1.1450	GU272227.1.1450	Generalist
GU293206.1.1503	HM779491.1.1454	Generalist
GU293206.1.1503	ARYZ01000167.14.1567	Generalist
GU293206.1.1503	GU293206.1.1503	Generalist
GU293206.1.1503	KF554425.1.1458	Generalist
GU295966.1.1400	GU295966.1.1400	Generalist
GU295966.1.1400	HM066424.1.1495	Generalist
GU295966.1.1400	HQ860599.1.1449	Generalist
GU295966.1.1400	GU295972.1.1403	Generalist
GU304643.1.1480	GU304643.1.1480	Generalist
GU304643.1.1480	HM257594.1.1344	Generalist
GU304643.1.1480	HM302977.1.1339	Generalist
GU305737.1.1512	KC000230.1.1375	Generalist
GU305737.1.1512	GU305737.1.1512	Generalist
GU368365.1.1390	GU368365.1.1390	Generalist
GU389969.1.1390	JN391826.1.1511	Generalist
GU389969.1.1390	GU389969.1.1390	Generalist
GU408632.1.1438	GU408632.1.1438	Generalist
GU408632.1.1438	HK242042.1.1439	Generalist
GU470903.1.1489	ACVE01000002.312421.313923	Generalist
GU470903.1.1489	GU470903.1.1489	Generalist
GU559750.1.1427	GU559750.1.1427	Generalist
GU559750.1.1427	GQ479970.1.1612	Generalist
GU563739.1.1452	GU563739.1.1452	Generalist
GU563739.1.1452	KF827239.1.1400	Generalist
GU569155.1.1508	GU569155.1.1508	Generalist
GU574021.1.1493	GU574021.1.1493	Generalist
GU574021.1.1493	KF717078.1.1417	Generalist
GU599038.1.1508	GU599038.1.1508	Generalist
HE574374.1.1795	HE574374.1.1795	Generalist
HE604097.1.1521	HE604097.1.1521	Generalist
HE612102.1.1403	JSYO01000045.9.1526	Generalist
HE612102.1.1403	AM167563.1.1493	Generalist
HE612102.1.1403	EF515416.1.1384	Generalist
HE612102.1.1403	JN671982.1.1285	Generalist
HE612102.1.1403	KC886814.1.1472	Generalist
HE612102.1.1403	GU305854.1.1481	Generalist
HE612102.1.1403	JF139365.1.1344	Generalist
HE612102.1.1403	HE612102.1.1403	Generalist
HE612102.1.1403	GU062497.1.1379	Generalist
HE612102.1.1403	KF101131.1.1344	Generalist
HE612102.1.1403	JF428993.1.1538	Generalist
HE612102.1.1403	KC306415.1.1291	Generalist
HE612102.1.1403	JF116268.1.1344	Generalist
HE612102.1.1403	DQ297939.1.1477	Generalist
HE612102.1.1403	JF024803.1.1344	Generalist
HE612102.1.1403	AM934636.1.1486	Generalist
HE612102.1.1403	AM934633.1.1486	Generalist
HE612102.1.1403	JARP01000001.1246036.1247529	Generalist
HE612102.1.1403	JF145522.1.1344	Generalist
HE612102.1.1403	DQ469224.1.1477	Generalist
HE612102.1.1403	DQ196345.1.1505	Generalist
HE612102.1.1403	AM934637.1.1486	Generalist
HE612102.1.1403	AM934672.1.1486	Generalist
HE804351.1.1477	HE804351.1.1477	Generalist
HE818635.1.1261	HE818635.1.1261	Generalist
HE818640.1.1490	JF128617.1.1308	Generalist
HE818640.1.1490	GQ159096.1.1440	Generalist
HE818640.1.1490	HE818640.1.1490	Generalist
HE818640.1.1490	HQ327284.1.1467	Generalist
HE818640.1.1490	KF010774.1.1452	Generalist
HE974788.1.1483	AB236959.1.1506	Generalist
HE974788.1.1483	EU665085.1.1420	Generalist
HE974788.1.1483	FJ479351.1.1477	Generalist
HE974788.1.1483	HE974788.1.1483	Generalist
HE974788.1.1483	LN573321.1.1348	Generalist
HE974792.1.1512	HE974792.1.1512	Generalist
HE974792.1.1512	KC554873.1.1514	Generalist
HE974804.1.1563	JQ087156.1.1467	Generalist
HE974804.1.1563	DQ129462.1.1472	Generalist
HE974804.1.1563	DQ129448.1.1473	Generalist
HE974804.1.1563	HE974804.1.1563	Generalist
HE974804.1.1563	EU071493.1.1512	Generalist
HG005350.1.1480	HG005350.1.1480	Generalist
HG005350.1.1480	JF214497.1.1306	Generalist
HG764474.1.1524	HG764474.1.1524	Generalist
HK241912.3.1532	JF152698.1.1369	Generalist
HK241912.3.1532	JF225494.1.1369	Generalist
HK241912.3.1532	HQ764121.1.1444	Generalist
HK241912.3.1532	JF161015.1.1367	Generalist
HK241912.3.1532	JF190841.1.1363	Generalist
HK241912.3.1532	JF131953.1.1368	Generalist
HK241912.3.1532	JQ476115.1.1402	Generalist
HK241912.3.1532	JQ466470.1.1410	Generalist
HK241912.3.1532	HM331159.1.1366	Generalist
HK241912.3.1532	HM812014.1.1369	Generalist
HK241912.3.1532	JF238639.1.1367	Generalist
HK241912.3.1532	JF166784.1.1369	Generalist
HK241912.3.1532	JPFV01000005.50303.51839	Generalist
HK241912.3.1532	JF233090.1.1368	Generalist
HK241912.3.1532	JQ458764.1.1403	Generalist
HK241912.3.1532	GQ105493.1.1369	Generalist
HK241912.3.1532	HK241912.3.1532	Generalist
HK241912.3.1532	AFUC01000011.194.1722	Generalist
HK241912.3.1532	HM812076.1.1367	Generalist
HK241912.3.1532	JF240627.1.1369	Generalist
HK241912.3.1532	CP002925.2081382.2082934	Generalist
HK241912.3.1532	JF223442.1.1369	Generalist
HK241912.3.1532	JF238873.1.1367	Generalist
HK241912.3.1532	JF187979.1.1373	Generalist
HK241912.3.1532	CP006776.327975.329522	Generalist
HK241912.3.1532	KC001252.1.1317	Generalist
HK241912.3.1532	AKVY01000001.15348.16893	Generalist
HK241912.3.1532	HM811969.1.1369	Generalist
HK241912.3.1532	JQ461544.1.1400	Generalist
HK241912.3.1532	JQ460676.1.1404	Generalist
HK241912.3.1532	KF107847.1.1370	Generalist
HK241912.3.1532	JF241128.1.1367	Generalist
HK241912.3.1532	JF238959.1.1371	Generalist
HK241912.3.1532	HM840666.1.1369	Generalist
HK241912.3.1532	JF224568.1.1369	Generalist
HK241912.3.1532	FJ558178.1.1406	Generalist
HK241912.3.1532	JF238050.1.1367	Generalist
HK241912.3.1532	JF229675.1.1367	Generalist
HK241912.3.1532	JF229737.1.1367	Generalist
HK241912.3.1532	JF161058.1.1367	Generalist
HK241912.3.1532	KF733725.1.1472	Generalist
HK241912.3.1532	KF101473.1.1368	Generalist
HK241912.3.1532	JQ465623.1.1407	Generalist
HK241912.3.1532	JF199063.1.1369	Generalist
HK241912.3.1532	HK241921.3.1530	Generalist
HK241912.3.1532	JF225433.1.1367	Generalist
HK241912.3.1532	GQ157409.1.1456	Generalist
HM061984.1.1439	HM061984.1.1439	Generalist
HM061984.1.1439	JF231262.1.1339	Generalist
HM066521.1.1467	HM066521.1.1467	Generalist
HM129231.1.1461	HM129231.1.1461	Generalist
HM129231.1.1461	HM129942.1.1463	Generalist
HM186199.1.1347	HM186199.1.1347	Generalist
HM186199.1.1347	KJ590693.1.1496	Generalist
HM204923.1.1441	DQ404707.1.1467	Generalist
HM204923.1.1441	JF175255.1.1306	Generalist
HM204923.1.1441	AB434710.1.1414	Generalist
HM204923.1.1441	GQ327156.1.1269	Generalist
HM204923.1.1441	AY569282.1.1473	Generalist
HM204923.1.1441	JF222435.1.1306	Generalist
HM204923.1.1441	HQ439186.1.1426	Generalist
HM204923.1.1441	HM204923.1.1441	Generalist
HM204923.1.1441	EU509065.1.1344	Generalist
HM204923.1.1441	D84605.1.1445	Generalist
HM204923.1.1441	JF236237.1.1306	Generalist
HM204923.1.1441	JX575941.1.1452	Generalist
HM204923.1.1441	JF178434.1.1308	Generalist
HM204923.1.1441	JF214583.1.1306	Generalist
HM204923.1.1441	DQ532159.1.1446	Generalist
HM204923.1.1441	JX458404.1.1483	Generalist
HM222657.1.1370	HE800835.1.1341	Generalist
HM222657.1.1370	HQ657322.1.1487	Generalist
HM222657.1.1370	HM222657.1.1370	Generalist
HM231168.1.1510	JF500193.1.1493	Generalist
HM231168.1.1510	JQ974027.1.1737	Generalist
HM231168.1.1510	LN568359.1.1370	Generalist
HM231168.1.1510	JF232720.1.1358	Generalist
HM231168.1.1510	JF228317.1.1358	Generalist
HM231168.1.1510	EU535841.1.1395	Generalist
HM231168.1.1510	JF500925.1.1497	Generalist
HM231168.1.1510	HM811690.1.1358	Generalist
HM231168.1.1510	HM066447.1.1508	Generalist
HM231168.1.1510	JF265919.1.1360	Generalist
HM231168.1.1510	AY259924.1.2048	Generalist
HM231168.1.1510	JF500889.1.1499	Generalist
HM231168.1.1510	HM363345.1.1498	Generalist
HM231168.1.1510	JX855301.1.1530	Generalist
HM231168.1.1510	DQ814313.1.1456	Generalist
HM231168.1.1510	JF429042.1.1507	Generalist
HM231168.1.1510	KF414180.1.1529	Generalist
HM231168.1.1510	HM811137.1.1358	Generalist
HM231168.1.1510	JX872332.1.1434	Generalist
HM231168.1.1510	HM231168.1.1510	Generalist
HM231168.1.1510	GAWC01048065.46.1562	Generalist
HM231168.1.1510	JX872328.1.1435	Generalist
HM231168.1.1510	AKCJ01000176.3590.5091	Generalist
HM231168.1.1510	KJ548932.1.1500	Generalist
HM231168.1.1510	HG917279.1.1501	Generalist
HM231168.1.1510	AKCL01000092.237190.238706	Generalist
HM231168.1.1510	KC003442.1.1374	Generalist
HM231168.1.1510	JFJN01000036.2131.3669	Generalist
HM231168.1.1510	GU183596.1.1391	Generalist
HM231168.1.1510	JMFZ01000016.3654.5200	Generalist
HM231168.1.1510	AVFB02000010.5582.7098	Generalist
HM231168.1.1510	AKJN02000006.2556322.2557840	Generalist
HM231168.1.1510	JQ867288.1.1406	Generalist
HM231168.1.1510	JX852640.1.1540	Generalist
HM258009.1.1384	HM323461.1.1384	Generalist
HM258009.1.1384	JF202454.1.1385	Generalist
HM258009.1.1384	HQ805162.1.1479	Generalist
HM258009.1.1384	HQ799570.1.1480	Generalist
HM258009.1.1384	HQ768808.1.1482	Generalist
HM258009.1.1384	JX548386.1.1526	Generalist
HM258009.1.1384	JF185259.1.1385	Generalist
HM258009.1.1384	FJ558259.1.1315	Generalist
HM258009.1.1384	JF226995.1.1384	Generalist
HM258009.1.1384	HM258009.1.1384	Generalist
HM258009.1.1384	JF122357.1.1385	Generalist
HM258009.1.1384	JF241165.1.1384	Generalist
HM262399.1.1308	HM262399.1.1308	Generalist
HM269091.1.1366	HM269091.1.1366	Generalist
HM269091.1.1366	JX114417.1.1503	Generalist
HM269091.1.1366	JF211012.1.1366	Generalist
HM270195.1.1340	HM270195.1.1340	Generalist
HM270303.1.1367	JF172158.1.1367	Generalist
HM270303.1.1367	JN616142.1.1370	Generalist
HM270303.1.1367	HM270303.1.1367	Generalist
HM270303.1.1367	JN417554.1.1538	Generalist
HM270303.1.1367	LN563819.1.1378	Generalist
HM270303.1.1367	KF385182.1.1403	Generalist
HM270396.1.1357	HM270396.1.1357	Generalist
HM270396.1.1357	GQ302552.1.1507	Generalist
HM270396.1.1357	GU444073.1.1499	Generalist
HM270396.1.1357	JQ425988.1.1486	Generalist
HM270396.1.1357	DQ984612.1.1500	Generalist
HM270490.1.1333	CU918282.1.1334	Generalist
HM270490.1.1333	HM270490.1.1333	Generalist
HM270579.1.1321	HM270579.1.1321	Generalist
HM277539.1.1349	HM277539.1.1349	Generalist
HM298753.1.1310	HM298753.1.1310	Generalist
HM312935.1.1368	KF515255.1.1509	Generalist
HM312935.1.1368	HM312935.1.1368	Generalist
HM312935.1.1368	FJ478549.1.1510	Generalist
HM312935.1.1368	HM319085.1.1368	Generalist
HM327352.1.1369	HM327352.1.1369	Generalist
HM329397.1.1347	HM329397.1.1347	Generalist
HM330404.1.1280	HM330404.1.1280	Generalist
HM331160.1.1357	HM331160.1.1357	Generalist
HM339078.1.1342	LN569440.1.1352	Generalist
HM339078.1.1342	JF129081.1.1343	Generalist
HM339078.1.1342	HM339078.1.1342	Generalist
HM341127.1.1337	HM341127.1.1337	Generalist
HM363260.1.1498	HM363260.1.1498	Generalist
HM438074.1.1440	HM438074.1.1440	Generalist
HM480263.1.1393	HM480263.1.1393	Generalist
HM480263.1.1393	DQ163946.1.1446	Generalist
HM557519.1.1363	HQ118834.1.1476	Generalist
HM557519.1.1363	JF190339.1.1356	Generalist
HM557519.1.1363	HM341158.1.1356	Generalist
HM557519.1.1363	JF145531.1.1354	Generalist
HM557519.1.1363	JF183983.1.1352	Generalist
HM557519.1.1363	DQ398883.1.1490	Generalist
HM557519.1.1363	HM557519.1.1363	Generalist
HM557519.1.1363	EF157172.1.1453	Generalist
HM558911.1.1387	JF217227.1.1359	Generalist
HM558911.1.1387	AFQY01000006.167303.168822	Generalist
HM558911.1.1387	FJ612155.1.1499	Generalist
HM558911.1.1387	HM558911.1.1387	Generalist
HM558911.1.1387	KC002813.1.1397	Generalist
HM558911.1.1387	KC002866.1.1399	Generalist
HM558911.1.1387	KC002680.1.1402	Generalist
HM558911.1.1387	KC001310.1.1368	Generalist
HM748810.1.1479	HM748810.1.1479	Generalist
HM778992.1.1454	HM778992.1.1454	Generalist
HQ003499.1.1497	HQ003499.1.1497	Generalist
HQ010780.1.1499	HQ010776.1.1500	Generalist
HQ010780.1.1499	HQ010780.1.1499	Generalist
HQ015457.1.1493	HQ015457.1.1493	Generalist
HQ114115.1.1445	EU834800.1.1445	Generalist
HQ114115.1.1445	HQ114115.1.1445	Generalist
HQ114208.1.1432	HQ114208.1.1432	Generalist
HQ118849.1.1460	HQ118849.1.1460	Generalist
HQ119581.1.1463	JN825564.1.1330	Generalist
HQ119581.1.1463	HQ119581.1.1463	Generalist
HQ119581.1.1463	KC541019.1.1485	Generalist
HQ119737.1.1494	HQ119737.1.1494	Generalist
HQ120360.1.1505	HQ120360.1.1505	Generalist
HQ121102.1.1477	FM209098.1.1362	Generalist
HQ121102.1.1477	GQ060729.1.1326	Generalist
HQ121102.1.1477	JN409011.1.1427	Generalist
HQ121102.1.1477	LN573067.1.1333	Generalist
HQ121102.1.1477	JN409266.1.1427	Generalist
HQ121102.1.1477	HQ121102.1.1477	Generalist
HQ121200.1.1459	HQ121200.1.1459	Generalist
HQ176161.1.1523	HQ176161.1.1523	Generalist
HQ178710.1.1476	DQ383312.1.1419	Generalist
HQ178710.1.1476	KC961284.1.1515	Generalist
HQ178710.1.1476	HQ178710.1.1476	Generalist
HQ178903.1.1477	HQ178903.1.1477	Generalist
HQ184342.1.1533	HQ184342.1.1533	Generalist
HQ343213.1.1504	JN672144.1.1297	Generalist
HQ343213.1.1504	HQ343213.1.1504	Generalist
HQ379136.1.1448	HQ379136.1.1448	Generalist
HQ385581.1.1402	LN569708.1.1378	Generalist
HQ385581.1.1402	HQ385581.1.1402	Generalist
HQ397518.1.1521	HQ397518.1.1521	Generalist
HQ413057.1.1206	HQ413057.1.1206	Generalist
HQ462500.1.1272	HQ462500.1.1272	Generalist
HQ588863.1.1542	HQ588863.1.1542	Generalist
HQ588863.1.1542	JX872370.1.1438	Generalist
HQ588863.1.1542	JX872369.1.1436	Generalist
HQ592558.1.1446	HQ697520.1.1457	Generalist
HQ592558.1.1446	HQ592558.1.1446	Generalist
HQ592558.1.1446	LN572104.1.1318	Generalist
HQ592592.1.1490	FJ393094.1.1492	Generalist
HQ592592.1.1490	HQ592592.1.1490	Generalist
HQ602907.1.1450	AEVM02000007.2118721.2120186	Generalist
HQ602907.1.1450	JN656883.1.1447	Generalist
HQ602907.1.1450	ARCT01000002.386704.388169	Generalist
HQ602907.1.1450	HQ602907.1.1450	Generalist
HQ602907.1.1450	AY080912.1.1448	Generalist
HQ602907.1.1450	JN697879.1.1307	Generalist
HQ602907.1.1450	AJ458489.1.1405	Generalist
HQ602907.1.1450	HQ844545.1.1450	Generalist
HQ602907.1.1450	HQ844551.1.1450	Generalist
HQ602907.1.1450	JN697874.1.1309	Generalist
HQ602907.1.1450	AB930527.1.1408	Generalist
HQ602907.1.1450	AY792285.1.1479	Generalist
HQ602907.1.1450	ARAB01000008.1065089.1066545	Generalist
HQ609655.1.1487	HQ609655.1.1487	Generalist
HQ609655.1.1487	JX272000.1.1486	Generalist
HQ697432.1.1431	HQ697432.1.1431	Generalist
HQ697550.1.1449	HQ697550.1.1449	Generalist
HQ697563.1.1457	JF213266.1.1306	Generalist
HQ697563.1.1457	HQ697563.1.1457	Generalist
HQ703856.1.1457	HM598246.1.1468	Generalist
HQ703856.1.1457	HQ703856.1.1457	Generalist
HQ729864.1.1507	HQ729864.1.1507	Generalist
HQ750163.1.1464	HQ750163.1.1464	Generalist
HQ792831.1.1438	HQ792831.1.1438	Generalist
HQ817237.1.1467	HQ817237.1.1467	Generalist
HQ818736.1.1452	HQ818736.1.1452	Generalist
HQ860615.1.1449	HQ860615.1.1449	Generalist
HQ860634.1.1449	HQ860634.1.1449	Generalist
JASZ01000321.3.1353	JASZ01000321.3.1353	Generalist
JF001823.1.1314	JF001823.1.1314	Generalist
JF066729.1.1333	JF185406.1.1333	Generalist
JF066729.1.1333	JF066729.1.1333	Generalist
JF095634.1.1304	JF095634.1.1304	Generalist
JF106789.1.1347	JF130446.1.1347	Generalist
JF106789.1.1347	JF196776.1.1347	Generalist
JF106789.1.1347	JF106789.1.1347	Generalist
JF108222.1.1304	JF108222.1.1304	Generalist
JF145754.1.1319	JF145754.1.1319	Generalist
JF151230.1.1364	JF151230.1.1364	Generalist
JF158090.1.1308	JF158090.1.1308	Generalist
JF174562.1.1346	JF174562.1.1346	Generalist
JF175506.1.1283	JF175506.1.1283	Generalist
JF176816.1.1314	JF176816.1.1314	Generalist
JF177043.1.1343	JF177043.1.1343	Generalist
JF180200.1.1345	JF180200.1.1345	Generalist
JF180532.1.1349	JF180532.1.1349	Generalist
JF188026.1.1374	JF188026.1.1374	Generalist
JF190210.1.1340	JF190210.1.1340	Generalist
JF192705.1.1363	AFPX01000069.42.1561	Generalist
JF192705.1.1363	JF192705.1.1363	Generalist
JF197945.1.1367	JF197945.1.1367	Generalist
JF197945.1.1367	JF198548.1.1366	Generalist
JF205315.1.1348	JF205315.1.1348	Generalist
JF209871.1.1350	JF209871.1.1350	Generalist
JF213593.1.1347	JF213593.1.1347	Generalist
JF221951.1.1344	JF221951.1.1344	Generalist
JF226229.1.1342	JF226229.1.1342	Generalist
JF229750.1.1371	JF229750.1.1371	Generalist
JF231371.1.1348	JF234492.1.1348	Generalist
JF231371.1.1348	JF231371.1.1348	Generalist
JF231386.1.1369	JF231386.1.1369	Generalist
JF232970.1.1342	JF232970.1.1342	Generalist
JF233916.1.1339	JF233916.1.1339	Generalist
JF236927.1.1377	JF236927.1.1377	Generalist
JF240811.1.1347	JF240811.1.1347	Generalist
JF241304.1.1372	JF241304.1.1372	Generalist
JF272054.1.1449	JF272054.1.1449	Generalist
JF272096.1.1446	JF272096.1.1446	Generalist
JF272096.1.1446	JF344326.1.1442	Generalist
JF499686.1.1395	EF114312.1.1511	Generalist
JF499686.1.1395	CP001628.419927.421558	Generalist
JF499686.1.1395	CP007437.1564777.1566115	Generalist
JF499686.1.1395	KC494324.1.1483	Generalist
JF499686.1.1395	HG941678.1.1276	Generalist
JF499686.1.1395	JF499686.1.1395	Generalist
JF499686.1.1395	HQ323457.1.1498	Generalist
JF499686.1.1395	FM873299.1.1476	Generalist
JF499686.1.1395	AF057290.1.1492	Generalist
JF703549.1.1396	HM341224.1.1319	Generalist
JF703549.1.1396	FQ659224.1.1319	Generalist
JF703549.1.1396	JF703549.1.1396	Generalist
JF719338.1.1352	JN626544.1.1356	Generalist
JF719338.1.1352	JF719338.1.1352	Generalist
JF719338.1.1352	KJ615130.1.1297	Generalist
JF776933.1.1444	JF776933.1.1444	Generalist
JF809708.1.1397	JF809708.1.1397	Generalist
JF833704.1.1424	JF833704.1.1424	Generalist
JF833704.1.1424	JF129832.1.1282	Generalist
JF833704.1.1424	JMQR01000157.3887.5350	Generalist
JF833704.1.1424	JX855294.1.1454	Generalist
JF833704.1.1424	HM798958.1.1381	Generalist
JF833704.1.1424	HF570063.1.1458	Generalist
JF833704.1.1424	JX872337.1.1361	Generalist
JF922476.1.1470	JF227137.1.1329	Generalist
JF922476.1.1470	AY957901.1.1500	Generalist
JF922476.1.1470	EU134276.1.1338	Generalist
JF922476.1.1470	JF922476.1.1470	Generalist
JF922550.1.1448	JF922550.1.1448	Generalist
JF922550.1.1448	JF429192.1.1452	Generalist
JF922550.1.1448	JN679131.1.1456	Generalist
JFZA02000061.39782.41259	JFZA02000061.39782.41259	Generalist
JFZA02000061.39782.41259	JF417775.1.1448	Generalist
JIAG01000008.154009.155517	JIAG01000008.154009.155517	Generalist
JMCM01000062.88518.89958	JMCM01000062.88518.89958	Generalist
JN013939.1.1490	JN013939.1.1490	Generalist
JN030427.1.1488	JN030427.1.1488	Generalist
JN033775.1.1439	FR774631.1.1336	Generalist
JN033775.1.1439	JF129034.1.1338	Generalist
JN033775.1.1439	JF228084.1.1345	Generalist
JN033775.1.1439	JN033775.1.1439	Generalist
JN038203.1.1488	JN113069.1.1485	Generalist
JN038203.1.1488	JN038203.1.1488	Generalist
JN038203.1.1488	AM936633.1.1343	Generalist
JN038880.1.1492	JN038880.1.1492	Generalist
JN038880.1.1492	FJ716474.1.1495	Generalist
JN043362.1.1518	AB498636.1.1453	Generalist
JN043362.1.1518	AB018095.1.1529	Generalist
JN043362.1.1518	DQ026670.1.1499	Generalist
JN043362.1.1518	JNXN01000301.2.1503	Generalist
JN043362.1.1518	JDUZ01000024.3692.5220	Generalist
JN043362.1.1518	DQ026666.1.1510	Generalist
JN043362.1.1518	JOFU01000122.201.1655	Generalist
JN043362.1.1518	ARED01000055.48.1553	Generalist
JN043362.1.1518	FJ941917.1.1310	Generalist
JN043362.1.1518	KM978830.1.1445	Generalist
JN043362.1.1518	KJ812388.1.1452	Generalist
JN043362.1.1518	AY029696.1.1489	Generalist
JN043362.1.1518	JNZV01000079.21.1528	Generalist
JN043362.1.1518	JN392415.1.1440	Generalist
JN043362.1.1518	CP003720.3015502.3017015	Generalist
JN043362.1.1518	KM287547.1.1407	Generalist
JN043362.1.1518	FJ429555.1.1481	Generalist
JN043362.1.1518	AB249907.1.1453	Generalist
JN043362.1.1518	GU045551.1.1527	Generalist
JN043362.1.1518	AB562507.1.1510	Generalist
JN043362.1.1518	AOPY01001400.13033.14540	Generalist
JN043362.1.1518	JOGC01000289.24.1529	Generalist
JN043362.1.1518	D63871.1.1531	Generalist
JN043362.1.1518	LN570192.1.1356	Generalist
JN043362.1.1518	JOCB01000196.94.1598	Generalist
JN043362.1.1518	JNXR01000068.3443.4948	Generalist
JN043362.1.1518	JN043362.1.1518	Generalist
JN043362.1.1518	AB360805.1.1436	Generalist
JN043362.1.1518	KC470043.1.1520	Generalist
JN043362.1.1518	HF935085.1.1547	Generalist
JN043362.1.1518	FB300382.3077224.3078729	Generalist
JN043362.1.1518	KP243100.1.1495	Generalist
JN043362.1.1518	EF012122.1.1488	Generalist
JN043362.1.1518	CP009438.5620420.5621933	Generalist
JN043362.1.1518	AB018096.1.1529	Generalist
JN113068.1.1514	JN113068.1.1514	Generalist
JN113068.1.1514	DQ266897.1.1531	Generalist
JN113068.1.1514	DQ337016.1.1516	Generalist
JN120917.1.1333	FJ172298.1.1453	Generalist
JN120917.1.1333	GQ024584.1.1338	Generalist
JN120917.1.1333	JF185585.1.1338	Generalist
JN120917.1.1333	FJ479062.1.1411	Generalist
JN120917.1.1333	AF456242.1.1510	Generalist
JN120917.1.1333	JROA01000001.2830530.2832064	Generalist
JN120917.1.1333	FN824868.1.1255	Generalist
JN120917.1.1333	CP006936.3588242.3589767	Generalist
JN120917.1.1333	AJFJ01000100.174891.176424	Generalist
JN120917.1.1333	ARTK01000017.404059.405555	Generalist
JN120917.1.1333	HM333651.1.1338	Generalist
JN120917.1.1333	AOHQ01000078.196.1695	Generalist
JN120917.1.1333	JF225994.1.1330	Generalist
JN120917.1.1333	CP009495.3823698.3825228	Generalist
JN120917.1.1333	JF095419.1.1338	Generalist
JN120917.1.1333	KF096204.1.1338	Generalist
JN120917.1.1333	FN550135.1.1476	Generalist
JN120917.1.1333	JN120917.1.1333	Generalist
JN120917.1.1333	X81926.1.1317	Generalist
JN120917.1.1333	JX875901.1.1477	Generalist
JN120917.1.1333	JF140568.1.1338	Generalist
JN120917.1.1333	CP000511.4637795.4639309	Generalist
JN120917.1.1333	FJ478627.1.1480	Generalist
JN120917.1.1333	JF147053.1.1332	Generalist
JN120917.1.1333	LN565974.1.1350	Generalist
JN178885.1.1388	JN178885.1.1388	Generalist
JN178885.1.1388	JF175289.1.1346	Generalist
JN178885.1.1388	JF211276.1.1346	Generalist
JN178885.1.1388	JF168404.1.1346	Generalist
JN178885.1.1388	JQ428779.1.1479	Generalist
JN178885.1.1388	JQ426137.1.1481	Generalist
JN201861.1.1477	AYTE01000018.95811.97336	Generalist
JN201861.1.1477	JN201861.1.1477	Generalist
JN201861.1.1477	JNYV01000019.3624.5124	Generalist
JN201861.1.1477	EU375219.1.1228	Generalist
JN217052.1.1475	JN217052.1.1475	Generalist
JN232918.1.1473	JN232918.1.1473	Generalist
JN245858.1.1493	JN245858.1.1493	Generalist
JN391668.1.1485	JN391668.1.1485	Generalist
JN397768.1.1389	JN397768.1.1389	Generalist
JN496599.1.1427	JN496599.1.1427	Generalist
JN559512.1.1486	JN559512.1.1486	Generalist
JN591825.1.1505	JN591825.1.1505	Generalist
JN609307.1.1471	JN609307.1.1471	Generalist
JN609360.1.1495	JN609360.1.1495	Generalist
JN609373.1.1487	JX875913.1.1484	Generalist
JN609373.1.1487	JN609373.1.1487	Generalist
JN609373.1.1487	KJ568483.1.1487	Generalist
JN628302.1.1460	JN628302.1.1460	Generalist
JN643015.1.1366	JN643015.1.1366	Generalist
JN644554.1.1531	HG764511.1.1514	Generalist
JN644554.1.1531	JN644554.1.1531	Generalist
JN644554.1.1531	KC408598.1.1511	Generalist
JN644554.1.1531	HM831376.1.1369	Generalist
JN644554.1.1531	HE974807.1.1514	Generalist
JN644554.1.1531	HM152717.1.1513	Generalist
JN656754.1.1483	JN656754.1.1483	Generalist
JN656769.1.1487	JN656769.1.1487	Generalist
JN656826.1.1476	JN656826.1.1476	Generalist
JN656897.1.1447	JN656897.1.1447	Generalist
JN679096.1.1456	JN679096.1.1456	Generalist
JN679100.1.1538	JN679100.1.1538	Generalist
JN685475.1.1521	JN685475.1.1521	Generalist
JN685475.1.1521	DQ658776.1.1349	Generalist
JN802703.1.1345	JN802703.1.1345	Generalist
JN860382.1.1447	JN860382.1.1447	Generalist
JN860382.1.1447	EF064161.1.1448	Generalist
JN868909.1.1513	JN868909.1.1513	Generalist
JN868915.1.1530	JN868915.1.1530	Generalist
JN868944.1.1539	JN868944.1.1539	Generalist
JN869027.1.1451	JN869027.1.1451	Generalist
JN869194.1.1529	JN869194.1.1529	Generalist
JN981937.1.1455	JN981937.1.1455	Generalist
JPOO01000003.1032105.1033608	JPOO01000003.1032105.1033608	Generalist
JPWM01000002.26.1547	JPWM01000002.26.1547	Generalist
JPWM01000002.26.1547	KC119329.1.1507	Generalist
JPWM01000002.26.1547	AAAA02020706.141.1662	Generalist
JQ032413.1.1454	JQ032413.1.1454	Generalist
JQ032413.1.1454	JQ032052.1.1428	Generalist
JQ032413.1.1454	JQ032358.1.1428	Generalist
JQ187751.1.1338	JQ187751.1.1338	Generalist
JQ187768.1.1348	JQ187768.1.1348	Generalist
JQ190789.1.1362	JQ190497.1.1360	Generalist
JQ190789.1.1362	JQ190789.1.1362	Generalist
JQ287204.1.1484	JQ287204.1.1484	Generalist
JQ291603.1.1444	JX679636.1.1466	Generalist
JQ291603.1.1444	JQ291603.1.1444	Generalist
JQ291603.1.1444	KJ123811.1.1449	Generalist
JQ291603.1.1444	KC110960.1.1446	Generalist
JQ291603.1.1444	EF063627.1.1450	Generalist
JQ291603.1.1444	JX515468.1.1444	Generalist
JQ291603.1.1444	FJ859687.1.1446	Generalist
JQ311869.1.1437	JQ311869.1.1437	Generalist
JQ311907.1.1413	JQ311907.1.1413	Generalist
JQ327982.1.1502	JQ327982.1.1502	Generalist
JQ327982.1.1502	EU283383.1.1434	Generalist
JQ407935.1.1330	JQ407935.1.1330	Generalist
JQ407992.1.1361	JQ407992.1.1361	Generalist
JQ407992.1.1361	EU133694.1.1318	Generalist
JQ426608.1.1441	HM447696.1.1439	Generalist
JQ426608.1.1441	JF319163.1.1409	Generalist
JQ426608.1.1441	JQ426608.1.1441	Generalist
JQ426608.1.1441	HM278593.1.1306	Generalist
JQ426608.1.1441	HM438387.1.1391	Generalist
JQ426608.1.1441	JF143332.1.1306	Generalist
JQ426608.1.1441	HM438599.1.1441	Generalist
JQ426608.1.1441	JQ769532.1.1450	Generalist
JQ426608.1.1441	JIAU01000005.170715.172182	Generalist
JQ426608.1.1441	EF019171.1.1333	Generalist
JQ426608.1.1441	FJ479038.1.1445	Generalist
JQ426608.1.1441	DQ823178.1.1452	Generalist
JQ426608.1.1441	HM266627.1.1306	Generalist
JQ426608.1.1441	HQ120906.1.1458	Generalist
JQ426608.1.1441	JF198777.1.1306	Generalist
JQ426608.1.1441	EF019685.1.1334	Generalist
JQ426608.1.1441	EF018252.1.1333	Generalist
JQ426608.1.1441	JF319174.1.1408	Generalist
JQ427103.1.1507	JQ427103.1.1507	Generalist
JQ427103.1.1507	HQ597329.1.1508	Generalist
JQ427103.1.1507	HM749706.1.1374	Generalist
JQ427103.1.1507	JQ769765.1.1516	Generalist
JQ427103.1.1507	FJ152773.1.1508	Generalist
JQ428053.1.1437	JQ428053.1.1437	Generalist
JQ428064.1.1464	EF020035.1.1358	Generalist
JQ428064.1.1464	KC331239.1.1471	Generalist
JQ428064.1.1464	AB240312.1.1468	Generalist
JQ428064.1.1464	JX079100.1.1440	Generalist
JQ428064.1.1464	AF423285.1.1434	Generalist
JQ428064.1.1464	JQ684270.1.1474	Generalist
JQ428064.1.1464	JQ428064.1.1464	Generalist
JQ428064.1.1464	JN409128.1.1429	Generalist
JQ428064.1.1464	FJ538139.1.1478	Generalist
JQ428064.1.1464	JN869156.1.1502	Generalist
JQ428064.1.1464	KC331292.1.1471	Generalist
JQ428516.1.1441	JQ428516.1.1441	Generalist
JQ428654.1.1472	JQ428654.1.1472	Generalist
JQ428654.1.1472	JF175231.1.1337	Generalist
JQ428654.1.1472	HM557816.1.1345	Generalist
JQ428654.1.1472	KC554258.1.1511	Generalist
JQ447942.1.1397	AYYC01000689.3730.5266	Generalist
JQ447942.1.1397	AF385565.1.1484	Generalist
JQ447942.1.1397	JQ447942.1.1397	Generalist
JQ453667.1.1430	JQ453667.1.1430	Generalist
JQ453667.1.1430	JF215950.1.1389	Generalist
JQ453667.1.1430	AY349367.1.1549	Generalist
JQ453667.1.1430	JQ477528.1.1419	Generalist
JQ462531.1.1404	JQ462531.1.1404	Generalist
JQ462531.1.1404	BAJQ01000092.260.1769	Generalist
JQ465090.1.1405	HQ813113.1.1447	Generalist
JQ465090.1.1405	GQ006735.1.1349	Generalist
JQ465090.1.1405	HQ813446.1.1448	Generalist
JQ465090.1.1405	KF135659.1.1490	Generalist
JQ465090.1.1405	JQ465090.1.1405	Generalist
JQ465090.1.1405	JQ474422.1.1398	Generalist
JQ465425.1.1370	JQ465425.1.1370	Generalist
JQ469375.1.1349	JQ469375.1.1349	Generalist
JQ469979.1.1396	JQ469979.1.1396	Generalist
JQ470830.1.1396	JQ470830.1.1396	Generalist
JQ470830.1.1396	JQ475331.1.1394	Generalist
JQ471874.1.1387	JQ471874.1.1387	Generalist
JQ472696.1.1382	JQ476844.1.1378	Generalist
JQ472696.1.1382	JQ472696.1.1382	Generalist
JQ472751.1.1353	ABBV01000356.1594.3049	Generalist
JQ472751.1.1353	JQ472751.1.1353	Generalist
JQ476777.1.1399	JQ476777.1.1399	Generalist
JQ580424.1.1522	JQ580424.1.1522	Generalist
JQ580424.1.1522	AM882641.1.1521	Generalist
JQ580424.1.1522	AM882621.1.1521	Generalist
JQ580460.1.1518	GU363042.1.1433	Generalist
JQ580460.1.1518	JQ580460.1.1518	Generalist
JQ684177.1.1417	JQ684177.1.1417	Generalist
JQ684454.1.1519	HQ755528.1.1449	Generalist
JQ684454.1.1519	JQ684454.1.1519	Generalist
JQ723642.1.1450	KF494734.1.1450	Generalist
JQ723642.1.1450	JQ723642.1.1450	Generalist
JQ723642.1.1450	FR847848.1.1350	Generalist
JQ723642.1.1450	AQVT01000001.423061.424525	Generalist
JQ769640.1.1499	JQ769640.1.1499	Generalist
JQ769640.1.1499	JN038271.1.1491	Generalist
JQ770097.1.1448	JQ770097.1.1448	Generalist
JQ770097.1.1448	DQ532323.1.1448	Generalist
JQ770104.1.1453	JQ770104.1.1453	Generalist
JQ798493.1.1446	JQ798493.1.1446	Generalist
JQ800264.1.1418	KC000840.1.1365	Generalist
JQ800264.1.1418	JQ800140.1.1466	Generalist
JQ800264.1.1418	JQ800264.1.1418	Generalist
JQ800264.1.1418	AHVZ01000037.397.1915	Generalist
JQ800264.1.1418	KC000851.1.1364	Generalist
JQ800264.1.1418	AHVZ01000008.135.1654	Generalist
JQ800264.1.1418	KC001678.1.1368	Generalist
JQ800264.1.1418	JX527195.1.1440	Generalist
JQ800700.1.1449	KC001618.1.1316	Generalist
JQ800700.1.1449	JQ800700.1.1449	Generalist
JQ800962.1.1461	LN563827.1.1326	Generalist
JQ800962.1.1461	JQ800962.1.1461	Generalist
JQ805709.1.1561	CP008885.2401672.2403202	Generalist
JQ805709.1.1561	D86184.1.1515	Generalist
JQ805709.1.1561	JQ805709.1.1561	Generalist
JQ805709.1.1561	CP006711.2152338.2153849	Generalist
JQ805709.1.1561	ABQQ01000041.222.1727	Generalist
JQ825040.1.1517	HM921127.1.1350	Generalist
JQ825040.1.1517	FJ478682.1.1516	Generalist
JQ825040.1.1517	KC011105.1.1520	Generalist
JQ825040.1.1517	HM263278.1.1377	Generalist
JQ825040.1.1517	JQ825040.1.1517	Generalist
JQ825040.1.1517	LN570876.1.1390	Generalist
JQ825065.1.1480	JQ825065.1.1480	Generalist
JQ905982.1.1397	JQ905982.1.1397	Generalist
JQ905982.1.1397	DQ404914.1.1494	Generalist
JQ919514.1.1329	LN568254.1.1321	Generalist
JQ919514.1.1329	JQ919514.1.1329	Generalist
JQ923519.1.1449	JQ923519.1.1449	Generalist
JQ923519.1.1449	KJ615246.1.1458	Generalist
JQ923519.1.1449	AY662028.1.1482	Generalist
JQ923519.1.1449	JN672107.1.1256	Generalist
JQ923540.1.1446	JQ923540.1.1446	Generalist
JQ923540.1.1446	DQ069212.1.1446	Generalist
JQ923540.1.1446	KF964597.1.1448	Generalist
JQ923540.1.1446	AY957902.1.1478	Generalist
JQ923540.1.1446	DQ011529.1.1440	Generalist
JQ923540.1.1446	AUHC01000004.16800.18264	Generalist
JQ923540.1.1446	KF611948.1.1437	Generalist
JQ923575.1.1498	KF956753.1.1459	Generalist
JQ923575.1.1498	JQ923575.1.1498	Generalist
JQ923589.1.1490	JQ072450.1.1432	Generalist
JQ923589.1.1490	JQ923589.1.1490	Generalist
JQ923589.1.1490	JQ923805.1.1490	Generalist
JQ923705.1.1448	ATVO01000004.91274.92741	Generalist
JQ923705.1.1448	JQ923705.1.1448	Generalist
JQ923849.1.1504	JQ923849.1.1504	Generalist
JQ923849.1.1504	LN573617.1.1375	Generalist
JQ923849.1.1504	LN565402.1.1375	Generalist
JQ977167.1.1430	JQ977167.1.1430	Generalist
JQ978968.1.1511	JQ978968.1.1511	Generalist
JQ996677.1.1542	JQ996677.1.1542	Generalist
JQLO01000001.2599505.2601039	GQ443103.1.1516	Generalist
JQLO01000001.2599505.2601039	AGNS01000011.1.1472	Generalist
JQLO01000001.2599505.2601039	JQLO01000001.2599505.2601039	Generalist
JRFJ01000012.3998.5486	JRFJ01000012.3998.5486	Generalist
JWHT01000043.3528.5095	JWHT01000043.3528.5095	Generalist
JWHT01000043.3528.5095	JQ187416.1.1401	Generalist
JWIR01000006.18.1554	JWIR01000006.18.1554	Generalist
JWWQ01000049.173.1728	JWWQ01000049.173.1728	Generalist
JX001320.1.1470	JX001320.1.1470	Generalist
JX005898.1.1484	JTGD01000018.170358.171860	Generalist
JX005898.1.1484	JX005898.1.1484	Generalist
JX009191.1.1318	AKKM01000052.42.1583	Generalist
JX009191.1.1318	JX009191.1.1318	Generalist
JX009191.1.1318	HQ807676.1.1443	Generalist
JX040374.1.1472	JX040374.1.1472	Generalist
JX040376.1.1481	JX040376.1.1481	Generalist
JX079422.1.1487	JX079422.1.1487	Generalist
JX080261.1.1474	JX080261.1.1474	Generalist
JX096023.1.1361	JX096023.1.1361	Generalist
JX133301.1.1512	FJ478688.1.1512	Generalist
JX133301.1.1512	JX133301.1.1512	Generalist
JX222533.1.1492	JX222533.1.1492	Generalist
JX224523.1.1275	JX225444.1.1245	Generalist
JX224523.1.1275	JX224523.1.1275	Generalist
JX266334.1.1573	JX266334.1.1573	Generalist
JX266334.1.1573	DQ643140.1.1515	Generalist
JX266334.1.1573	FN667045.1.1481	Generalist
JX271965.1.1492	JX271965.1.1492	Generalist
JX271965.1.1492	JF429273.1.1488	Generalist
JX406180.1.1476	GU815103.1.1472	Generalist
JX406180.1.1476	FJ542982.1.1524	Generalist
JX406180.1.1476	JX406180.1.1476	Generalist
JX429022.1.1524	JX429022.1.1524	Generalist
JX429022.1.1524	KJ949604.1.1447	Generalist
JX429022.1.1524	AOSQ01000002.3823.5328	Generalist
JX483775.1.1361	JX483775.1.1361	Generalist
JX505157.1.1413	JX505157.1.1413	Generalist
JX505264.1.1445	JX505264.1.1445	Generalist
JX505426.1.1478	JX505426.1.1478	Generalist
JX521724.1.1460	JX521724.1.1460	Generalist
JX528976.1.1364	JX528976.1.1364	Generalist
JX534180.1.1478	JX534180.1.1478	Generalist
JX566547.1.1463	JX566547.1.1463	Generalist
JX576035.1.1338	JX576035.1.1338	Generalist
JX840388.1.1408	JX840388.1.1408	Generalist
JX840388.1.1408	HM263330.1.1308	Generalist
JX840388.1.1408	KF494784.1.1454	Generalist
JX854531.1.1450	JX854531.1.1450	Generalist
JX872349.1.1403	JX872349.1.1403	Generalist
JX882929.1.1461	JX882929.1.1461	Generalist
JX883725.1.1466	JX883725.1.1466	Generalist
JX989238.1.1494	JX989238.1.1494	Generalist
KC000046.1.1305	KC000046.1.1305	Generalist
KC001214.1.1379	KC001214.1.1379	Generalist
KC011149.1.1519	KC011149.1.1519	Generalist
KC110899.1.1449	KC110899.1.1449	Generalist
KC157036.1.1379	JF417801.1.1475	Generalist
KC157036.1.1379	KC157036.1.1379	Generalist
KC157036.1.1379	KC002473.1.1279	Generalist
KC172190.1.1489	KC172190.1.1489	Generalist
KC172190.1.1489	AJ001011.1.1374	Generalist
KC172190.1.1489	JQ710442.1.1403	Generalist
KC172215.1.1460	KC172215.1.1460	Generalist
KC189629.1.1488	KC189629.1.1488	Generalist
KC189629.1.1488	KC683016.1.1518	Generalist
KC189762.1.1488	KC189762.1.1488	Generalist
KC255344.1.1492	KC255344.1.1492	Generalist
KC257034.1.2219	AKAS01000008.205.1729	Generalist
KC257034.1.2219	KC011150.1.1499	Generalist
KC257034.1.2219	HM836869.1.1358	Generalist
KC257034.1.2219	GQ206317.1.1502	Generalist
KC257034.1.2219	KC257034.1.2219	Generalist
KC257034.1.2219	KM233205.1.1426	Generalist
KC257034.1.2219	CP003856.3667342.3668899	Generalist
KC290421.1.1525	JPOH01000001.1069977.1071491	Generalist
KC290421.1.1525	JX505396.1.1457	Generalist
KC290421.1.1525	KC290421.1.1525	Generalist
KC290421.1.1525	AB661599.1.1471	Generalist
KC290421.1.1525	JN038750.1.1493	Generalist
KC305865.1.1479	KC305865.1.1479	Generalist
KC310452.1.1428	KC310452.1.1428	Generalist
KC310452.1.1428	KM278941.1.1409	Generalist
KC310452.1.1428	HQ801838.1.1483	Generalist
KC310452.1.1428	JF205585.1.1375	Generalist
KC311740.1.1390	HM322905.1.1357	Generalist
KC311740.1.1390	KC311740.1.1390	Generalist
KC311740.1.1390	ATUF01000003.333792.335311	Generalist
KC331314.1.1500	KC331314.1.1500	Generalist
KC331314.1.1500	FJ444733.1.1500	Generalist
KC331314.1.1500	JF417767.1.1500	Generalist
KC331445.1.1463	KC331445.1.1463	Generalist
KC331456.1.1449	DQ648956.1.1282	Generalist
KC331456.1.1449	KJ638401.1.1440	Generalist
KC331456.1.1449	KC331456.1.1449	Generalist
KC331517.1.1508	KC331517.1.1508	Generalist
KC331517.1.1508	HQ721149.1.1372	Generalist
KC358370.1.1266	KC358370.1.1266	Generalist
KC358370.1.1266	JN643044.1.1298	Generalist
KC414647.1.1544	KC414647.1.1544	Generalist
KC441061.1.1450	CP010050.2467281.2468832	Generalist
KC441061.1.1450	KC441061.1.1450	Generalist
KC442544.1.1401	KC442544.1.1401	Generalist
KC442544.1.1401	JN020215.1.1356	Generalist
KC442544.1.1401	KC442733.1.1409	Generalist
KC541031.1.1557	JF775609.1.1523	Generalist
KC541031.1.1557	KC541031.1.1557	Generalist
KC541197.1.1540	KC541197.1.1540	Generalist
KC541338.1.1565	KC541338.1.1565	Generalist
KC554132.1.1510	KC554132.1.1510	Generalist
KC554132.1.1510	HM273459.1.1336	Generalist
KC554199.1.1526	KC554199.1.1526	Generalist
KC554256.1.1514	HM328229.1.1338	Generalist
KC554256.1.1514	KC554256.1.1514	Generalist
KC554256.1.1514	JF171602.1.1338	Generalist
KC554256.1.1514	HM340015.1.1338	Generalist
KC554292.1.1527	KC554292.1.1527	Generalist
KC554395.1.1510	KC554395.1.1510	Generalist
KC554507.1.1513	KC554507.1.1513	Generalist
KC554618.1.1515	EF632902.1.1515	Generalist
KC554618.1.1515	JF231321.1.1339	Generalist
KC554618.1.1515	KC554618.1.1515	Generalist
KC554782.1.1516	KC554782.1.1516	Generalist
KC677630.1.1482	KC677630.1.1482	Generalist
KC682917.1.1477	JN869084.1.1478	Generalist
KC682917.1.1477	KC682917.1.1477	Generalist
KC683034.1.1460	KC683034.1.1460	Generalist
KC683034.1.1460	FQ659751.1.1284	Generalist
KC735151.1.1425	KC735151.1.1425	Generalist
KC775439.1.1266	KC775439.1.1266	Generalist
KC775439.1.1266	JQ855598.1.1271	Generalist
KC775439.1.1266	HM307292.1.1334	Generalist
KC806052.1.1520	KC806052.1.1520	Generalist
KC806052.1.1520	AY770696.1.1391	Generalist
KC806052.1.1520	HK241775.1.1481	Generalist
KC836040.1.1427	HQ003517.1.1428	Generalist
KC836040.1.1427	KC836040.1.1427	Generalist
KC854910.1.1458	LN569639.1.1374	Generalist
KC854910.1.1458	EU133841.1.1368	Generalist
KC854910.1.1458	KC854910.1.1458	Generalist
KC854910.1.1458	KC551597.1.1459	Generalist
KC886800.1.1474	KC886800.1.1474	Generalist
KC921197.1.1380	KC921197.1.1380	Generalist
KC987008.1.1501	KC987008.1.1501	Generalist
KC987008.1.1501	JWSU01000004.1174708.1176220	Generalist
KC987008.1.1501	AB695777.1.1456	Generalist
KF021747.1.1415	KF021747.1.1415	Generalist
KF021747.1.1415	JX240503.1.1503	Generalist
KF021747.1.1415	EU440675.1.1465	Generalist
KF089901.1.1357	KF089901.1.1357	Generalist
KF090052.1.1340	KF090052.1.1340	Generalist
KF090052.1.1340	JF142399.1.1339	Generalist
KF090052.1.1340	AY995257.1.1411	Generalist
KF097261.1.1349	KF697428.1.1227	Generalist
KF097261.1.1349	KF097261.1.1349	Generalist
KF097261.1.1349	FJ230925.1.1497	Generalist
KF097261.1.1349	JN868734.1.1525	Generalist
KF097261.1.1349	KC551603.1.1453	Generalist
KF097261.1.1349	KJ476626.1.1436	Generalist
KF097261.1.1349	JF429383.1.1494	Generalist
KF097261.1.1349	DQ833506.1.1525	Generalist
KF099018.1.1363	KF099018.1.1363	Generalist
KF099018.1.1363	AEGO01000002.263565.265120	Generalist
KF099018.1.1363	KF099238.1.1369	Generalist
KF150487.1.1509	KF150487.1.1509	Generalist
KF241162.1.1449	GU569149.1.1452	Generalist
KF241162.1.1449	ALBQ01000051.447.1914	Generalist
KF241162.1.1449	AGFU01000013.3986.5455	Generalist
KF241162.1.1449	KF241162.1.1449	Generalist
KF241162.1.1449	DQ463724.1.1437	Generalist
KF254742.1.1416	KF254742.1.1416	Generalist
KF254742.1.1416	AHKQ01000028.161349.162846	Generalist
KF440328.1.1408	AEXY01000024.166.1701	Generalist
KF440328.1.1408	KJ571122.1.1518	Generalist
KF440328.1.1408	JF241103.1.1377	Generalist
KF440328.1.1408	JQ457507.1.1408	Generalist
KF440328.1.1408	JF189934.1.1370	Generalist
KF440328.1.1408	KF440328.1.1408	Generalist
KF479650.1.1486	KF923414.1.1422	Generalist
KF479650.1.1486	KF479650.1.1486	Generalist
KF479650.1.1486	AJ879122.1.1481	Generalist
KF479650.1.1486	DQ125882.1.1450	Generalist
KF479650.1.1486	JF833808.1.1451	Generalist
KF479650.1.1486	DQ125615.1.1455	Generalist
KF494460.1.1454	KF494460.1.1454	Generalist
KF494635.1.1520	KF494635.1.1520	Generalist
KF494647.1.1490	KF494647.1.1490	Generalist
KF494680.1.1516	KF494680.1.1516	Generalist
KF494680.1.1516	KC110920.1.1515	Generalist
KF494680.1.1516	DQ129489.1.1472	Generalist
KF494680.1.1516	JF182207.1.1369	Generalist
KF712637.1.1500	KF712637.1.1500	Generalist
KF799885.1.1435	KF799885.1.1435	Generalist
KF799951.1.1496	KF799951.1.1496	Generalist
KF799951.1.1496	JF239632.1.1357	Generalist
KF799951.1.1496	KJ453995.1.1488	Generalist
KF827145.1.1400	KF827145.1.1400	Generalist
KF840371.1.1484	KF840371.1.1484	Generalist
KF840371.1.1484	JF204072.1.1342	Generalist
KF840371.1.1484	DQ071127.1.1445	Generalist
KF842600.1.1379	KF842600.1.1379	Generalist
KF914158.1.1482	KF914158.1.1482	Generalist
KF914158.1.1482	KJ454086.1.1462	Generalist
KF914158.1.1482	AY850478.1.1256	Generalist
KF914158.1.1482	EU463128.1.1382	Generalist
KF914158.1.1482	KJ454129.1.1488	Generalist
KF964584.1.1447	KF964584.1.1447	Generalist
KJ013367.1.1513	KJ013367.1.1513	Generalist
KJ200567.1.1493	KJ200567.1.1493	Generalist
KJ395383.1.1540	JF189459.1.1361	Generalist
KJ395383.1.1540	HE681391.1.1529	Generalist
KJ395383.1.1540	JF205316.1.1361	Generalist
KJ395383.1.1540	KJ395383.1.1540	Generalist
KJ395383.1.1540	JF232046.1.1361	Generalist
KJ395383.1.1540	JQ461981.1.1409	Generalist
KJ395383.1.1540	JF240485.1.1361	Generalist
KJ568470.1.1506	KJ568470.1.1506	Generalist
KJ568478.1.1481	KJ568478.1.1481	Generalist
KJ578012.1.1519	KJ578012.1.1519	Generalist
KJ578056.1.1484	KJ578056.1.1484	Generalist
KJ605882.1.1514	JX989237.1.1434	Generalist
KJ605882.1.1514	KJ600994.1.1516	Generalist
KJ605882.1.1514	KJ605882.1.1514	Generalist
KJ607190.1.1204	KJ607190.1.1204	Generalist
KJ782245.1.1515	HM270822.1.1367	Generalist
KJ782245.1.1515	EU335248.1.1512	Generalist
KJ782245.1.1515	KJ782245.1.1515	Generalist
KJ782701.1.1482	KF037878.1.1489	Generalist
KJ782701.1.1482	GU444118.1.1484	Generalist
KJ782701.1.1482	KJ782701.1.1482	Generalist
KJ782792.1.1440	KJ782792.1.1440	Generalist
KJ782860.1.1462	KJ782860.1.1462	Generalist
KJ783033.1.1465	GQ480048.1.1466	Generalist
KJ783033.1.1465	KJ783033.1.1465	Generalist
KJ783105.1.1463	KJ783105.1.1463	Generalist
KJ783143.1.1440	KJ783143.1.1440	Generalist
KJ794157.1.1451	ASSZ01000001.62595.64135	Generalist
KJ794157.1.1451	KJ794157.1.1451	Generalist
KJ794157.1.1451	KM244779.1.1518	Generalist
KJ955642.1.1508	KC554075.1.1542	Generalist
KJ955642.1.1508	DQ906798.1.1470	Generalist
KJ955642.1.1508	KJ955642.1.1508	Generalist
KJ955642.1.1508	EU861844.1.1509	Generalist
KJ957189.1.1472	CP006603.663092.664688	Generalist
KJ957189.1.1472	CP006603.1523749.1525345	Generalist
KJ957189.1.1472	KJ957189.1.1472	Generalist
KJ957189.1.1472	EF097036.1.1436	Generalist
KM016296.1.1477	KM016296.1.1477	Generalist
KM108715.1.1505	JX505416.1.1471	Generalist
KM108715.1.1505	FR687441.1.1512	Generalist
KM108715.1.1505	KM108715.1.1505	Generalist
KM200540.1.1466	KM200540.1.1466	Generalist
KM253106.1.1395	CP000555.352301.353831	Generalist
KM253106.1.1395	AJ422163.1.1434	Generalist
KM253106.1.1395	FR667383.1.1398	Generalist
KM253106.1.1395	JN672034.1.1289	Generalist
KM253106.1.1395	KF071173.1.1354	Generalist
KM253106.1.1395	AB630464.1.1453	Generalist
KM253106.1.1395	AXZB01000024.4249.5757	Generalist
KM253106.1.1395	AM696981.1.1484	Generalist
KM253106.1.1395	FQ658870.2.1350	Generalist
KM253106.1.1395	JX114342.1.1489	Generalist
KM253106.1.1395	HM328650.1.1352	Generalist
KM253106.1.1395	KM253106.1.1395	Generalist
KM253106.1.1395	DQ404894.1.1528	Generalist
KM253106.1.1395	JF417757.1.1491	Generalist
KM253106.1.1395	EU491350.1.1489	Generalist
KM253106.1.1395	AUNS01000015.4710.6220	Generalist
KM253146.1.1433	KM253146.1.1433	Generalist
KM253146.1.1433	JN672369.1.1306	Generalist
KM253146.1.1433	AY167815.1.1340	Generalist
KM403086.1.1483	KM403086.1.1483	Generalist
KM410482.1.1446	KM410482.1.1446	Generalist
KM410678.1.1503	FJ502255.1.1472	Generalist
KM410678.1.1503	KM410678.1.1503	Generalist
KM823743.1.1537	KM823743.1.1537	Generalist
KM823752.1.1485	KM823752.1.1485	Generalist
KP231731.1.1489	KP231731.1.1489	Generalist
KP411849.1.1479	KP411849.1.1479	Generalist
KP411849.1.1479	HM921148.1.1341	Generalist
LC004724.736.2244	LC004724.736.2244	Generalist
LC026000.1.1445	LC026000.1.1445	Generalist
LC026000.1.1445	HM798844.1.1347	Generalist
LC026000.1.1445	LC025990.1.1444	Generalist
LN561147.1.1330	LN561147.1.1330	Generalist
LN561677.1.1321	LN560891.1.1318	Generalist
LN561677.1.1321	LN561677.1.1321	Generalist
LN563211.1.1368	LN563211.1.1368	Generalist
LN563211.1.1368	LN563864.1.1366	Generalist
LN563302.1.1318	GQ397079.1.1451	Generalist
LN563302.1.1318	KF385041.1.1466	Generalist
LN563302.1.1318	FJ444740.1.1446	Generalist
LN563302.1.1318	AYWI01000003.412.1900	Generalist
LN563302.1.1318	LN563302.1.1318	Generalist
LN563302.1.1318	AY147203.1.1384	Generalist
LN563302.1.1318	JF169914.1.1306	Generalist
LN563302.1.1318	EF125956.1.1446	Generalist
LN563302.1.1318	AJ295493.1.1300	Generalist
LN563302.1.1318	KF911302.1.1407	Generalist
LN563658.1.1365	LN563658.1.1365	Generalist
LN566579.1.1350	LN566579.1.1350	Generalist
LN568335.1.1316	LN568335.1.1316	Generalist
LN570786.1.1391	LN570786.1.1391	Generalist
LN573063.1.1334	FJ478583.1.1462	Generalist
LN573063.1.1334	GQ397045.1.1467	Generalist
LN573063.1.1334	LN573063.1.1334	Generalist
LN573063.1.1334	JF027813.1.1321	Generalist
LN573063.1.1334	AY922044.1.1353	Generalist
LN573063.1.1334	JF319218.1.1423	Generalist
LN573063.1.1334	JF178560.1.1320	Generalist
LN573063.1.1334	JQ407981.1.1321	Generalist
LN573063.1.1334	JX505016.1.1422	Generalist
LN573796.1.1390	JX501977.1.1506	Generalist
LN573796.1.1390	LN573796.1.1390	Generalist
LN614685.1.1348	JN020182.1.1378	Generalist
LN614685.1.1348	GQ097313.1.1318	Generalist
LN614685.1.1348	GQ130033.1.1429	Generalist
LN614685.1.1348	LN614685.1.1348	Generalist
U49429.1.1518	U49429.1.1518	Generalist
U87784.1.1453	JF168587.1.1308	Generalist
U87784.1.1453	HQ820369.1.1397	Generalist
U87784.1.1453	JN541158.1.1453	Generalist
U87784.1.1453	KF437572.1.1453	Generalist
U87784.1.1453	U87784.1.1453	Generalist
U87784.1.1453	JQ629638.1.1409	Generalist
U89818.1.1430	U89818.1.1430	Generalist
U89818.1.1430	KJ548883.1.1444	Generalist
U89818.1.1430	HQ119115.1.1452	Generalist
U89818.1.1430	CP006877.3719003.3720471	Generalist
U89818.1.1430	ARDC01000036.3039.4499	Generalist
U89818.1.1430	ABRC01002880.824.2284	Generalist
U89818.1.1430	ARHV01000092.265.1725	Generalist
U89818.1.1430	FJ715980.1.1439	Generalist
Y19167.1.1566	Y19167.1.1566	Generalist
Z78208.1.1466	Z78208.1.1466	Generalist
AAAA02000650.1.1435	AAAA02000650.1.1435	Specialist
AACY020125842.55.1493	AACY020125842.55.1493	Specialist
AACY020187844.576.1995	AACY020187844.576.1995	Specialist
AACY020207233.1273.2814	AACY020207233.1273.2814	Specialist
AACY020219242.411.1730	AACY020219242.411.1730	Specialist
AACY020257759.244.1709	AACY020257759.244.1709	Specialist
AACY020274567.586.2082	AACY020274567.586.2082	Specialist
AACY020379403.855.2641	AACY020379403.855.2641	Specialist
AACY020393406.361.1862	AACY020393406.361.1862	Specialist
AACY020398456.2130.3630	AACY020398456.2130.3630	Specialist
AACY020478472.945.2459	AACY020478472.945.2459	Specialist
AACY020481938.3418.4929	AACY020481938.3418.4929	Specialist
AACY020490277.719.2228	AACY020490277.719.2228	Specialist
AACY020549891.3846.5359	AACY020549891.3846.5359	Specialist
AACY020555729.127.1634	AACY020555729.127.1634	Specialist
AACY020564058.27.1569	AACY020564058.27.1569	Specialist
AACY020565564.130.1652	AACY020565564.130.1652	Specialist
AACY023242300.136.1536	AACY023242300.136.1536	Specialist
AACY023432050.87.1593	AACY023432050.87.1593	Specialist
AADD01211046.116.1960	AADD01211046.116.1960	Specialist
AAMQ01000012.1.1850	AAMQ01000012.1.1850	Specialist
AANC01000011.208.1734	AANC01000011.208.1734	Specialist
AAQK01002743.196.1496	AAQK01002743.196.1496	Specialist
AATF01001924.1.1376	AATF01001924.1.1376	Specialist
AAVU01000008.771.2264	AAVU01000008.771.2264	Specialist
AAWD01000266.1.1425	AAWD01000266.1.1425	Specialist
AAYZ01658110.1.1432	AAYZ01658110.1.1432	Specialist
AB002648.1.1383	AB002648.1.1383	Specialist
AB009179.1.1406	AB009179.1.1406	Specialist
AB009187.1.1422	AB009187.1.1422	Specialist
AB009197.1.1420	AB009197.1.1420	Specialist
AB009219.1.1431	AB009219.1.1431	Specialist
AB009222.1.1414	AB009222.1.1414	Specialist
AB012593.1.1481	AB012593.1.1481	Specialist
AB012593.1.1481	EU086820.1.1473	Specialist
AB013012.1.1791	AB013012.1.1791	Specialist
[truncated: 9,864 more rows]
