# Supplementary material for: Generalist species drive microbial dispersion and evolution
Source: Nat Commun. 2017 Oct 27;8:1162. doi: 10.1038/s41467-017-01265-1 (PMC5660117; doi:10.1038/s41467-017-01265-1)
Supplement: Supplementary file 7 — Supplementary Dataset 4 [file 41467_2017_1265_MOESM7_ESM.xlsx]

## Sheet: Mapped LTPs123 Leaves
Mapping of classified generalists and specialists to phylogenetic tree
SILVA ID (tree)	Mapped Classification	SILVA ID (source individual)	SILVA ID (source cluster)	Sequence Identity (%)	Partition ID
AB196288.1.1437	Specialist	JF304125.1.1440	JF304125.1.1440	98.54	0
AB517986.1.1260	Specialist	CU466555.1.1023	CU466555.1.1023	98.58	0
AF347025.1.1254	Specialist	AY234332.1.1262	AY234332.1.1262	99.76	0
AF435112.1.1474	Specialist	JF449426.1.1481	JF449426.1.1481	99.46	0
AY196665.1.1268	Specialist	AY196665.1.1268	AY196665.1.1268	100	0
CP007536.892626.894095	Specialist	CP007536.892626.894095	CP007536.892626.894095	100	0
DQ017835.1.1312	Specialist	DQ017835.1.1312	DQ017835.1.1312	100	0
DQ344973.1.1352	Specialist	KC313059.1.1341	KC313059.1.1341	98.62	0
EF077631.1.1318	Specialist	DQ917777.1.1403	DQ917777.1.1403	99.17	0
EU887286.1.1472	Specialist	EU887286.1.1472	EU887286.1.1472	100	0
JF449425.1.1484	Specialist	JF449425.1.1484	JF449425.1.1484	100	0
KC914879.1.1473	Specialist	AY987827.1.1444	AY987827.1.1444	98.96	0
AABF01000111.2354.3854	Generalist	AKXI01000023.18721.20219	GQ301042.1.1441	99.66	7
AE009951.2047107.2048608	Generalist	JQ475782.1.1377	GQ301042.1.1441	99.06	7
AF139203.1.1518	Generalist	AGDT01000022.148313.149845	AGDT01000022.148313.149845	99.47	7
AF287812.1.1442	Generalist	HQ770296.1.1409	GQ301042.1.1441	98.79	7
AJ867036.1.1493	Generalist	EU597748.1.2163	EU597748.1.2163	99.59	7
AY029802.1.1486	Generalist	JF185406.1.1333	JF066729.1.1333	99.1	7
AY029803.1.1486	Generalist	ACVB02000032.1184.2683	ACVB02000032.1184.2683	99.6	7
AY162221.1.1458	Generalist	JF200159.1.1341	GQ301042.1.1441	98.73	7
AY293856.1.1440	Generalist	CP002959.2844748.2846253	CP002959.2844748.2846253	100	7
CP006939.1212945.1214445	Specialist	CP006939.381726.383226	CP006939.381726.383226	99.93	7
EF025496.1.1318	Specialist	EF025496.1.1318	EF025496.1.1318	100	7
GQ339893.1.1443	Specialist	CP007139.2216287.2217769	CP007139.2216287.2217769	99.93	7
JQ087389.1.1505	Specialist	JQ087390.1.1506	JQ087390.1.1506	99.67	7
X55406.1.1331	Generalist	JF108341.1.1327	GQ301042.1.1441	98.19	7
X84049.1.1426	Specialist	AY770718.1.1374	AY770718.1.1374	98.37	7
X87140.1.1494	Generalist	ATFF01000006.1064711.1066244	ATFF01000006.1064711.1066244	99.73	7
AB004744.1.1422	Generalist	JQ188831.1.1361	FN667802.1.1289	99.26	10
AB004748.1.1450	Generalist	JN846913.1.1315	FN667802.1.1289	99.39	10
AF129440.1.1436	Generalist	HM846092.1.1361	FN667802.1.1289	99.93	10
AJ233408.1.1505	Generalist	AKTT01000036.152.1681	FN667802.1.1289	99.33	10
AJ233423.1.1473	Specialist	HM328013.1.1363	HM328013.1.1363	98.07	10
AJ853891.1.1513	Generalist	JTLO01000001.2833405.2834959	FN667802.1.1289	99.87	10
AM055716.1.1502	Specialist	DI217525.1.1469	DI217525.1.1469	98.3	10
EF688007.1.1494	Specialist	HM558083.1.1383	HM558083.1.1383	98.19	10
GQ367478.1.1495	Specialist	JF216671.1.1364	JF216671.1.1364	99.93	10
HF679035.1.1429	Generalist	JQ188932.1.1363	FN667802.1.1289	100	10
HQ284827.1.1500	Specialist	KF385215.1.1504	KF385215.1.1504	99.27	10
U78182.1.1502	Generalist	JF239604.1.1361	FN667802.1.1289	99.12	10
AE006468.4394675.4396219	Generalist	AUXR01000016.730544.732085	FN667802.1.1289	99.81	11
AF025371.1.1511	Generalist	FN667802.1.1289	FN667802.1.1289	98.83	11
AF530475.1.1473	Generalist	DQ234100.1.1513	FN667802.1.1289	99.45	11
AJ508303.1.1362	Generalist	KC001184.1.1373	FN667802.1.1289	98.59	11
EF059881.1.1417	Specialist	HM461125.1.1469	HM461125.1.1469	99.43	11
EF488759.1.1481	Generalist	GQ417342.1.1463	FN667802.1.1289	99.93	11
FR870445.1.1530	Generalist	JQ190338.1.1363	FN667802.1.1289	99.78	11
HG933296.1.1462	Generalist	JX406859.1.1633	FN667802.1.1289	99.45	11
JQ001784.1.1500	Generalist	CP007215.3580495.3582033	FN667802.1.1289	99.73	11
X87276.1.1534	Generalist	JCMO01000013.370903.372430	FN667802.1.1289	99.61	11
X96963.1.1488	Generalist	JNNE01000131.21.1547	FN667802.1.1289	99.87	11
X96966.1.1487	Generalist	CP006736.3397905.3399321	FN667802.1.1289	99.48	11
Y17657.1.1452	Generalist	JCNT01000005.422427.423954	FN667802.1.1289	99.66	11
AB009457.1.1498	Generalist	AKCL01000092.237190.238706	HM231168.1.1510	99.87	23
AB030583.1.1489	Generalist	HG917279.1.1501	HM231168.1.1510	99.66	23
AB175652.1.1451	Specialist	AB681882.1.1462	AB681882.1.1462	99.65	23
AB175657.1.1471	Specialist	CP005095.177422.178956	CP005095.177422.178956	100	23
AB453701.1.1490	Generalist	HM231168.1.1510	HM231168.1.1510	99.53	23
AF057645.1.1516	Generalist	HM811690.1.1358	HM231168.1.1510	99.63	23
AF058286.1.1518	Generalist	AKJN02000006.2556322.2557840	HM231168.1.1510	98.88	23
AF064459.1.1522	Generalist	JF429042.1.1507	HM231168.1.1510	99.26	23
AF064460.1.1521	Generalist	GAWC01048065.46.1562	HM231168.1.1510	99.6	23
AF094748.1.1458	Generalist	JMFZ01000016.3654.5200	HM231168.1.1510	99.31	23
AF100323.1.1430	Generalist	JF500889.1.1499	HM231168.1.1510	99.51	23
AF268968.1.1502	Generalist	EU535841.1.1395	HM231168.1.1510	99.34	23
AF468452.1.1455	Generalist	JX852640.1.1540	HM231168.1.1510	99.59	23
AJ011507.1.1492	Generalist	HM811137.1.1358	HM231168.1.1510	99.78	23
AJ492828.1.1531	Generalist	AKCJ01000176.3590.5091	HM231168.1.1510	99.8	23
AY035996.1.1545	Generalist	JF500925.1.1497	HM231168.1.1510	99.27	23
AY970951.1.1520	Generalist	AY259924.1.2048	HM231168.1.1510	98.42	23
D84016.1.1526	Generalist	GU183596.1.1391	HM231168.1.1510	98.06	23
D84020.1.1527	Generalist	AVFB02000010.5582.7098	HM231168.1.1510	99.47	23
DQ088664.1.1498	Specialist	EU939435.1.1504	EU939435.1.1504	99.67	23
EU046271.1.1404	Specialist	EU046271.1.1404	EU046271.1.1404	100	23
EU557337.1.1436	Generalist	JF265919.1.1360	HM231168.1.1510	99.85	23
FM201274.1.1496	Generalist	JF228317.1.1358	HM231168.1.1510	99.55	23
JQ246444.1.1498	Generalist	HM363345.1.1498	HM231168.1.1510	99.33	23
JQ762275.1.1403	Generalist	KC003442.1.1374	HM231168.1.1510	98.72	23
KF582606.1.1500	Specialist	KF582606.1.1500	KF582606.1.1500	100	23
Z76666.1.1492	Generalist	JX855301.1.1530	HM231168.1.1510	99.33	23
AB094794.1.1492	Generalist	JX527195.1.1440	JQ800264.1.1418	99.93	30
AB438958.1.1532	Specialist	LN810552.1.1527	LN810552.1.1527	99.74	30
AJ278311.1.1466	Generalist	JF217227.1.1359	HM558911.1.1387	99.41	30
AJ421528.1.1496	Generalist	KC001678.1.1368	JQ800264.1.1418	99.78	30
AJ430827.1.1491	Generalist	JQ800140.1.1466	JQ800264.1.1418	100	30
AJ550856.1.1484	Generalist	KJ453995.1.1488	KF799951.1.1496	99.25	30
AJ609272.1.1476	Generalist	KC000851.1.1364	JQ800264.1.1418	99.78	30
AJ888983.1.1516	Generalist	GQ206317.1.1502	KC257034.1.2219	99.87	30
AY513645.1.1494	Generalist	KC000840.1.1365	JQ800264.1.1418	99.93	30
AY660685.1.1500	Generalist	AHVZ01000037.397.1915	JQ800264.1.1418	98.6	30
FJ860878.1.1460	Generalist	KC011150.1.1499	KC257034.1.2219	99.86	30
FR822735.1.1501	Specialist	HF558363.1.1501	HF558363.1.1501	99.87	30
HM212668.1.1457	Generalist	KC001755.1.1367	EU845712.1.1404	99.55	30
HQ180192.1.1390	Generalist	KC257034.1.2219	KC257034.1.2219	99.78	30
KC688888.1.1430	Specialist	KC688888.1.1430	KC688888.1.1430	100	30
KC843488.1.1328	Generalist	KF911116.1.1460	GQ025593.1.1359	98.27	30
X81659.1.1461	Specialist	JX945330.1.1501	JX945330.1.1501	99.66	30
X81660.1.1459	Generalist	AKAS01000008.205.1729	KC257034.1.2219	99.93	30
X81662.1.1460	Generalist	KC001310.1.1368	HM558911.1.1387	99.03	30
X81664.1.1459	Generalist	HM836869.1.1358	KC257034.1.2219	99.93	30
X81665.1.1460	Generalist	HM838993.1.1359	GQ025593.1.1359	99.7	30
X81666.1.1459	Specialist	JF226278.1.1358	JF226278.1.1358	99.63	30
Z93440.1.1417	Generalist	AFQY01000006.167303.168822	HM558911.1.1387	99.62	30
AB006851.1.1490	Generalist	KM252975.1.1439	AB240354.1.1485	99.16	40
AB064317.1.1521	Generalist	HQ015457.1.1493	HQ015457.1.1493	99.73	40
AB188124.1.1450	Specialist	AUMO01000173.1.1255	AUMO01000173.1.1255	99.67	40
AB245356.1.1477	Generalist	AUNS01000015.4710.6220	KM253106.1.1395	98.58	40
AB245358.1.1492	Generalist	HM843987.1.1356	EU834795.1.1457	99.34	40
AB297965.1.1481	Generalist	JF417757.1.1491	KM253106.1.1395	99.46	40
AB300597.1.1475	Generalist	AM696992.1.1487	EU834795.1.1457	98.85	40
AF035052.1.1416	Generalist	JN685475.1.1521	JN685475.1.1521	98.51	40
AF078764.1.1515	Generalist	JN868734.1.1525	KF097261.1.1349	99.14	40
AF078765.1.1511	Generalist	DQ833506.1.1525	KF097261.1.1349	99.4	40
AF078766.1.1512	Generalist	KJ476626.1.1436	KF097261.1.1349	99.51	40
AF176594.1.1514	Generalist	CP000555.352301.353831	KM253106.1.1395	99.87	40
AF233877.1.1442	Specialist	GU454930.1.1492	GU454930.1.1492	98.34	40
AF275377.1.1464	Generalist	JF209871.1.1350	JF209871.1.1350	98.66	40
AJ420330.1.1550	Specialist	HM450034.1.1455	HM450034.1.1455	98.35	40
AJ430344.1.1345	Generalist	AM184302.1.1480	AM184302.1.1480	99.26	40
AJ431731.1.1492	Generalist	KF097261.1.1349	KF097261.1.1349	98.74	40
AJ537466.1.1525	Specialist	AUGX01000083.164.1676	AUGX01000083.164.1676	99.27	40
AM039830.1.1406	Generalist	KJ615130.1.1297	JF719338.1.1352	98.45	40
AM084006.1.1518	Generalist	FJ393094.1.1492	HQ592592.1.1490	99.87	40
AM501435.1.1390	Generalist	JQ218918.1.1476	AB240354.1.1485	100	40
AM501439.1.1340	Generalist	JQ218923.1.1476	AB240354.1.1485	99.48	40
AM774413.1.1506	Generalist	FQ658870.2.1350	KM253106.1.1395	98.67	40
DQ656489.1.1451	Specialist	AB166773.1.1488	AB166773.1.1488	99.52	40
DQ664238.1.1472	Generalist	JQ923805.1.1490	JQ923589.1.1490	98.64	40
EF660342.1.1407	Generalist	HM315601.1.1356	EU834795.1.1457	98.14	40
EU423304.1.1465	Generalist	JF183983.1.1352	HM557519.1.1363	98.89	40
EU888308.1.1534	Specialist	KF975507.1.1525	KF975507.1.1525	99.28	40
FJ871054.1.1426	Generalist	JF429273.1.1488	JX271965.1.1492	99.86	40
FM165535.1.1486	Specialist	JN869124.1.1525	JN869124.1.1525	98.52	40
GU181268.1.1433	Generalist	D84617.1.1495	EU834795.1.1457	99.79	40
HM027578.1.1492	Generalist	FJ230925.1.1497	KF097261.1.1349	98.78	40
HM583568.1.1489	Generalist	JN626544.1.1356	JF719338.1.1352	98.53	40
JQ941713.1.1455	Generalist	AY953177.1.1407	AM184302.1.1480	98.91	40
KC755038.1.1492	Specialist	JQ624358.1.1501	JQ624358.1.1501	98.06	40
Y18616.1.1526	Specialist	JQ086985.1.1443	JQ086985.1.1443	98	40
AB087717.1.1482	Generalist	AB087717.1.1482	AB087717.1.1482	100	64
AB231946.1.1467	Specialist	HM273590.1.1308	HM273590.1.1308	99.77	64
AJ414656.1.1438	Generalist	ARCT01000002.386704.388169	HQ602907.1.1450	100	64
AJ458473.1.1407	Generalist	AEVM02000007.2118721.2120186	HQ602907.1.1450	99.01	64
AM283543.1.1425	Generalist	AY080912.1.1448	HQ602907.1.1450	98.46	64
AM712913.1.1398	Generalist	D15063.1.1324	AB087717.1.1482	98.82	64
AY624135.1.1483	Generalist	FJ193304.1.1447	AB067729.1.1495	99.38	64
DQ062742.1.1386	Specialist	JX025757.1.1414	JX025757.1.1414	98.51	64
DQ364433.1.1450	Generalist	HQ602907.1.1450	HQ602907.1.1450	98.97	64
FM252034.1.1402	Specialist	FM252034.1.1402	FM252034.1.1402	100	64
GU433448.1.1356	Generalist	AUES01000021.30985.32455	AB067729.1.1495	99.48	64
HQ231274.1.1300	Generalist	AY444983.1.1437	AB231993.1.1477	98.16	64
KJ406703.1.1399	Specialist	FR720624.1.1403	FR720624.1.1403	98.55	64
U35000.1.1480	Generalist	AB067729.1.1495	AB067729.1.1495	99.53	64
Y17144.1.1393	Specialist	AJ563926.1.1418	AJ563926.1.1418	99.21	64
Y18945.1.1408	Generalist	JN656883.1.1447	HQ602907.1.1450	99.22	64
Y18946.1.1408	Generalist	AJ458489.1.1405	HQ602907.1.1450	99.15	64
AB175629.1.1435	Generalist	AB698682.1.1444	AB698682.1.1444	99.23	65
AB175642.1.1435	Generalist	FJ382038.1.1348	AB698682.1.1444	99.39	65
AB175647.1.1435	Generalist	FP103042.1903061.1904538	AB698682.1.1444	99.58	65
AB252200.1.1433	Generalist	FM955875.1.1470	AB683142.1.1444	98.95	65
AF288306.1.1451	Generalist	FM253631.1.1447	FM253631.1.1447	98.61	65
AF288309.1.1431	Generalist	HM066519.1.1461	FM253631.1.1447	99.86	65
AJ635303.1.1406	Generalist	LC025990.1.1444	LC026000.1.1445	99.36	65
AJ635304.1.1408	Generalist	KF010659.1.1444	AB683142.1.1444	99.79	65
AJ851087.1.1410	Generalist	HM798844.1.1347	LC026000.1.1445	98.29	65
AY364020.1.1476	Generalist	HM836403.1.1304	FN868961.1.1407	99.62	65
DQ471331.1.1380	Generalist	JN981937.1.1455	JN981937.1.1455	99.86	65
EF174497.1.1353	Generalist	JX186574.1.1455	FN868961.1.1407	98.6	65
EU912444.1.1376	Generalist	EU071540.1.1447	EU071540.1.1447	98.91	65
EU912445.1.1351	Generalist	FN868961.1.1407	FN868961.1.1407	99.04	65
FJ157976.1.1421	Generalist	JQ723642.1.1450	JQ723642.1.1450	99.65	65
FJ268657.1.1448	Generalist	AQVT01000001.423061.424525	JQ723642.1.1450	99.45	65
FR847848.1.1350	Generalist	FR847848.1.1350	JQ723642.1.1450	100	65
GQ421849.1.1439	Generalist	KC110899.1.1449	KC110899.1.1449	98.05	65
HM362433.1.1452	Generalist	JF158090.1.1308	JF158090.1.1308	98.85	65
AB302386.1.1364	Specialist	HQ397071.1.1430	HQ397071.1.1430	99.93	84
AB688112.1.1385	Generalist	JX528976.1.1364	JX528976.1.1364	99.63	84
AJ440997.1.1415	Specialist	DQ015846.1.1424	DQ015846.1.1424	99.36	84
AJ877265.1.1351	Specialist	KF906569.1.1454	KF906569.1.1454	99.19	84
AM904562.1.1426	Specialist	KC001870.1.1292	KC001870.1.1292	99.92	84
EF202612.1.1422	Specialist	EF202612.1.1422	EF202612.1.1422	100	84
FJ897782.1.1347	Specialist	JF421189.1.1434	JF421189.1.1434	99.85	84
JF714703.1.1393	Specialist	KJ590696.1.1434	KJ590696.1.1434	99.86	84
JN885197.1.1384	Specialist	JN885197.1.1384	JN885197.1.1384	100	84
KC018453.1.1424	Specialist	KC018453.1.1424	KC018453.1.1424	100	84
AB018439.1.1306	Generalist	D84605.1.1445	HM204923.1.1441	98.78	92
AB021370.1.1463	Generalist	JX575941.1.1452	HM204923.1.1441	98.96	92
AB021492.1.1481	Generalist	JN541158.1.1453	U87784.1.1453	99.45	92
AB022428.1.1438	Generalist	JFZA02000061.39782.41259	JFZA02000061.39782.41259	100	92
AB055863.1.1439	Generalist	DQ404707.1.1467	HM204923.1.1441	99.65	92
AB071955.1.1454	Generalist	KF494460.1.1454	KF494460.1.1454	99.79	92
AB245343.1.1455	Generalist	FN692025.1.1284	AB675374.1.1422	99.14	92
AB245353.1.1449	Generalist	JN082683.1.1419	AB675374.1.1422	99.08	92
AB258386.1.1440	Generalist	EF019685.1.1334	JQ426608.1.1441	99.77	92
AB264131.1.1383	Generalist	FJ479038.1.1445	JQ426608.1.1441	98.47	92
AB524074.1.1447	Specialist	DQ395446.1.1485	DQ395446.1.1485	99.17	92
AF131295.1.1442	Generalist	JF222435.1.1306	HM204923.1.1441	98.47	92
AF281031.1.1452	Specialist	GU808364.1.1444	GU808364.1.1444	99.01	92
AF367204.1.1452	Generalist	HQ015455.1.1452	AB675374.1.1422	98.96	92
AJ243751.1.1446	Generalist	AGFU01000013.3986.5455	KF241162.1.1449	99.24	92
AJ429239.1.1457	Generalist	HM066521.1.1467	HM066521.1.1467	98.55	92
AJ575817.1.1407	Generalist	HG005350.1.1480	HG005350.1.1480	99.64	92
AJ575818.1.1408	Generalist	DQ316798.1.1323	FN377699.1.1475	99.61	92
AM998824.1.1451	Specialist	AM998824.1.1451	AM998824.1.1451	100	92
AY453855.1.1481	Generalist	ATYK01000003.796349.797815	ATYK01000003.796349.797815	99.93	92
AY608604.1.1446	Specialist	ATUR01000005.1108.2578	ATUR01000005.1108.2578	100	92
AY894691.1.1415	Generalist	DQ532202.1.1463	DQ337553.1.1451	99.51	92
AY902680.1.1346	Generalist	ATVO01000004.91274.92741	JQ923705.1.1448	100	92
D13728.1.1415	Generalist	KF827239.1.1400	GU563739.1.1452	99.43	92
D16147.1.1443	Specialist	EF574803.1.1449	EF574803.1.1449	99.37	92
EF363714.1.1447	Generalist	JF175255.1.1306	HM204923.1.1441	98.55	92
EF424391.1.1408	Generalist	JF429376.1.1452	AB675374.1.1422	99.93	92
EF494193.1.1401	Generalist	AB675374.1.1422	AB675374.1.1422	98.72	92
EF530202.1.1394	Generalist	HQ820369.1.1397	U87784.1.1453	98.13	92
EF623998.1.1450	Generalist	AB681370.1.1414	AB681370.1.1414	100	92
FJ177534.1.1387	Generalist	DQ316835.1.1226	AY349411.1.1480	99.02	92
FJ194436.1.1442	Generalist	FN377699.1.1475	FN377699.1.1475	99.38	92
FJ599671.1.1398	Generalist	EU799100.1.1453	AB675374.1.1422	99.57	92
FJ754464.1.1442	Specialist	FJ754464.1.1442	FJ754464.1.1442	100	92
GQ161989.1.1481	Generalist	JX458404.1.1483	HM204923.1.1441	98.04	92
GQ253122.1.1477	Generalist	GQ327156.1.1269	HM204923.1.1441	98.9	92
GU166344.1.1436	Specialist	JN409012.1.1413	JN409012.1.1413	98.37	92
HE648058.1.1411	Generalist	CP009122.159052.160528	AB675374.1.1422	99.15	92
HM204925.1.1439	Generalist	GQ158456.1.1435	DQ337553.1.1451	99.86	92
HM629444.1.1412	Generalist	JF167600.1.1306	ATYK01000003.796349.797815	98.58	92
HQ439186.1.1426	Generalist	HQ439186.1.1426	HM204923.1.1441	100	92
JN591314.1.1456	Specialist	KF712541.1.1450	KF712541.1.1450	98.21	92
JN695620.1.1462	Specialist	AY702969.1.1451	AY702969.1.1451	98.89	92
JQ060960.1.1416	Specialist	JQ060960.1.1416	JQ060960.1.1416	100	92
JX235672.1.1443	Specialist	HM030991.1.1465	HM030991.1.1465	99.72	92
JX566547.1.1463	Generalist	JX566547.1.1463	JX566547.1.1463	100	92
KC252615.1.1407	Generalist	GU569149.1.1452	KF241162.1.1449	99.86	92
KF437561.1.1453	Specialist	KF437577.1.1453	KF437577.1.1453	99.93	92
KF437572.1.1453	Generalist	KF437572.1.1453	U87784.1.1453	100	92
KJ528316.1.1392	Specialist	JQ923650.1.1450	JQ923650.1.1450	98.84	92
X97776.1.1461	Generalist	KF241162.1.1449	KF241162.1.1449	99.58	92
AB762695.1.1478	Specialist	AB762695.1.1478	AB762695.1.1478	100	99
AB847449.1.1483	Specialist	AB847449.1.1483	AB847449.1.1483	100	99
AF022936.1.1547	Specialist	JN459214.1.1468	JN459214.1.1468	98.57	99
AF084854.1.1464	Specialist	DQ631706.1.1369	DQ631706.1.1369	98.32	99
AF335183.1.1542	Specialist	AB853922.1.1479	AB853922.1.1479	98.11	99
AJ237605.1.1524	Specialist	EF644513.1.1479	EF644513.1.1479	98.85	99
AY548789.1.1533	Specialist	CP002364.2674670.2676215	CP002364.2674670.2676215	99.87	99
DQ145535.1.1508	Specialist	CP009788.2827534.2829092	CP009788.2827534.2829092	100	99
DQ768106.1.1491	Specialist	DQ768106.1.1491	DQ768106.1.1491	100	99
EU182247.1.1555	Specialist	CP010311.2611130.2612695	CP010311.2611130.2612695	99.42	99
EU240497.1.1520	Specialist	HQ829382.1.1520	HQ829382.1.1520	98.62	99
FR749907.1.1518	Specialist	FR749907.1.1518	FR749907.1.1518	100	99
KJ685394.1.1466	Specialist	KJ685394.1.1466	KJ685394.1.1466	100	99
U96918.1.1475	Specialist	JN540184.1.1475	JN540184.1.1475	98.02	99
X79414.1.1438	Specialist	X79414.1.1438	X79414.1.1438	100	99
X85132.1.1560	Specialist	AB723840.1.1525	AB723840.1.1525	98.49	99
AB192292.1.1431	Specialist	AB192292.1.1431	AB192292.1.1431	100	101
AB264798.1.1521	Generalist	AB264798.1.1521	AB264798.1.1521	100	101
AB278570.1.1478	Specialist	AB278570.1.1478	AB278570.1.1478	100	101
AM230484.1.1519	Specialist	AUDS01000006.3981.5491	AUDS01000006.3981.5491	99.93	101
AM237311.1.1424	Generalist	GU201546.1.1484	AB264798.1.1521	99.44	101
EU616816.1.1459	Specialist	EU616816.1.1459	EU616816.1.1459	100	101
EU714259.1.1402	Specialist	AB267723.1.1435	AB267723.1.1435	98.14	101
EU877263.1.1442	Generalist	AB682650.1.1457	AB682650.1.1457	99.93	101
FJ816610.1.1409	Generalist	DQ404699.1.1509	DQ404699.1.1509	99.79	101
GQ421847.1.1422	Specialist	AB682366.1.1454	AB682366.1.1454	100	101
JF803808.1.1418	Specialist	HE797846.1.1523	HE797846.1.1523	99.79	101
JN674641.1.1390	Generalist	HQ755528.1.1449	JQ684454.1.1519	99.64	101
AB078827.1.1418	Specialist	BAJH01000050.218.1727	BAJH01000050.218.1727	99.14	104
AB108826.1.1493	Generalist	JQ469979.1.1396	JQ469979.1.1396	99.64	104
AB200217.1.1490	Specialist	EU767753.1.1358	EU767753.1.1358	98.09	104
AB244774.1.1488	Generalist	JQ186857.1.1357	FJ680278.1.1394	99.41	104
AB278593.1.1467	Specialist	AY005063.1.1446	AY005063.1.1446	98.95	104
AB331897.1.1481	Specialist	AB331897.1.1481	AB331897.1.1481	100	104
AB363973.1.1415	Generalist	BAJS01000049.3577.5109	BAJS01000049.3577.5109	99.86	104
AB490802.1.1477	Specialist	DQ794295.1.1402	DQ794295.1.1402	98.91	104
AJ006457.1.1486	Specialist	ADWO01000051.2972.4443	ADWO01000051.2972.4443	99.8	104
AJ011683.1.1495	Specialist	BAJD01000052.108.1619	BAJD01000052.108.1619	100	104
AJ867050.1.1476	Specialist	EU136687.1.1985	EU136687.1.1985	99.59	104
AY126616.1.1493	Generalist	DQ825159.1.1404	DQ825159.1.1404	99.57	104
AY840553.1.1455	Specialist	BAJF01000080.32.1542	BAJF01000080.32.1542	99.86	104
AY957555.1.1394	Generalist	AB547695.1.1489	AB547695.1.1489	99.86	104
CP002122.369973.371450	Generalist	JF236880.1.1361	GQ006817.1.1350	99.63	104
FJ545433.1.1453	Specialist	HK241679.1.1505	HK241679.1.1505	99.31	104
GQ496624.1.1458	Specialist	DQ823942.1.1395	DQ823942.1.1395	98.55	104
JQ778983.1.1484	Generalist	AM420252.1.1492	GQ006817.1.1350	98.17	104
L16472.1.1513	Generalist	BAJQ01000092.260.1769	JQ462531.1.1404	99.34	104
L16474.1.1480	Generalist	KF135659.1.1490	JQ465090.1.1405	98.71	104
X73963.1.1453	Generalist	AFPX01000069.42.1561	JF192705.1.1363	99.24	104
AB198086.1.1446	Specialist	FN433423.1.1492	FN433423.1.1492	99.79	110
AB602429.1.1392	Specialist	AB602429.1.1392	AB602429.1.1392	100	110
AJ575643.1.1476	Generalist	JPOO01000003.1032105.1033608	JPOO01000003.1032105.1033608	99.46	110
AY187689.1.1427	Specialist	GU451623.1.1242	GU451623.1.1242	98.05	110
AY243096.1.1419	Specialist	AY243096.1.1419	AY243096.1.1419	100	110
DQ001321.1.1501	Specialist	DQ001321.1.1501	DQ001321.1.1501	100	110
DQ294291.1.1527	Specialist	AANC01000011.208.1734	AANC01000011.208.1734	99.61	110
EF520007.1.1404	Specialist	KC012837.1.1414	KC012837.1.1414	98.22	110
EU512921.1.1410	Specialist	JQ661004.1.1348	JQ661004.1.1348	98.59	110
FJ889677.1.1493	Specialist	FJ889677.1.1493	FJ889677.1.1493	100	110
FN554868.1.1450	Specialist	FN554868.1.1450	FN554868.1.1450	100	110
HM475138.1.1440	Specialist	HM475138.1.1440	HM475138.1.1440	100	110
JN864027.1.1452	Specialist	JN864027.1.1452	JN864027.1.1452	100	110
JQ327134.1.1441	Specialist	JQ327134.1.1441	JQ327134.1.1441	100	110
JQ687104.1.1452	Specialist	JQ687104.1.1452	JQ687104.1.1452	100	110
KM591916.1.1452	Specialist	EU328002.1.1491	EU328002.1.1491	99.72	110
AB075230.1.1475	Generalist	KF101131.1.1344	HE612102.1.1403	98.07	111
AB183888.1.1424	Generalist	HE612102.1.1403	HE612102.1.1403	98.92	111
AM177392.1.1494	Generalist	JF145522.1.1344	HE612102.1.1403	99.03	111
AM230490.1.1550	Generalist	JF428993.1.1538	HE612102.1.1403	98.24	111
AM934651.1.1484	Specialist	KC255329.1.1473	KC255329.1.1473	99.25	111
EF575563.1.1479	Specialist	HM319181.1.1344	HM278562.1.1344	98.22	111
FR774915.1.1388	Generalist	KC306415.1.1291	HE612102.1.1403	99.69	111
HE612094.1.1457	Generalist	EF515416.1.1384	HE612102.1.1403	99.78	111
HE612100.1.1458	Generalist	DQ297939.1.1477	HE612102.1.1403	98.77	111
HE612101.1.1459	Generalist	AM934672.1.1486	HE612102.1.1403	98.41	111
HM627539.1.1482	Generalist	JN873207.1.1476	AJ786797.1.1470	98.36	111
AB071953.1.1312	Generalist	DQ298755.1.1510	DQ298755.1.1510	99.23	126
AJ457206.1.1446	Generalist	EU026431.1.1421	FJ772031.1.1218	99.5	126
AM177497.1.1485	Generalist	AM177497.1.1485	AM177497.1.1485	100	126
AY514021.1.1432	Specialist	AY514021.1.1432	AY514021.1.1432	100	126
CP002455.378282.379790	Specialist	CCMH01000009.275096.276595	CCMH01000009.275096.276595	98.33	126
DQ256729.1.1462	Generalist	FJ772031.1.1218	FJ772031.1.1218	100	126
EF204446.1.1485	Specialist	HM217959.1.1446	HM217959.1.1446	98.82	126
EF204450.1.1480	Generalist	JASZ01000321.3.1353	JASZ01000321.3.1353	98.28	126
EU516352.1.1473	Specialist	JSYK01000002.3444.5004	JSYK01000002.3444.5004	99.86	126
JX100825.1.1439	Specialist	EU718058.1.1391	EU718058.1.1391	99.78	126
JX843771.1.1411	Generalist	KJ607190.1.1204	KJ607190.1.1204	100	126
AB267715.1.1469	Specialist	AB267715.1.1469	AB267715.1.1469	100	127
AB267722.1.1467	Specialist	EU580501.1.1486	EU580501.1.1486	99.86	127
DQ234446.1.1338	Specialist	FN400858.1.1338	DQ337558.1.1483	100	127
EU046272.1.1489	Generalist	KF781560.1.1490	EU538173.1.1401	98.99	127
EU585748.1.1386	Specialist	KC157040.1.1394	KC157040.1.1394	98.85	127
EU747841.1.1426	Generalist	AB681382.1.1447	AB681382.1.1447	100	127
FJ868219.1.1500	Generalist	JN860316.1.1491	EU538173.1.1401	98.86	127
GU198945.1.1409	Specialist	KF817798.1.1396	KF817798.1.1396	98.63	127
HM590829.1.1330	Specialist	HQ119532.1.1493	HQ119532.1.1493	98.43	127
HM640986.1.1443	Specialist	HM278420.1.1352	HM278420.1.1352	98.08	127
KC252614.1.1421	Specialist	KC252614.1.1421	KC252614.1.1421	100	127
AB023356.1.1493	Specialist	AB023356.1.1493	AB023356.1.1493	100	155
AB042094.1.1506	Specialist	AM410675.1.1506	AM410675.1.1506	99.54	155
AB234025.1.1434	Generalist	JF228076.1.1342	AB286027.1.1469	98.79	155
AB234027.1.1403	Generalist	HM270352.1.1342	AB286027.1.1469	99.02	155
AB234028.1.1443	Generalist	HM317824.1.1342	AB286027.1.1469	99.63	155
AB274908.1.1484	Generalist	JX067695.1.1436	AB286027.1.1469	99.31	155
AB286027.1.1469	Generalist	AB286027.1.1469	AB286027.1.1469	100	155
AB286030.1.1463	Generalist	HF571537.1.1341	AB286027.1.1469	98.95	155
AF159364.1.1496	Generalist	HM323283.1.1344	EU539957.1.1375	99.18	155
AJ249780.1.1480	Generalist	AB330407.1.1466	AB286027.1.1469	99.66	155
AJ277840.1.1478	Generalist	HK241393.1.1474	AB286027.1.1469	98.85	155
AJ310413.1.1520	Generalist	AM410692.1.1520	AM410692.1.1520	100	155
AJ310417.1.1511	Generalist	AF465411.1.1425	AF465411.1.1425	99.65	155
AJ312209.1.1514	Generalist	JXQU01000042.1690.3227	AM410692.1.1520	100	155
AJ698725.1.1490	Generalist	JFYO01000010.2.1393	AB286027.1.1469	100	155
AJ698726.1.1495	Generalist	HM109608.1.1366	AB286027.1.1469	99.63	155
AJ853910.1.1437	Generalist	AJ853910.1.1437	AB286027.1.1469	100	155
AM040493.1.1508	Generalist	AAGD02009939.4005.5507	AJ746337.1.1503	98.93	155
AM181504.1.1512	Generalist	JHUJ01068446.4270.5772	AB286027.1.1469	99.93	155
AM182889.1.1423	Generalist	CP007490.515220.516621	EU800868.1.1485	100	155
AM949677.1.1486	Generalist	AJ576398.1.1446	AB286027.1.1469	98.82	155
D45063.1.1487	Generalist	D45063.1.1487	AJ746337.1.1503	100	155
DQ232612.1.1500	Generalist	AB495171.1.1485	AB495171.1.1485	99.93	155
DQ232614.1.1500	Generalist	DQ490452.1.1487	AB495171.1.1485	99.66	155
EF373534.1.1420	Generalist	JTGD01000018.170358.171860	JX005898.1.1484	99.58	155
FJ972171.1.1528	Generalist	KC554199.1.1526	KC554199.1.1526	98.56	155
GQ246672.1.1436	Generalist	KC213922.1.1443	AJ746337.1.1503	98.25	155
HM222660.1.1479	Generalist	EU536403.1.1378	EU536403.1.1378	98.7	155
X77436.1.1472	Generalist	KF030763.1.1487	AM410692.1.1520	99.05	155
X77447.1.1482	Generalist	KC554857.1.1521	AB648943.1.1485	99.8	155
Y17232.1.1471	Generalist	JF417734.1.1483	AB286027.1.1469	98.7	155
Y17234.1.1423	Generalist	JF123916.1.1345	AB286027.1.1469	98.99	155
Y17237.1.1460	Generalist	EU440992.1.1487	AB286027.1.1469	99.93	155
Y18807.1.1467	Generalist	KM403086.1.1483	KM403086.1.1483	99.32	155
AF176948.1.1480	Generalist	AB177881.1.1516	GU086450.1.1487	99.8	159
AJ277650.1.1306	Generalist	AB188211.1.1513	AB188211.1.1513	99.16	159
AJ558133.1.1467	Generalist	AJ558133.1.1467	AJ558133.1.1467	100	159
AY522568.1.1479	Generalist	EU867297.1.1502	GU086450.1.1487	99.73	159
AY636111.1.1488	Generalist	FJ675121.1.1383	AB188211.1.1513	98.98	159
DQ512860.1.1396	Generalist	ATWJ01000007.700437.701940	AB188211.1.1513	99.93	159
FR749912.1.1513	Generalist	HM439458.1.1515	GU086450.1.1487	99.67	159
HM222655.1.1484	Generalist	HM222655.1.1484	GU086450.1.1487	100	159
X87755.1.1480	Generalist	KF086593.1.1344	FJ999585.1.1470	99.7	159
X87757.1.1464	Generalist	CP008889.2851749.2853279	CP008889.2851749.2853279	99.73	159
Y08539.1.1473	Generalist	HQ752876.1.1436	GU086450.1.1487	98.95	159
AB018095.1.1529	Generalist	AB018095.1.1529	JN043362.1.1518	100	168
AB184139.1.1476	Generalist	FJ429555.1.1481	JN043362.1.1518	99.93	168
AB184194.1.1469	Generalist	LN570192.1.1356	JN043362.1.1518	98.97	168
AB184255.1.1478	Generalist	D63871.1.1531	JN043362.1.1518	99.93	168
AB184267.1.1471	Generalist	CP003720.3015502.3017015	JN043362.1.1518	100	168
AB184553.1.1471	Specialist	AB980252.1.1452	AB980252.1.1452	98.27	168
AB184648.1.1475	Generalist	KM978830.1.1445	JN043362.1.1518	99.31	168
AB184650.1.1480	Generalist	GU045551.1.1527	JN043362.1.1518	99.86	168
AB184673.1.1440	Generalist	EF012122.1.1488	JN043362.1.1518	98.75	168
AB184785.1.1478	Generalist	HF935085.1.1547	JN043362.1.1518	100	168
AB184839.1.1477	Generalist	ARED01000055.48.1553	JN043362.1.1518	98.98	168
AB184843.1.1477	Generalist	CP009438.5620420.5621933	JN043362.1.1518	99.59	168
AB184847.1.1475	Generalist	AOPY01001400.13033.14540	JN043362.1.1518	100	168
AB184851.1.1477	Generalist	JNXN01000301.2.1503	JN043362.1.1518	100	168
AB249939.1.1480	Generalist	JOFU01000122.201.1655	JN043362.1.1518	100	168
AB249980.1.1463	Generalist	AB360805.1.1436	JN043362.1.1518	100	168
AB562507.1.1510	Generalist	AB562507.1.1510	JN043362.1.1518	100	168
AB562508.1.1512	Generalist	KM287547.1.1407	JN043362.1.1518	99.79	168
AY999785.1.1494	Generalist	JNXR01000068.3443.4948	JN043362.1.1518	100	168
BA000030.8328598.8330127	Generalist	FB300382.3077224.3078729	JN043362.1.1518	100	168
DQ026666.1.1510	Generalist	DQ026666.1.1510	JN043362.1.1518	100	168
DQ442495.1.1481	Generalist	KJ812388.1.1452	JN043362.1.1518	98.97	168
DQ442556.1.1427	Specialist	X80826.1.1518	X80826.1.1518	98.6	168
HQ267975.1.1453	Generalist	JOCB01000196.94.1598	JN043362.1.1518	99.38	168
Z68095.1.1483	Generalist	AB018096.1.1529	JN043362.1.1518	99.93	168
Z68096.1.1483	Generalist	KC470043.1.1520	JN043362.1.1518	99.87	168
AB128981.1.1418	Specialist	CP002857.1170596.1172104	CP002857.1170596.1172104	99.15	188
AF107039.1.1473	Specialist	CP000518.4158410.4159924	CP000518.4158410.4159924	99.86	188
AF480589.1.1450	Generalist	JF095419.1.1338	JN120917.1.1333	98.44	188
AF480593.1.1470	Generalist	AOHQ01000078.196.1695	JN120917.1.1333	99.86	188
AF480597.1.1472	Generalist	JROA01000001.2830530.2832064	JN120917.1.1333	99.59	188
AF480603.1.1461	Generalist	AJFJ01000100.174891.176424	JN120917.1.1333	100	188
AJ131761.1.1487	Generalist	CP009495.3823698.3825228	JN120917.1.1333	99.66	188
AJ309207.1.1475	Generalist	AY536427.1.1476	AY536427.1.1476	99.79	188
AJ429044.1.1493	Generalist	FJ479062.1.1411	JN120917.1.1333	98.78	188
AJ429047.1.1485	Generalist	JF185585.1.1338	JN120917.1.1333	98.73	188
AJ438050.1.1512	Generalist	JF197228.1.1339	AXLU01000025.169.1675	99.63	188
AJ439346.1.1505	Generalist	AXLU01000025.169.1675	AXLU01000025.169.1675	99.67	188
AJ504424.1.1380	Generalist	HM335911.1.1345	FM874215.1.1477	98.23	188
AJ617741.1.1494	Generalist	JN120917.1.1333	JN120917.1.1333	100	188
AJ746070.1.1397	Generalist	JF147053.1.1332	JN120917.1.1333	98.57	188
AJ920289.1.1486	Generalist	JF216916.1.1336	AY205297.1.1452	100	188
AM062764.1.1481	Generalist	AFVW02000005.189138.190679	FJ786255.1.2323	100	188
AY368456.1.1506	Generalist	GQ153277.1.1495	FJ786255.1.2323	99.93	188
AY457069.1.1483	Generalist	KF096204.1.1338	JN120917.1.1333	99.4	188
AY457083.1.1485	Generalist	FJ478627.1.1480	JN120917.1.1333	98.05	188
AY859681.1.1481	Generalist	DQ814901.1.1440	DQ814901.1.1440	98.68	188
AY859682.1.1482	Generalist	ARTK01000017.404059.405555	JN120917.1.1333	99.73	188
AY995560.1.1485	Generalist	DQ448701.1.1486	DQ448701.1.1486	98.16	188
DQ185597.1.1489	Generalist	DQ125884.1.1443	AJ786781.1.1472	100	188
DQ219354.1.1444	Specialist	FJ674571.1.1375	FJ674571.1.1375	99.78	188
DQ370008.1.1435	Generalist	FN824868.1.1255	JN120917.1.1333	98.31	188
DQ534008.1.1398	Generalist	JX875901.1.1477	JN120917.1.1333	98.86	188
EF521891.1.1442	Generalist	CP010114.1446416.1447959	FJ786255.1.2323	100	188
EU274642.1.1475	Generalist	FJ786255.1.2323	FJ786255.1.2323	99.46	188
EU375846.1.1456	Generalist	JF411344.1.1308	AY205297.1.1452	99.69	188
FN295567.1.1486	Generalist	GQ066629.1.1343	CAVS020000040.257.1753	98.58	188
HQ009482.1.1450	Generalist	JF225994.1.1330	JN120917.1.1333	99.85	188
HQ157192.1.1460	Generalist	JN201861.1.1477	JN201861.1.1477	99.11	188
X55595.1.1458	Generalist	FJ172298.1.1453	JN120917.1.1333	99.58	188
X79290.1.1475	Generalist	AY205297.1.1452	AY205297.1.1452	99.86	188
X79292.1.1466	Generalist	X81926.1.1317	JN120917.1.1333	99.62	188
X80625.1.1481	Generalist	ANGC01000111.95.1597	ANGC01000111.95.1597	100	188
X81914.1.1317	Generalist	FJ675530.1.1375	FJ675530.1.1375	99.77	188
X82054.1.1326	Generalist	CAVS020000040.257.1753	CAVS020000040.257.1753	99.47	188
X84977.1.1491	Generalist	CP000511.4637795.4639309	JN120917.1.1333	100	188
X93183.1.1460	Generalist	LN565974.1.1350	JN120917.1.1333	98.52	188
X93184.1.1459	Generalist	HM333651.1.1338	JN120917.1.1333	99.1	188
Y09044.1.1472	Generalist	GU304643.1.1480	GU304643.1.1480	98.03	188
Y09655.1.1468	Specialist	AY959081.1.1492	AY959081.1.1492	99.73	188
Y10077.1.1400	Generalist	CP001620.1003200.1004700	CP001620.1003200.1004700	99.86	188
Y10999.1.1323	Generalist	JF222351.1.1342	AY536427.1.1476	98.79	188
Y17384.1.1465	Generalist	JNYV01000019.3624.5124	JN201861.1.1477	100	188
Y18310.1.1457	Generalist	ARVZ01000001.2285934.2287332	DQ448701.1.1486	99.92	188
AB018046.1.1442	Specialist	KF071240.1.1338	KF071240.1.1338	98.51	196
AB208718.1.1502	Specialist	DQ903692.1.1620	DQ903692.1.1620	99.53	196
AJ293705.1.1516	Specialist	FJ849838.1.1479	FJ849838.1.1479	98.78	196
EU637009.1.1488	Specialist	GQ153848.1.1450	GQ153848.1.1450	100	196
FJ805429.1.1407	Specialist	FJ805429.1.1407	FJ805429.1.1407	100	196
FJ805430.1.1401	Specialist	FJ805430.1.1401	FJ805430.1.1401	100	196
FM210339.1.1402	Specialist	FM210339.1.1402	FM210339.1.1402	100	196
HM755723.1.1521	Specialist	HM755723.1.1521	KF667499.1.1448	100	196
JQ309825.1.1476	Specialist	JQ309825.1.1476	JQ309825.1.1476	100	196
KF667499.1.1448	Specialist	KF667499.1.1448	KF667499.1.1448	100	196
AB042288.1.1486	Generalist	JF177043.1.1343	JF177043.1.1343	98.07	197
AB273624.1.1453	Generalist	HM273459.1.1336	KC554132.1.1510	98.73	197
AJ003056.1.1502	Specialist	AUIB01000007.114179.115679	AUIB01000007.114179.115679	99.66	197
AJ003057.1.1514	Generalist	AXMM01000003.60454.61965	AXMM01000003.60454.61965	99.47	197
D85487.1.1471	Generalist	Z78208.1.1466	Z78208.1.1466	99.45	197
DQ401092.1.1446	Generalist	HM222657.1.1370	HM222657.1.1370	99.2	197
DQ401093.1.1440	Generalist	AB302339.1.1417	AB302339.1.1417	98.44	197
FM998000.1.1399	Specialist	GQ339905.1.1424	GQ339905.1.1424	98.26	197
FN386750.1.1425	Generalist	FJ894183.1.1338	FJ894183.1.1338	98.95	197
GQ339901.1.1426	Specialist	JF833718.1.1482	JF833718.1.1482	99.65	197
HQ657322.1.1487	Generalist	HQ657322.1.1487	HM222657.1.1370	100	197
JF824798.1.1468	Specialist	CAHG01000018.3462.4958	CAHG01000018.3462.4958	99.93	197
Y18629.1.1497	Generalist	HM326534.1.1338	FJ894183.1.1338	99.03	197
AF003928.1.1460	Generalist	AEXY01000024.166.1701	KF440328.1.1408	99.66	222
AF003929.1.1520	Generalist	JF225433.1.1367	HK241912.3.1532	99.41	222
AF003933.1.1513	Generalist	GQ157409.1.1456	HK241912.3.1532	99.52	222
AY188347.1.1533	Generalist	JF241128.1.1367	HK241912.3.1532	99.71	222
AY485602.1.1471	Generalist	GQ105493.1.1369	HK241912.3.1532	99.2	222
AY485603.1.1468	Generalist	KC001252.1.1317	HK241912.3.1532	99	222
AY485604.1.1471	Generalist	HM840666.1.1369	HK241912.3.1532	99.34	222
AY612844.1.1468	Generalist	CP002925.2081382.2082934	HK241912.3.1532	100	222
HG315101.1.1535	Generalist	JQ458764.1.1403	HK241912.3.1532	99.86	222
JN004270.1.1476	Generalist	JF131953.1.1368	HK241912.3.1532	99.12	222
JX861483.1.1457	Generalist	JF199063.1.1369	HK241912.3.1532	99.19	222
AB210824.1.1460	Specialist	EU728745.1.1482	EU728745.1.1482	99.66	235
AB210825.1.1450	Specialist	GU169429.1.1494	GU169429.1.1494	99.45	235
AF304323.1.1466	Specialist	JN935879.1.2205	JN935879.1.2205	99.59	235
AF304325.1.1466	Specialist	JN935863.1.2157	JN935863.1.2157	99.93	235
AF412978.1.1452	Specialist	HF559394.382142.383661	HF559394.382142.383661	99.72	235
D78648.1.1480	Specialist	D78648.1.1480	D78648.1.1480	100	235
L10839.1.1452	Specialist	JN935872.1.2238	JN935872.1.2238	99.3	235
L24105.1.1435	Specialist	JN935884.1.2303	JN935884.1.2303	99.72	235
L34682.1.1486	Specialist	AB649277.1.1490	AB649277.1.1490	99.52	235
M22351.1.1470	Specialist	AB615152.1.1486	AB615152.1.1486	98.83	235
M23732.1.1543	Specialist	FJ370964.1.1400	FJ370964.1.1400	98.43	235
M24580.1.1479	Specialist	CP001047.191404.193931	CP001047.191404.193931	99.58	235
M25050.1.1453	Specialist	AB555154.1.1466	AB555154.1.1466	99.1	235
M59230.1.1487	Generalist	JQ190789.1.1362	JQ190789.1.1362	98.9	235
U14905.1.1476	Specialist	CP000896.1203641.1205146	CP000896.1203641.1205146	98.85	235
U19768.1.1446	Specialist	FJ666138.1.2302	FJ666138.1.2302	98.75	235
AB009933.1.1494	Generalist	ALWK01000009.33244.34804	CAIB01000045.40.1571	99.93	237
AB009939.1.1494	Generalist	JF411399.1.1423	CAIB01000045.40.1571	99.5	237
AB009940.1.1494	Generalist	JQ660231.1.1493	CAIB01000045.40.1571	99.93	237
AB009941.1.1492	Generalist	JIBS01000020.73.1618	CAIB01000045.40.1571	99.93	237
AB233326.1.1454	Generalist	KC213964.1.1442	CAIB01000045.40.1571	99.72	237
AF004220.1.1548	Generalist	DQ129415.1.1475	CAIB01000045.40.1571	99.53	237
AJ421446.1.1528	Generalist	JIZS01000042.1.1441	EU855206.1.1412	99.86	237
AP008934.2304649.2306203	Generalist	D83371.1.1477	CAIB01000045.40.1571	100	237
D83355.1.1476	Generalist	JF161059.1.1371	CAIB01000045.40.1571	99.56	237
D83358.1.1475	Generalist	JF173210.1.1372	CAIB01000045.40.1571	99.78	237
D83359.1.1478	Generalist	AP009484.1865269.1866825	AP009484.1865269.1866825	100	237
D83361.1.1477	Generalist	D83361.1.1477	CAIB01000045.40.1571	100	237
D83363.1.1475	Generalist	AKGJ01000009.189.1747	CAIB01000045.40.1571	100	237
D83368.1.1476	Generalist	CP008747.756761.758316	CAIB01000045.40.1571	99.86	237
D83369.1.1476	Generalist	CAIB01000045.40.1571	CAIB01000045.40.1571	100	237
D83373.1.1476	Generalist	AXDY01000024.269.1822	CAIB01000045.40.1571	99.8	237
D83374.1.1477	Generalist	HM847945.1.1375	CAIB01000045.40.1571	98.84	237
FJ389206.1.1537	Generalist	JF178842.1.1372	CAIB01000045.40.1571	98.62	237
FR821777.1887929.1889483	Generalist	AIYD01000002.32.1543	CAIB01000045.40.1571	99.72	237
L36472.8528.10082	Generalist	JCBF01000012.1.1331	CAIB01000045.40.1571	99.92	237
L37599.1.1469	Generalist	HM807680.1.1372	CAIB01000045.40.1571	99.71	237
X66100.1.1544	Generalist	AP006716.879834.881387	CAIB01000045.40.1571	99.35	237
X66101.1.1544	Generalist	JF221107.1.1372	CAIB01000045.40.1571	99.56	237
Y15750.1.1545	Generalist	EU727183.1.1516	CAIB01000045.40.1571	99.8	237
AF067651.1.1516	Generalist	AJ489326.1.1521	AJ489326.1.1521	99.4	241
AF326278.1.1511	Generalist	CP001638.235549.237093	AJ489326.1.1521	99.21	241
AF510985.1.1548	Generalist	HQ801838.1.1483	KC310452.1.1428	99.39	241
AJ535638.1.1486	Generalist	AJ535638.1.1486	AB116128.1.1495	100	241
AJ535639.1.1423	Generalist	AJ535639.1.1423	AB116128.1.1495	100	241
AY608981.1.1562	Generalist	CP002835.3585975.3587521	AJ489326.1.1521	100	241
JX261934.1.1475	Generalist	JWIR01000006.18.1554	JWIR01000006.18.1554	99.8	241
KF732820.1.1425	Generalist	JX483775.1.1361	JX483775.1.1361	98.45	241
L27478.1.1544	Generalist	AB909962.1.1506	AB909962.1.1506	99.27	241
Z26930.1.1516	Generalist	JN867331.1.1434	EU341260.1.1521	99.72	241
Z26932.1.1524	Generalist	KC310452.1.1428	KC310452.1.1428	99.36	241
AB101594.1.1540	Generalist	HK242068.2.1534	AY373318.1.1499	100	242
AB109209.1.1504	Generalist	KJ600916.1.1521	AB695826.1.1472	99.53	242
AB190217.1.1306	Generalist	JNOD01000017.2059.3595	AB677952.1.1422	99.85	242
AB245378.1.1499	Specialist	AM900772.1.1545	AM900772.1.1545	99.93	242
AB255669.1.1472	Generalist	DQ057584.1.1502	AE017333.3121614.3123152	99.66	242
AB271739.1.1475	Generalist	HM327352.1.1369	HM327352.1.1369	98.98	242
AE016877.265744.267255	Generalist	DQ448792.1.1517	AB677952.1.1422	98.34	242
AF074970.1.1409	Generalist	JF427573.1.1456	AE017333.3121614.3123152	99.93	242
AJ237708.1.1523	Specialist	DQ108405.1.1464	DQ108405.1.1464	99.18	242
AJ276351.1.1517	Generalist	JPNZ01000003.3261.4816	AE017333.3121614.3123152	99.93	242
AJ583158.1.1505	Generalist	JX872370.1.1438	HQ588863.1.1542	99.72	242
AJ697862.1.1510	Generalist	HQ860634.1.1449	HQ860634.1.1449	99.59	242
AM747234.1.1532	Generalist	CP000764.691784.693327	AB677952.1.1422	100	242
AY043084.1.1496	Generalist	JN644554.1.1531	JN644554.1.1531	99.06	242
AY904033.1.1437	Generalist	JX872369.1.1436	HQ588863.1.1542	99.86	242
AY988598.1.1548	Generalist	KC414647.1.1544	KC414647.1.1544	99.74	242
CP000002.920934.922479	Generalist	AE017333.3121614.3123152	AE017333.3121614.3123152	99.94	242
CP000560.876175.877729	Generalist	CP009938.1421685.1423239	AE017333.3121614.3123152	99.87	242
D16268.1.1483	Generalist	DQ643140.1.1515	JX266334.1.1573	99.06	242
D16281.1.1486	Generalist	AAJM01000140.1744.3228	AB677952.1.1422	100	242
DQ280367.1.1492	Specialist	EU571191.1.1426	EU571191.1.1426	99.16	242
EF079063.1.1452	Specialist	AF394173.1.1542	AF394173.1.1542	98.07	242
EU194897.1.1445	Generalist	KJ554997.1.1450	AE017333.3121614.3123152	99.72	242
EU656111.1.1509	Generalist	HM831376.1.1369	JN644554.1.1531	99.2	242
FJ514932.1.1468	Specialist	FJ514932.1.1468	FJ514932.1.1468	100	242
FN995266.1.1512	Specialist	AB637168.1.1508	AB637168.1.1508	98.61	242
GQ292772.1.1393	Generalist	JX266334.1.1573	JX266334.1.1573	99.14	242
GQ927308.1.1430	Generalist	JN113068.1.1514	JN113068.1.1514	99.65	242
JX113681.1.1448	Specialist	CP008855.2188059.2189615	CP008855.2188059.2189615	99.37	242
KC677630.1.1482	Generalist	KC677630.1.1482	KC677630.1.1482	100	242
KF258678.1.1514	Specialist	KF258678.1.1514	KF258678.1.1514	100	242
KF781632.1.1475	Generalist	DQ266897.1.1531	JN113068.1.1514	99.66	242
KJ995984.1.1472	Specialist	KJ995984.1.1472	KJ995984.1.1472	100	242
U49078.1.1497	Specialist	JX566595.1.1541	JX566595.1.1541	98.93	242
X60611.7.1430	Generalist	EU071493.1.1512	HE974804.1.1563	98.04	242
AB233029.1.1493	Specialist	FJ511697.1.1375	FJ511697.1.1375	98.55	246
AB534168.1.1492	Specialist	FJ682274.1.1390	HQ783437.1.1451	99.35	246
AB698910.1.1423	Specialist	JF219297.1.1351	JF219297.1.1351	98.96	246
AF298663.1.1453	Specialist	AF298663.1.1453	AF298663.1.1453	100	246
AJ270482.1.1485	Specialist	CP003040.1035384.1036918	CP003040.1035384.1036918	99.93	246
AJ428553.1.1475	Specialist	EU844752.1.1536	GU174082.1.1506	98.37	246
AY033434.1.1497	Specialist	AY033434.1.1497	AY033434.1.1497	100	246
AY574991.1.1453	Specialist	AB671763.1.1497	AB671763.1.1497	100	246
DQ279736.1.1395	Specialist	FJ504800.1.1377	FJ504800.1.1377	99.61	246
DQ279737.1.1420	Specialist	FJ511717.1.1378	FJ511717.1.1378	99.19	246
EF031542.1.1453	Specialist	DQ802647.1.1390	DQ802647.1.1390	98.54	246
EF036467.1.1438	Specialist	DQ799779.1.1390	DQ799779.1.1390	98.29	246
FJ611794.1.1404	Specialist	GQ479977.1.1495	GQ479977.1.1495	99	246
FJ947528.1.1381	Specialist	FJ947528.1.1381	FJ947528.1.1381	100	246
FR733699.1.1518	Specialist	FR733699.1.1518	FR733699.1.1518	100	246
FR749946.1.1524	Specialist	AB218324.1.1551	AB218324.1.1551	98.73	246
GU269544.1.1452	Specialist	AY984506.1.1355	EF400909.1.1493	99.41	246
HE603919.1.1409	Specialist	EF399495.1.1492	EF399495.1.1492	98.72	246
HM989805.1.1376	Specialist	JQ084909.1.1480	JQ084909.1.1480	98.19	246
KF814111.1.1390	Specialist	DQ803744.1.1391	DQ803744.1.1391	99.38	246
M59112.1.1478	Specialist	FJ505307.1.1376	FJ505307.1.1376	98.47	246
U37378.1.1519	Specialist	KJ159311.1.1506	KJ159311.1.1506	99.27	246
U41172.1.1477	Specialist	EU842667.1.1498	EU842667.1.1498	99.59	246
X71860.1.1512	Specialist	AEOA02000009.1481790.1483301	AEOA02000009.1481790.1483301	99.33	246
X95893.1.1462	Specialist	JNLH01000001.1186484.1187994	JNLH01000001.1186484.1187994	99.04	246
AJ315980.1.1393	Specialist	ABGD02000021.1868.3380	ABGD02000021.1868.3380	99.35	263
AJ413954.1.1462	Specialist	FJ512889.1.1357	FJ512889.1.1357	98.75	263
AJ515913.1.1368	Specialist	FP929052.65921.67414	FP929052.65921.67414	99.34	263
AJ518869.1.1428	Specialist	JQ184174.1.1337	AB559597.1.1506	98.74	263
AJ575187.1.1389	Specialist	AY383733.1.1483	AY383733.1.1483	98.49	263
AY487928.1.1533	Specialist	AY518589.1.1533	AY518589.1.1533	98.69	263
AY949857.1.1510	Specialist	EF063614.1.1490	EF063614.1.1490	98.59	263
GU562446.1.1426	Specialist	JQ190953.1.1336	AB559597.1.1506	98.63	263
HM037995.1.1446	Specialist	EU776870.1.1363	EU776870.1.1363	98.65	263
L76603.1.1388	Specialist	AM915269.1.1521	AY445601.1.1505	99.5	263
X71852.1.1514	Specialist	ATAY01000084.171.1631	ATAY01000084.171.1631	98.42	263
Y18180.1.1640	Specialist	EU371591.1.1586	EU371591.1.1586	99.56	263
AB370249.1.1521	Specialist	FJ364330.1.1416	FJ364330.1.1416	99.35	264
AF287793.1.1497	Generalist	GQ060572.1.1376	GQ060572.1.1376	99.35	264
AF287799.1.1491	Specialist	JF227598.1.1382	JF227598.1.1382	99.28	264
AF287802.1.1524	Generalist	JF163398.1.1380	AM419978.1.1507	98.7	264
AF439639.1.1375	Generalist	FJ558259.1.1315	HM258009.1.1384	99.41	264
AF439641.1.1400	Generalist	HQ768808.1.1482	HM258009.1.1384	99.14	264
AF473836.1.1409	Specialist	JRNT01000047.108.1676	JRNT01000047.108.1676	99.86	264
AY850119.1.1396	Specialist	JF193117.1.1388	JF193117.1.1388	99.03	264
AY995767.1.1497	Generalist	HM258009.1.1384	HM258009.1.1384	98.91	264
EF108443.1.1344	Generalist	HQ805162.1.1479	HM258009.1.1384	99.78	264
EU096495.1.1449	Specialist	AUAN01000035.1.1363	AUAN01000035.1.1363	99.92	264
M62702.1.1486	Specialist	AB781651.1.1646	AB781651.1.1646	98.06	264
AB002483.1.1499	Specialist	AIDX01000001.352684.354239	CP000260.23054.24882	99.07	Nonclustered
AB002485.1.1506	Generalist	AEGO01000002.263565.265120	KF099018.1.1363	99.8	Nonclustered
AB002521.1.1393	Specialist	CP000260.23054.24882	CP000260.23054.24882	100	Nonclustered
AB006658.1.1520	Generalist	CP006711.2152338.2153849	JQ805709.1.1561	99.34	Nonclustered
AB008314.1.1339	Specialist	JF234153.1.1367	JF234153.1.1367	99.93	Nonclustered
AB012590.1.1481	Specialist	AB012593.1.1481	AB012593.1.1481	99.53	Nonclustered
AB021366.1.1490	Generalist	DQ833498.1.1525	DQ833498.1.1525	99.93	Nonclustered
AB021391.1.1502	Generalist	JQ660222.1.1433	AF442740.1.2164	98.74	Nonclustered
AB021406.1.1517	Generalist	JX989237.1.1434	KJ605882.1.1514	99.07	Nonclustered
AB021493.1.1479	Generalist	KF964597.1.1448	JQ923540.1.1446	99.24	Nonclustered
AB023241.1.1477	Generalist	JQ187416.1.1401	JWHT01000043.3528.5095	99.06	Nonclustered
AB023427.1.1419	Generalist	DQ327675.1.1398	DQ124680.1.1390	99.78	Nonclustered
AB042055.1.1529	Specialist	HK240373.1.1526	HK240373.1.1526	100	Nonclustered
AB042819.1.1421	Specialist	L79965.1.1295	L79965.1.1295	98.12	Nonclustered
AB045094.1.1500	Generalist	HM117742.1.1338	FN547418.1.1516	99.47	Nonclustered
AB061685.1.1532	Generalist	AAAA02020706.141.1662	JPWM01000002.26.1547	99.87	Nonclustered
AB073188.1.1505	Specialist	EF018653.1.1393	EF018653.1.1393	98.3	Nonclustered
AB073202.1.1531	Specialist	AEDD01000005.106419.107959	AEDD01000004.378771.380311	99.74	Nonclustered
AB073363.1.1503	Specialist	JX105730.1.1510	JX105730.1.1510	98.52	Nonclustered
AB075769.1.1476	Specialist	JN792331.1.1396	JN792331.1.1396	98.14	Nonclustered
AB075770.1.1466	Specialist	ABKK02000053.43.1525	FN545816.1087908.1089531	98.63	Nonclustered
AB100803.1.1499	Generalist	CP010050.2467281.2468832	KC441061.1.1450	100	Nonclustered
AB102953.1.1411	Specialist	HM557006.1.1322	HM557006.1.1322	99.39	Nonclustered
AB109439.1.1424	Specialist	AJ009468.1.1492	AJ009468.1.1492	99.51	Nonclustered
AB115964.1.1446	Specialist	CP003620.5306153.5307631	CP003620.5306153.5307631	100	Nonclustered
AB158277.1.1448	Specialist	BAGG01000024.219.1717	KC993080.1.1440	99.86	Nonclustered
AB162131.1.1531	Specialist	GU808392.1.1514	GU808392.1.1514	99.13	Nonclustered
AB166881.1.1416	Generalist	EF174252.1.1456	EF174252.1.1456	98.39	Nonclustered
AB178429.1.1409	Specialist	KF771451.1.1445	KF771451.1.1445	100	Nonclustered
AB180773.1.1472	Specialist	AB180773.1.1472	AB180773.1.1472	100	Nonclustered
AB184090.1.1440	Generalist	JX011425.1.1237	AB980258.1.1459	99.68	Nonclustered
AB184115.1.1479	Generalist	JOHT01000074.28.1536	AB980258.1.1459	100	Nonclustered
AB184149.1.1461	Generalist	FJ941917.1.1310	JN043362.1.1518	99.08	Nonclustered
AB184300.1.1454	Generalist	JNZV01000079.21.1528	JN043362.1.1518	100	Nonclustered
AB184349.1.1455	Generalist	AB249907.1.1453	JN043362.1.1518	100	Nonclustered
AB184414.1.1453	Generalist	EF012114.1.1490	AB980258.1.1459	99.72	Nonclustered
AB184663.1.1479	Generalist	JODR01000063.3484.4850	AB980258.1.1459	100	Nonclustered
AB193172.1.1429	Specialist	AB523413.1.1481	AB523413.1.1481	100	Nonclustered
AB193261.1.1528	Generalist	AB193261.1.1528	AB193261.1.1528	100	Nonclustered
AB194302.1.1491	Specialist	EU159476.1.1496	EU159476.1.1496	100	Nonclustered
AB223089.1.1471	Specialist	LN571894.1.1348	LN571894.1.1348	98.07	Nonclustered
AB231858.1.1461	Specialist	AXWU01000024.96674.98188	AXWU01000024.96674.98188	99.73	Nonclustered
AB236959.1.1506	Generalist	AB236959.1.1506	HE974788.1.1483	100	Nonclustered
AB238928.1.1492	Specialist	EU136685.1.2023	EU136685.1.2023	99.93	Nonclustered
AB243007.1.1478	Specialist	AQXZ01000016.333.1829	AQXZ01000016.333.1829	100	Nonclustered
AB243849.1.1514	Specialist	HM055605.1.1464	HM055605.1.1464	99.45	Nonclustered
AB245334.1.1495	Generalist	AUIK01000022.104739.106265	EU332825.1.1489	100	Nonclustered
AB245369.1.1451	Generalist	AB245369.1.1451	AB245369.1.1451	100	Nonclustered
AB245375.1.1498	Generalist	AB245375.1.1498	AB245375.1.1498	100	Nonclustered
AB246781.1.1336	Generalist	AP014724.48177.49665	AB368775.1.1433	99.48	Nonclustered
AB249934.1.1482	Generalist	CP002994.2020050.2021564	AB980258.1.1459	99.73	Nonclustered
AB267809.1.1461	Specialist	CP007034.2003593.2005133	CP007034.2003593.2005133	99.79	Nonclustered
AB271055.1.1421	Specialist	AB271055.1.1421	AB271055.1.1421	100	Nonclustered
AB282887.1.1433	Specialist	AWSA01000105.81.1627	AWSA01000105.81.1627	99.72	Nonclustered
AB282888.1.1480	Specialist	AB648995.1.1490	AB648995.1.1490	98.62	Nonclustered
AB288050.1.1519	Specialist	JN682024.1.1436	JN682024.1.1436	99.58	Nonclustered
AB294553.1.1538	Generalist	KJ605882.1.1514	KJ605882.1.1514	98.61	Nonclustered
AB297805.1.1471	Specialist	AB297805.1.1471	AB297805.1.1471	100	Nonclustered
AB298736.1.1451	Specialist	FJ825555.1.1404	FJ825555.1.1404	98.58	Nonclustered
AB304804.1.1467	Specialist	AB304804.1.1467	AB304804.1.1467	100	Nonclustered
AB331893.1.1481	Specialist	AB331893.1.1481	AB331893.1.1481	100	Nonclustered
AB360343.1.1439	Specialist	KF385177.1.1439	KF385177.1.1439	100	Nonclustered
AB360345.1.1443	Generalist	BAOL01000001.17596.19096	BAOL01000001.17596.19096	100	Nonclustered
AB361629.1.1487	Specialist	FN868415.1.1562	FN868415.1.1562	99.4	Nonclustered
AB362219.1.1474	Generalist	JF500199.1.1443	FJ466348.1.1399	98.96	Nonclustered
AB369258.1.1439	Specialist	JF417852.1.1448	JF417852.1.1448	98.88	Nonclustered
AB428897.1.1298	Generalist	FJ497436.1.1467	GQ406745.1.1417	98.85	Nonclustered
AB443948.1.1484	Specialist	AB443948.1.1484	AB443948.1.1484	100	Nonclustered
AB468957.1.1487	Specialist	AB468957.1.1487	AB468957.1.1487	100	Nonclustered
AB471559.1.1436	Specialist	FN376424.1.1507	FN376424.1.1507	98.67	Nonclustered
AB489859.1.1417	Specialist	AB489859.1.1417	AB489859.1.1417	100	Nonclustered
AB490807.1.1491	Specialist	ADLS01000035.679.2174	ADLS01000035.679.2174	99.87	Nonclustered
AB491209.1.1485	Specialist	FJ364530.1.1360	FJ364530.1.1360	99.63	Nonclustered
AB500095.1.1519	Specialist	KJ566280.1.1463	KJ566280.1.1463	98.23	Nonclustered
AB522642.1.1447	Specialist	AB522642.1.1447	AB522642.1.1447	100	Nonclustered
AB537169.1.1458	Generalist	EU463128.1.1382	KF914158.1.1482	99.78	Nonclustered
AB542054.1.1519	Specialist	AB542054.1.1519	HE590767.1.1518	100	Nonclustered
AB542932.1.1473	Specialist	JX267046.1.1504	JX267046.1.1504	100	Nonclustered
AB545935.1.1517	Generalist	JQ477528.1.1419	JQ453667.1.1430	98.52	Nonclustered
AB547639.1.1489	Specialist	HM257712.1.1362	HM257712.1.1362	99.19	Nonclustered
AB548216.1.1508	Specialist	JF266356.1.1361	JF266356.1.1361	98.68	Nonclustered
AB552861.1.1457	Specialist	FJ623345.1.1497	FJ623345.1.1497	98.7	Nonclustered
AB597950.1.1474	Specialist	JF806520.1.1470	JF806520.1.1470	98.91	Nonclustered
AB598994.1.1510	Generalist	AHYM01000016.2004.3540	EU775705.1.1409	99.87	Nonclustered
AB641831.1.1477	Specialist	LN573325.1.1350	LN573325.1.1350	98.52	Nonclustered
AB641833.1.1556	Generalist	ALPY01000052.90.1659	CP002341.1658367.1659926	99.61	Nonclustered
AB646236.1.1516	Generalist	JQ218640.1.1493	AJ306890.1.1536	98.93	Nonclustered
AB689189.1.1331	Specialist	JF769559.1.1473	JF769559.1.1473	98.95	Nonclustered
AB699722.1.1463	Generalist	KC441061.1.1450	KC441061.1.1450	99.72	Nonclustered
AB702992.1.1445	Generalist	AY957902.1.1478	JQ923540.1.1446	99.72	Nonclustered
AB712348.1.1442	Generalist	JQ801208.1.1446	FQ658674.1.1303	98.26	Nonclustered
AB778017.1.1408	Specialist	JX133608.1.1530	JX133608.1.1530	98.72	Nonclustered
AB778531.1.1416	Specialist	GQ477848.1.1441	GQ477848.1.1441	99.08	Nonclustered
AB839882.1.1453	Generalist	JF176943.1.1310	AB240290.1.1408	99.7	Nonclustered
AB848707.1.1451	Specialist	AB848707.1.1451	AB848707.1.1451	100	Nonclustered
AB915171.1.1375	Specialist	AB915171.1.1375	AB915171.1.1375	100	Nonclustered
AB916501.1.1486	Generalist	HQ792831.1.1438	HQ792831.1.1438	98.95	Nonclustered
AB916502.1.1486	Specialist	AB916502.1.1486	AB916502.1.1486	100	Nonclustered
AB917594.1.1463	Specialist	JX575999.1.1508	JX575999.1.1508	99.18	Nonclustered
AB983478.1.1508	Specialist	JQ287278.1.1501	JQ287278.1.1501	98.72	Nonclustered
ACKO02000016.29479.31007	Generalist	JF226158.1.1362	FR774048.2191957.2193486	99.56	Nonclustered
ADBF01000003.267.1794	Specialist	JF202923.1.1362	JF202923.1.1362	99.49	Nonclustered
ADNT01000041.30.1567	Generalist	KC001214.1.1379	KC001214.1.1379	99.78	Nonclustered
AE017126.353331.354795	Specialist	JN166214.1.1446	JN166214.1.1446	98.88	Nonclustered
AEQP01000026.54.1572	Generalist	AEQP01000026.54.1572	AEQP01000026.54.1572	100	Nonclustered
AF003375.1.1357	Generalist	CP006877.3719003.3720471	U89818.1.1430	99.85	Nonclustered
AF003931.1.1512	Generalist	KF440328.1.1408	KF440328.1.1408	99.57	Nonclustered
AF011347.1.1436	Specialist	JX576025.1.1509	JX576025.1.1509	98.8	Nonclustered
AF016390.1.1538	Generalist	GQ029865.1.1371	AB989810.1.1472	99.49	Nonclustered
AF041442.1.1473	Generalist	JF169914.1.1306	LN563302.1.1318	99.08	Nonclustered
AF061009.1.1509	Generalist	AHYS01000012.76006.77552	AHYS01000012.76006.77552	99.8	Nonclustered
AF071416.1.1508	Specialist	CP007452.11860.13375	CP007452.11860.13375	99.4	Nonclustered
AF072471.1.1420	Specialist	AY009131.1.1461	AY009131.1.1461	98.45	Nonclustered
AF101240.1.1465	Specialist	ALNO01000006.228.1693	ALNO01000006.228.1693	99.66	Nonclustered
AF101415.1.1489	Generalist	JQNR01000005.1672750.1674254	AB980258.1.1459	100	Nonclustered
AF111948.1.1505	Specialist	KF799182.1.1451	KF799182.1.1451	99.58	Nonclustered
AF118020.1.1444	Generalist	KJ549185.1.1449	DQ395681.1.1459	98.81	Nonclustered
AF122883.1.1436	Specialist	HF563583.1.1433	HF563583.1.1433	99.71	Nonclustered
AF152110.1.1509	Specialist	AUAX01000066.51.1547	AUAX01000066.51.1547	99.8	Nonclustered
AF152597.1.1527	Generalist	JN038750.1.1493	KC290421.1.1525	98.66	Nonclustered
AF171700.1.1510	Specialist	ARBL01000033.148.1647	ARBL01000033.148.1647	99.67	Nonclustered
AF177296.1.1516	Specialist	ARCU01000003.2030779.2032292	ARCU01000003.2030779.2032292	100	Nonclustered
AF180967.1.1465	Specialist	DQ009327.1.2181	JN166214.1.1446	98.49	Nonclustered
AF208315.1.1552	Generalist	JQ660015.1.1503	AF442740.1.2164	98.74	Nonclustered
AF257097.1.1518	Generalist	HM823888.1.1385	ACGU01000081.106.1657	99.86	Nonclustered
AF270501.1.1439	Specialist	Y18172.1.1460	Y18172.1.1460	99.72	Nonclustered
AF275710.1.1459	Specialist	GU397409.1.1467	GU397409.1.1467	98.88	Nonclustered
AF282916.1.1482	Specialist	LN562280.1.1365	LN562280.1.1365	98.53	Nonclustered
AF290916.1.1465	Generalist	DQ129244.1.1500	AB376084.1.1519	98.84	Nonclustered
AF292371.1.1445	Generalist	FJ557616.1.1373	FJ557616.1.1373	98.59	Nonclustered
AF292375.1.1500	Specialist	AVKQ01000252.403.1899	HQ819367.1.1418	99.8	Nonclustered
AF304195.1.1500	Generalist	ATYJ01000013.64848.66362	ATYJ01000013.64848.66362	99.67	Nonclustered
AF304197.1.1499	Generalist	ARVS01000004.35391.36905	ATYJ01000013.64848.66362	99.67	Nonclustered
AF391124.1.1513	Specialist	KF501478.1.1521	KF501478.1.1521	99	Nonclustered
AF430041.1.1494	Generalist	LN566579.1.1350	LN566579.1.1350	98	Nonclustered
AF450134.1.1450	Generalist	AF450134.1.1450	AF450134.1.1450	100	Nonclustered
AF465834.1.1414	Generalist	AUHC01000004.16800.18264	JQ923540.1.1446	99.72	Nonclustered
AF500004.1.1442	Generalist	KC001618.1.1316	JQ800700.1.1449	99.92	Nonclustered
AF519171.72.1643	Generalist	HM314392.1.1392	EU454937.1.1431	99.93	Nonclustered
AF537211.1.1450	Specialist	KM462034.1.1519	KM462034.1.1519	99.66	Nonclustered
AF537343.1.1543	Specialist	AF537343.1.1543	AF537343.1.1543	100	Nonclustered
AF542227.1.1409	Generalist	JF205315.1.1348	JF205315.1.1348	99.38	Nonclustered
AF542229.1.1412	Generalist	JF196776.1.1347	JF106789.1.1347	99.02	Nonclustered
AF542233.1.1411	Specialist	JF240280.1.1348	JF240280.1.1348	99.92	Nonclustered
AJ001010.1.1394	Generalist	AJ001011.1.1374	KC172190.1.1489	98.83	Nonclustered
AJ005447.1.1484	Specialist	KJ600802.1.1454	KJ600802.1.1454	98.48	Nonclustered
AJ005932.1.1497	Generalist	HG941678.1.1276	JF499686.1.1395	99.69	Nonclustered
AJ006963.1.1453	Generalist	FJ557747.1.1389	AGWI01000033.121.1625	99.56	Nonclustered
AJ131121.1.1481	Generalist	HK241775.1.1481	KC806052.1.1520	100	Nonclustered
AJ227780.1.1416	Generalist	HM798958.1.1381	JF833704.1.1424	99.05	Nonclustered
AJ227786.1.1416	Generalist	JF129832.1.1282	JF833704.1.1424	99.61	Nonclustered
AJ227801.1.1416	Generalist	JMQR01000157.3887.5350	JF833704.1.1424	99.79	Nonclustered
AJ234040.1.1412	Specialist	JF229734.1.1356	JF229734.1.1356	99.03	Nonclustered
AJ239286.1.1355	Specialist	JOVI01000002.708140.709666	JOVI01000002.708140.709666	100	Nonclustered
AJ239289.1.1355	Generalist	CP006869.1860583.1862136	FR774048.2191957.2193486	99.41	Nonclustered
AJ239291.1.1355	Generalist	JF240655.1.1362	FR774048.2191957.2193486	99.77	Nonclustered
AJ242584.1.1398	Generalist	EF063627.1.1450	JQ291603.1.1444	99.42	Nonclustered
AJ243421.1.1501	Specialist	EU086786.1.1483	EU086786.1.1483	99.6	Nonclustered
AJ244650.1.1436	Generalist	FJ477326.1.1459	FJ477326.1.1459	98.94	Nonclustered
AJ251584.1.1414	Specialist	CP000776.1447434.1448884	CP000776.1447434.1448884	99.79	Nonclustered
AJ251779.1.1377	Generalist	DQ129547.1.1442	FJ426598.1.1398	99.71	Nonclustered
AJ278249.1.1466	Generalist	KF385041.1.1466	LN563302.1.1318	100	Nonclustered
AJ279799.1.1533	Specialist	HE962126.1.1540	HE962126.1.1540	98.89	Nonclustered
AJ293820.1.1485	Specialist	BAER01000081.3472.4984	BAER01000081.3472.4984	100	Nonclustered
AJ294747.1.1534	Specialist	AJ294747.1.1534	AJ294747.1.1534	100	Nonclustered
AJ295715.1.1485	Specialist	HM363299.1.1494	HM363299.1.1494	99.32	Nonclustered
AJ295989.1.1529	Generalist	JWHT01000043.3528.5095	JWHT01000043.3528.5095	99.8	Nonclustered
AJ297215.1.1461	Generalist	JQ187442.1.1373	AEVB01000043.3380.4915	99.55	Nonclustered
AJ298291.1.1509	Specialist	AY074793.1.1499	AY074793.1.1499	99.46	Nonclustered
AJ301607.1.1433	Generalist	AEVB01000043.3380.4915	AEVB01000043.3380.4915	99.86	Nonclustered
AJ301681.1.1502	Generalist	CP004345.790298.791828	DQ358139.1.1356	99.4	Nonclustered
AJ305320.1.1569	Generalist	AEEG01000012.70.1634	CP006854.1470565.1472159	99.74	Nonclustered
AJ305321.1.1569	Generalist	CP006854.1470565.1472159	CP006854.1470565.1472159	99.68	Nonclustered
AJ306297.1.1502	Generalist	D79213.1.1519	D79213.1.1519	99.93	Nonclustered
AJ306611.1.1437	Generalist	JN679100.1.1538	JN679100.1.1538	99.72	Nonclustered
AJ306890.1.1536	Generalist	AJ306890.1.1536	AJ306890.1.1536	100	Nonclustered
AJ310394.1.1453	Specialist	JF428942.1.1511	JF428942.1.1511	98.9	Nonclustered
AJ310654.1.1488	Specialist	AUFX01000020.3504.5012	AUFX01000020.3504.5012	100	Nonclustered
AJ313020.1.1438	Specialist	AB809944.1.1496	AB809944.1.1496	98.43	Nonclustered
AJ314851.1.1486	Generalist	AJ314849.1.1479	AJ314849.1.1479	100	Nonclustered
AJ315676.1.1510	Specialist	CR555306.2621003.2622527	CR555306.2621003.2622527	99.14	Nonclustered
AJ316187.1.1468	Generalist	KJ457334.1.1514	GQ406745.1.1417	99.25	Nonclustered
AJ316208.1.1505	Specialist	FM958451.1.1500	FM958451.1.1500	99.67	Nonclustered
AJ318909.1.1512	Specialist	EU888522.1.1319	EU888522.1.1319	98.71	Nonclustered
AJ387905.1.1546	Generalist	AGNS01000011.1.1472	JQLO01000001.2599505.2601039	98.37	Nonclustered
AJ399475.1.1448	Specialist	FN178391.1.1403	FN178391.1.1403	98.97	Nonclustered
AJ400711.1.1458	Specialist	JN793847.1.1483	JN793847.1.1483	99.59	Nonclustered
AJ414655.1.1487	Generalist	JPOH01000001.1069977.1071491	KC290421.1.1525	99.73	Nonclustered
AJ415377.1.1472	Generalist	AY850478.1.1256	KF914158.1.1482	99.92	Nonclustered
AJ421782.1.1419	Specialist	CP001678.691829.693267	CP001678.691829.693267	99.72	Nonclustered
AJ426420.1.1437	Specialist	FO203512.260037.261563	FO203512.260037.261563	99.79	Nonclustered
AJ427624.1.1477	Specialist	AJ576084.1.1501	AJ576084.1.1501	99.19	Nonclustered
AJ428402.1.1510	Generalist	ATUF01000003.333792.335311	KC311740.1.1390	99.93	Nonclustered
AJ458420.1.1425	Generalist	JX872352.1.1458	AB506292.1.1504	99.86	Nonclustered
AJ496791.1.1570	Specialist	BACR01000055.89.1642	BACR01000055.89.1642	99.81	Nonclustered
AJ506115.1.1473	Generalist	AM697149.1.1469	FN436154.1.1470	99.11	Nonclustered
AJ506116.1.1477	Generalist	FJ946625.1.1290	FN436154.1.1470	98.91	Nonclustered
AJ506119.1.1477	Generalist	EF590002.1.1368	FN436154.1.1470	99.48	Nonclustered
AJ508765.1.1498	Generalist	GU293206.1.1503	GU293206.1.1503	98.11	Nonclustered
AJ512504.1.1488	Generalist	DQ125882.1.1450	KF479650.1.1486	99.59	Nonclustered
AJ518871.1.1462	Specialist	DQ905596.1.1463	DQ905596.1.1463	98.69	Nonclustered
AJ535710.1.1447	Specialist	AJ535710.1.1447	AJ535710.1.1447	100	Nonclustered
AJ536198.1.1418	Generalist	CP001628.419927.421558	JF499686.1.1395	100	Nonclustered
AJ579914.1.1512	Specialist	AJ579914.1.1512	AJ579914.1.1512	100	Nonclustered
AJ585986.1.1490	Generalist	JNIV01000230.85.1571	CP010028.372413.373922	99.86	Nonclustered
AJ606037.1.1464	Specialist	HM832209.1.1372	HM832209.1.1372	98.62	Nonclustered
AJ609628.1.1459	Generalist	FQ311875.578113.579631	AJ715981.1.1516	99.86	Nonclustered
AJ609630.1.1468	Generalist	AJ715981.1.1516	AJ715981.1.1516	99.59	Nonclustered
AJ617482.1.1491	Generalist	JX290306.1.1519	AJ715981.1.1516	99.26	Nonclustered
AJ622907.1.1515	Generalist	JN245672.1.1495	AP009152.1752303.1753835	99.53	Nonclustered
AJ639830.1.1475	Generalist	KF717078.1.1417	GU574021.1.1493	99.79	Nonclustered
AJ784892.1.1509	Generalist	KC305865.1.1479	KC305865.1.1479	98.64	Nonclustered
AJ786000.1.1376	Specialist	CU919640.2.1309	CU919640.2.1309	98.22	Nonclustered
AJ880003.1.1433	Generalist	JN672369.1.1306	KM253146.1.1433	99.77	Nonclustered
AM039435.1.1363	Generalist	KF479650.1.1486	KF479650.1.1486	99.05	Nonclustered
AM040489.1.1516	Generalist	AKKM01000052.42.1583	JX009191.1.1318	99.67	Nonclustered
AM040492.1.1497	Generalist	JX009191.1.1318	JX009191.1.1318	99.54	Nonclustered
AM113779.1.1554	Generalist	CBUN010000205.2967.4518	ACGU01000081.106.1657	99.87	Nonclustered
AM180484.1.1401	Generalist	JX534180.1.1478	JX534180.1.1478	99.07	Nonclustered
AM230485.1.1488	Specialist	KC886749.1.1472	KC886749.1.1472	98.09	Nonclustered
AM230492.1.1501	Generalist	DQ469224.1.1477	HE612102.1.1403	98.91	Nonclustered
AM231588.1.1463	Generalist	HM822540.1.1354	GQ130011.1.1447	99.56	Nonclustered
AM236149.1.1488	Specialist	AM236150.1.1525	AM236150.1.1525	100	Nonclustered
AM397630.1.1434	Specialist	GASZ01001616.197.1647	GASZ01001616.197.1647	98.03	Nonclustered
AM409361.1.1463	Generalist	KF150487.1.1509	KF150487.1.1509	99.25	Nonclustered
AM409363.1.1449	Generalist	AM409363.1.1449	DM110788.1.1445	100	Nonclustered
AM422370.1.1388	Generalist	JQ291603.1.1444	JQ291603.1.1444	99.78	Nonclustered
AM422371.1.1387	Generalist	FJ859687.1.1446	JQ291603.1.1444	99.86	Nonclustered
AM491621.1.1477	Generalist	LN563302.1.1318	LN563302.1.1318	98.48	Nonclustered
AM491810.1.1489	Generalist	DQ469215.1.1500	AY770013.1.1457	99.59	Nonclustered
AM712634.1.1406	Specialist	AM712634.1.1406	AM712634.1.1406	100	Nonclustered
AM747628.1.1502	Generalist	CP007781.1350007.1351527	CP007781.1350007.1351527	99.93	Nonclustered
AM747817.1.1475	Specialist	AM747817.1.1475	AM747817.1.1475	100	Nonclustered
AM886059.1.1431	Specialist	FP929047.78761.80257	FP929047.78761.80257	100	Nonclustered
AM887757.1.1443	Specialist	AM887757.1.1443	AM887757.1.1443	100	Nonclustered
AM911047.1.1484	Specialist	JQ825094.1.1520	JQ825094.1.1520	99.32	Nonclustered
AM934666.1.1488	Specialist	AUGP01000011.1.1419	AUGP01000011.1.1419	99.86	Nonclustered
AM939778.1.1421	Specialist	JIBD01000006.283.1807	GQ181057.1.1422	99.86	Nonclustered
AM992060.1.1492	Specialist	AM992060.1.1492	AM992060.1.1492	100	Nonclustered
AM992980.1.1612	Specialist	LN569368.1.1353	LN569368.1.1353	98.82	Nonclustered
AY024335.1.1436	Specialist	CP007237.2007011.2008483	CP007237.2007011.2008483	99.72	Nonclustered
AY028260.1.1558	Specialist	AY028260.1.1558	AY028260.1.1558	100	Nonclustered
AY049981.1.1440	Generalist	ACLC01000066.59208.60686	ACLC01000066.59208.60686	99.24	Nonclustered
AY058218.1.1496	Specialist	AQVD01000010.764.2300	AQVD01000010.764.2300	99.87	Nonclustered
AY102612.1.1544	Specialist	AY102612.1.1544	AY102612.1.1544	100	Nonclustered
AY117755.1.1481	Generalist	AY117755.1.1481	FN436154.1.1470	100	Nonclustered
AY167814.1.1339	Generalist	ASSZ01000001.62595.64135	KJ794157.1.1451	99.85	Nonclustered
AY188348.1.1545	Generalist	AOCB01000009.228702.230261	AOCB01000009.228702.230261	100	Nonclustered
AY241552.1.1531	Generalist	JQ032413.1.1454	JQ032413.1.1454	100	Nonclustered
AY253657.1.1555	Specialist	FR683096.1.1513	FR683096.1.1513	99.93	Nonclustered
AY253660.1.1550	Generalist	ACGU01000081.106.1657	ACGU01000081.106.1657	99.94	Nonclustered
AY253728.1.1441	Generalist	ACNN01000021.414.1888	ACNN01000021.414.1888	100	Nonclustered
AY253864.1.1507	Specialist	HQ674858.1.1489	HQ674858.1.1489	98.72	Nonclustered
AY264840.1.1442	Specialist	KJ814043.1.1482	KJ814043.1.1482	99.65	Nonclustered
AY277621.1.1511	Generalist	KF611972.1.1488	EU676435.1.1491	99.39	Nonclustered
AY326462.1.1473	Generalist	JF142399.1.1339	KF090052.1.1340	99.78	Nonclustered
AY362893.1.1362	Specialist	AF371854.1.1471	AF371854.1.1471	98.24	Nonclustered
AY362905.1.1362	Generalist	AAZE01000026.1.1540	AAZI01000013.414.1959	99.41	Nonclustered
AY362908.1.1362	Generalist	JF240485.1.1361	KJ395383.1.1540	99.41	Nonclustered
AY376163.1.1439	Specialist	FJ685993.1.1233	FJ685993.1.1233	98.78	Nonclustered
AY421720.1.1515	Generalist	CP002341.1658367.1659926	CP002341.1658367.1659926	99.41	Nonclustered
AY462042.1.1499	Specialist	AXWO01000049.5.1518	AXWO01000049.5.1518	99.93	Nonclustered
AY497470.1.1488	Specialist	KC112068.1.1269	KC112068.1.1269	98.11	Nonclustered
AY501362.1.1422	Generalist	KP243122.1.1489	AJ314849.1.1479	98.66	Nonclustered
AY517632.1.1495	Generalist	JQ032358.1.1428	JQ032413.1.1454	98.81	Nonclustered
AY543023.1.1421	Generalist	EU826675.1.1490	EU826675.1.1490	99.65	Nonclustered
AY551089.1.1546	Specialist	JMIB01000046.42.1394	JMIB01000046.42.1394	98.01	Nonclustered
AY560519.1.1489	Specialist	JF142158.1.1362	JF142158.1.1362	99.63	Nonclustered
AY601515.1.1441	Generalist	EF125956.1.1446	LN563302.1.1318	99.79	Nonclustered
AY601516.1.1441	Generalist	AJ295493.1.1300	LN563302.1.1318	99.39	Nonclustered
AY603977.1.1376	Specialist	AVPF01000156.1.1547	AVPF01000156.1.1547	100	Nonclustered
AY626035.1.1510	Specialist	JQ906386.1.1549	JQ906386.1.1549	99.6	Nonclustered
AY633969.1.1473	Specialist	AUFN01000005.2050.3548	AUFN01000005.2050.3548	100	Nonclustered
AY682207.1.1495	Generalist	AY682207.1.1495	AY682207.1.1495	100	Nonclustered
AY695828.1.1525	Specialist	KM456127.1.1461	KM456127.1.1461	98.36	Nonclustered
AY746987.1.1366	Specialist	AF159119.1.1491	AF159119.1.1491	99.78	Nonclustered
AY750575.1.1436	Generalist	CP009468.1237509.1239065	GQ406745.1.1417	99.72	Nonclustered
AY769997.1.1470	Specialist	CANO01000088.187.1714	CANO01000088.187.1714	100	Nonclustered
AY773189.1.1500	Specialist	KM242509.1.1394	KM242509.1.1394	98.07	Nonclustered
AY781193.1.1504	Specialist	FJ467295.1.1403	FJ467295.1.1403	98.01	Nonclustered
AY785315.1.1401	Generalist	JX644365.1.1444	EF581126.1.1451	99.86	Nonclustered
AY785319.1.1401	Generalist	EF581126.1.1451	EF581126.1.1451	99.79	Nonclustered
AY785325.1.1401	Generalist	KF494666.1.1449	EF581126.1.1451	99.79	Nonclustered
AY837748.1.1498	Specialist	AY837748.1.1498	AY837748.1.1498	100	Nonclustered
AY847463.1.1511	Specialist	AJ316315.1.1509	AJ316315.1.1509	99.54	Nonclustered
AY858804.1.1439	Specialist	DQ196622.1.1454	DQ196622.1.1454	99.37	Nonclustered
AY876940.1.1425	Generalist	KF194350.1.1421	AB980258.1.1459	98.71	Nonclustered
AY884571.1.1486	Specialist	GQ181057.1.1422	GQ181057.1.1422	99.09	Nonclustered
AY928901.1.1480	Specialist	JEMO01000019.242681.244217	JEMO01000019.242681.244217	99.46	Nonclustered
AY944408.1.1504	Generalist	JQ083425.1.1528	ACGU01000081.106.1657	99.8	Nonclustered
AY974072.1.1433	Specialist	FP929032.881290.882801	FP929032.881290.882801	99.72	Nonclustered
AY987368.1.1494	Specialist	AY987369.1.1494	AY987369.1.1494	100	Nonclustered
AY999753.1.1423	Generalist	JSFP01000035.33654.35162	AB980258.1.1459	99.79	Nonclustered
AY999802.1.1492	Generalist	EF654100.1.1536	AB980258.1.1459	99.8	Nonclustered
AY999911.1.1518	Generalist	JOIK01000167.88.1594	AB980258.1.1459	100	Nonclustered
CP000246.3032732.3034249	Specialist	ABDU01000019.3107.4635	ABDV01000025.23975.25492	99.87	Nonclustered
CP000359.2360347.2361839	Generalist	FR774556.1.1461	FR774556.1.1461	99.93	Nonclustered
CP000758.1346251.1347726	Generalist	KC110960.1.1446	JQ291603.1.1444	99.93	Nonclustered
CP000924.1373185.1374716	Specialist	CP002466.1365381.1366906	CP002466.1365381.1366906	99.93	Nonclustered
D16271.1.1470	Specialist	JNFS01000001.2630470.2631987	JNFS01000001.2630470.2631987	98.85	Nonclustered
D16428.1.1389	Specialist	JX521361.1.1439	JX521361.1.1439	98.13	Nonclustered
D50540.1.1406	Generalist	JF229750.1.1371	JF229750.1.1371	98.03	Nonclustered
D70846.1.1389	Generalist	D70846.1.1389	D70846.1.1389	100	Nonclustered
D79211.1.1519	Generalist	JPSU01000012.589712.591258	D79213.1.1519	99.93	Nonclustered
D85396.1.1508	Generalist	FN547418.1.1516	FN547418.1.1516	98.28	Nonclustered
D86184.1.1515	Generalist	D86184.1.1515	JQ805709.1.1561	100	Nonclustered
D86194.1.1528	Generalist	CP007457.1954654.1956198	CP007457.1954654.1956198	99.67	Nonclustered
D88524.1.1407	Specialist	ARFW01000012.454.1919	ARFW01000012.454.1919	99.43	Nonclustered
D89067.1.1548	Specialist	CP006676.854364.855919	CP006676.854364.855919	99.68	Nonclustered
D89332.1.1532	Specialist	D89332.1.1532	D89332.1.1532	100	Nonclustered
D89378.1.1513	Specialist	D89379.1.1510	D89379.1.1510	99.6	Nonclustered
DQ007321.1.1421	Specialist	X85211.1.1509	X85211.1.1509	99.51	Nonclustered
DQ007434.1.1501	Specialist	DQ007434.1.1501	DQ007434.1.1501	100	Nonclustered
DQ009623.1.1486	Specialist	JF216049.1.1342	JF216049.1.1342	98.88	Nonclustered
DQ011529.1.1440	Generalist	DQ011529.1.1440	JQ923540.1.1446	100	Nonclustered
DQ017708.1.1459	Generalist	DQ017708.1.1459	DQ017708.1.1459	100	Nonclustered
DQ017709.1.1458	Generalist	DQ017709.1.1458	DQ017708.1.1459	100	Nonclustered
DQ026660.1.1505	Specialist	DQ026660.1.1505	DQ026660.1.1505	100	Nonclustered
DQ026670.1.1499	Generalist	DQ026670.1.1499	JN043362.1.1518	100	Nonclustered
DQ055844.1.1496	Specialist	JN233028.1.1463	JN233028.1.1463	98.09	Nonclustered
DQ114945.1.1391	Specialist	JN899155.1.1369	JN899155.1.1369	98.18	Nonclustered
DQ154906.1.1474	Generalist	JQ996677.1.1542	JQ996677.1.1542	99.22	Nonclustered
DQ160208.1.1465	Generalist	AY995257.1.1411	KF090052.1.1340	99.06	Nonclustered
DQ168584.1.1531	Specialist	KJ713324.1.1522	KJ713324.1.1522	98.21	Nonclustered
DQ174165.1.1479	Specialist	JX912524.1.1434	JX912524.1.1434	100	Nonclustered
DQ178979.1.1479	Generalist	AUBW01000056.55.1562	AUBW01000056.55.1562	100	Nonclustered
DQ200983.1.1404	Generalist	AB540016.1.1369	AB540016.1.1369	99.17	Nonclustered
DQ232528.1.1470	Generalist	AEEL01000030.107.1643	AEVB01000043.3380.4915	100	Nonclustered
DQ232540.1.1487	Generalist	KF099238.1.1369	KF099018.1.1363	100	Nonclustered
DQ296031.1.1454	Generalist	FJ592916.1.1374	FN436154.1.1470	98.59	Nonclustered
DQ304436.1.1444	Specialist	DQ304436.1.1444	DQ304436.1.1444	100	Nonclustered
DQ321750.1.1475	Generalist	EF632902.1.1515	KC554618.1.1515	98.17	Nonclustered
DQ358135.1.1356	Generalist	DQ358139.1.1356	DQ358139.1.1356	99.93	Nonclustered
DQ372921.1.1366	Generalist	JRFJ01000012.3998.5486	JRFJ01000012.3998.5486	99.49	Nonclustered
DQ404188.1.1416	Specialist	DQ404189.1.1399	DQ404189.1.1399	99	Nonclustered
DQ417336.1.1419	Specialist	EF127601.1.1434	EF127601.1.1434	99.93	Nonclustered
DQ423482.1.1428	Specialist	JRKN01000065.292.1755	JRKN01000065.292.1755	99.72	Nonclustered
DQ442273.1.1391	Generalist	AFHG01000027.189.1709	ARCV01000005.258394.259906	99.78	Nonclustered
DQ442528.1.1539	Generalist	AORZ01000256.14.1547	AB980258.1.1459	99.93	Nonclustered
DQ454123.1.1443	Specialist	DQ454123.1.1443	DQ454123.1.1443	100	Nonclustered
DQ458821.1.1436	Specialist	HQ916531.1.1397	HQ916531.1.1397	99.36	Nonclustered
DQ471329.1.1480	Specialist	DQ471329.1.1480	DQ471329.1.1480	100	Nonclustered
DQ491453.1.1407	Generalist	EF114312.1.1511	JF499686.1.1395	99.86	Nonclustered
DQ512861.1.1343	Specialist	DQ512861.1.1343	DQ512861.1.1343	100	Nonclustered
DQ533552.1.1407	Specialist	KF040994.1.1404	KC577576.1.1359	99.79	Nonclustered
DQ672568.1.1355	Generalist	GQ159096.1.1440	HE818640.1.1490	99.78	Nonclustered
DQ672723.1.1408	Specialist	DQ672723.1.1408	DQ672723.1.1408	100	Nonclustered
EF012099.1.1493	Specialist	JOIG01000027.750.2141	JOIG01000027.750.2141	99.47	Nonclustered
EF017660.1.1412	Specialist	JX644233.1.1444	JX644233.1.1444	98.05	Nonclustered
EF028328.1.1487	Generalist	JQ032052.1.1428	JQ032413.1.1454	99.86	Nonclustered
EF032499.1.1465	Specialist	AAWD01000266.1.1425	AAWD01000266.1.1425	99.79	Nonclustered
EF121854.1.1420	Generalist	EU440675.1.1465	KF021747.1.1415	99.36	Nonclustered
EF126993.1.1439	Generalist	EF126993.1.1439	EF126993.1.1439	100	Nonclustered
EF149003.1.1365	Generalist	AYWI01000003.412.1900	LN563302.1.1318	99.93	Nonclustered
EF166075.1.1436	Specialist	JF180263.1.1366	JF180263.1.1366	98.34	Nonclustered
EF178693.1.1481	Generalist	JN043362.1.1518	JN043362.1.1518	99.93	Nonclustered
EF203900.1.1336	Specialist	AUIR01000004.312.1776	AUIR01000004.312.1776	100	Nonclustered
EF364097.1.1430	Specialist	AQYA01000005.3403.4939	AQYA01000005.3403.4939	100	Nonclustered
EF368368.1.1421	Generalist	GQ130033.1.1429	LN614685.1.1348	98.31	Nonclustered
EF394922.1.1445	Generalist	HQ011391.1.1453	AB240290.1.1408	99.72	Nonclustered
EF424395.1.1359	Generalist	EF424395.1.1359	EF424395.1.1359	100	Nonclustered
EF436500.1.1394	Specialist	AGRU01000001.93944.95453	AGRU01000001.93944.95453	100	Nonclustered
EF466128.1.1488	Generalist	EF466128.1.1488	EF466128.1.1488	100	Nonclustered
EF486352.1.1491	Specialist	EF486352.1.1491	EF486352.1.1491	100	Nonclustered
EF546777.1.1455	Specialist	JF144390.1.1354	JF144390.1.1354	98.23	Nonclustered
EF547368.1.1429	Generalist	JF189190.1.1284	FJ790575.1.1284	98.68	Nonclustered
EF547937.1.1395	Specialist	EF547937.1.1395	EF547937.1.1395	100	Nonclustered
EF592609.1.1391	Generalist	DM110788.1.1445	DM110788.1.1445	98.28	Nonclustered
EF602041.1.1443	Generalist	JX429022.1.1524	JX429022.1.1524	99.79	Nonclustered
EF635406.1.1438	Specialist	EF635406.1.1438	EF635406.1.1438	100	Nonclustered
EF988653.1.1406	Specialist	KF995196.1.1497	KF995196.1.1497	99.86	Nonclustered
EU005371.1.1456	Generalist	EU005371.1.1456	EU005371.1.1456	100	Nonclustered
EU005372.1.1438	Generalist	JF499686.1.1395	JF499686.1.1395	99.78	Nonclustered
EU022524.1.1396	Generalist	JX575849.1.1449	AM411917.1.1305	98.71	Nonclustered
EU024168.1.1313	Generalist	JJMR01000103.3749.5261	CP007781.1350007.1351527	99.24	Nonclustered
EU025028.1.1459	Generalist	APCS01000185.14.1495	APCS01000185.14.1495	100	Nonclustered
EU046270.1.1513	Specialist	EU046270.1.1513	EU046270.1.1513	100	Nonclustered
EU086805.1.1452	Generalist	JIAG01000008.154009.155517	JIAG01000008.154009.155517	99.93	Nonclustered
EU109724.1.1479	Specialist	EU109724.1.1479	EU109724.1.1479	100	Nonclustered
EU150134.1.1378	Generalist	JN683948.1.1489	GQ416659.1.1454	99.56	Nonclustered
EU170123.1.1450	Generalist	HQ992750.1.1488	AB980258.1.1459	99.3	Nonclustered
EU239499.1.1482	Generalist	AY177723.1.1258	AY177723.1.1258	98.73	Nonclustered
EU256404.1.1364	Generalist	KJ548883.1.1444	U89818.1.1430	98.83	Nonclustered
EU290161.1.1416	Specialist	EU290161.1.1416	EU290161.1.1416	100	Nonclustered
EU309492.1.1445	Generalist	AB565480.1.1484	AB565480.1.1484	100	Nonclustered
EU332825.1.1489	Generalist	EU332825.1.1489	EU332825.1.1489	100	Nonclustered
EU401907.1.1448	Generalist	AFSD01000003.418211.419683	CP007226.2041859.2043347	99.93	Nonclustered
EU409943.1.1471	Specialist	KJ480131.1.1554	KJ480131.1.1554	98.48	Nonclustered
EU423319.1.1343	Generalist	JF417801.1.1475	KC157036.1.1379	99.26	Nonclustered
EU427464.1.1470	Generalist	CP002191.573218.574707	CP002191.573218.574707	99.86	Nonclustered
EU487512.1.1526	Generalist	JQ084908.1.1533	EU454937.1.1431	99.67	Nonclustered
EU489741.1.1434	Specialist	DQ395746.1.1482	DQ395746.1.1482	98.89	Nonclustered
EU514525.1.1356	Generalist	AY147203.1.1384	LN563302.1.1318	99.71	Nonclustered
EU521691.1.1394	Generalist	AVBI01000023.81.1589	AVBI01000023.81.1589	100	Nonclustered
EU526291.1.1420	Specialist	AWXB01000036.162.1653	AWXB01000036.162.1653	99.79	Nonclustered
EU541604.1.1524	Specialist	KC120611.1.1504	HQ011252.1.1344	99.67	Nonclustered
EU558281.1.1514	Generalist	JN600606.1.1377	FN547418.1.1516	99.49	Nonclustered
EU573965.1.1463	Specialist	EF061961.1.1498	EF061961.1.1498	98.22	Nonclustered
EU604272.1.1420	Specialist	KJ878615.1.1432	KJ878615.1.1432	98.03	Nonclustered
EU682684.1.1513	Specialist	EU979043.1.1487	EU979043.1.1487	98.11	Nonclustered
EU710748.1.1455	Generalist	EU710748.1.1455	AB193261.1.1528	100	Nonclustered
EU780693.1.1453	Specialist	AB636981.1.1497	AB636981.1.1497	99.38	Nonclustered
EU781656.1.1406	Generalist	HQ856411.1.1448	CP007226.2041859.2043347	99.15	Nonclustered
EU867317.1.1332	Generalist	HQ119115.1.1452	U89818.1.1430	99.85	Nonclustered
EU873313.1.1441	Generalist	LN573617.1.1375	JQ923849.1.1504	98.18	Nonclustered
EU937750.1.1485	Generalist	KJ454129.1.1488	KF914158.1.1482	98.25	Nonclustered
FJ158840.1.1508	Generalist	EU373341.1.1517	EU373341.1.1517	99.6	Nonclustered
FJ261968.1.1489	Generalist	JN392415.1.1440	JN043362.1.1518	98.2	Nonclustered
FJ386516.1.1435	Specialist	EU234186.1.1454	EU234186.1.1454	98.11	Nonclustered
FJ426598.1.1398	Generalist	FJ426598.1.1398	FJ426598.1.1398	100	Nonclustered
FJ438469.1.1517	Specialist	FJ672328.1.1378	FJ672328.1.1378	98.34	Nonclustered
FJ444996.1.1443	Specialist	LN571844.1.1347	LN571844.1.1347	98.96	Nonclustered
FJ455531.1.1500	Specialist	AY921834.1.1396	AY921834.1.1396	98.07	Nonclustered
FJ481102.1.1423	Specialist	AZQP01000123.4.1425	AZQP01000123.4.1425	99.65	Nonclustered
FJ527819.1.1459	Specialist	JF176850.1.1340	JF176850.1.1340	98.96	Nonclustered
FJ544245.1.1418	Generalist	JF833704.1.1424	JF833704.1.1424	99.29	Nonclustered
FJ654473.1.1347	Generalist	JQ800700.1.1449	JQ800700.1.1449	99.02	Nonclustered
FJ748683.1.1483	Generalist	KJ600994.1.1516	KJ605882.1.1514	99.26	Nonclustered
FJ805426.1.1409	Specialist	EU929024.1.1371	EU929024.1.1371	99.78	Nonclustered
FJ847832.1.1232	Specialist	GQ250608.1.1496	GQ250608.1.1496	99.68	Nonclustered
FJ897494.1.1439	Specialist	KJ949605.1.1448	KJ949605.1.1448	99.58	Nonclustered
FJ969486.1.1400	Specialist	KC002610.1.1380	KC002610.1.1380	98.7	Nonclustered
FJ969841.1.1379	Generalist	JPFJ01000113.356.1847	CP007226.2041859.2043347	99.64	Nonclustered
FM208182.1.1488	Specialist	U85123.1.1292	U85123.1.1292	98.26	Nonclustered
FM998003.1.1424	Specialist	FM998003.1.1424	FM998003.1.1424	100	Nonclustered
FN257742.1.1464	Specialist	FN257742.1.1464	FN257742.1.1464	100	Nonclustered
FN429930.1.1425	Generalist	JFJN01000036.2131.3669	HM231168.1.1510	100	Nonclustered
FN556467.1.1510	Generalist	FN824510.1.1455	FN824510.1.1455	98.41	Nonclustered
FN597064.1.1254	Specialist	FJ373040.1.1408	FJ373040.1.1408	98.02	Nonclustered
FN600641.1.1510	Generalist	HM288306.1.1339	AB540016.1.1369	99.4	Nonclustered
FN666247.1.1470	Generalist	HM278947.1.1302	AB364708.1.1402	98.54	Nonclustered
FR692104.1.1457	Generalist	JOGC01000289.24.1529	JN043362.1.1518	99.86	Nonclustered
FR692107.1.1455	Generalist	AB980258.1.1459	AB980258.1.1459	98.75	Nonclustered
FR714938.1.1385	Specialist	FJ444721.1.1476	FJ444721.1.1476	99.04	Nonclustered
FR733683.1.1507	Specialist	KF533830.1.1476	KF533830.1.1476	98.51	Nonclustered
FR733718.1.1535	Generalist	AF442740.1.2164	AF442740.1.2164	99.74	Nonclustered
FR749893.1.1498	Specialist	KF511917.1.1472	KF511917.1.1472	99.93	Nonclustered
FR775448.1.1323	Generalist	JX855294.1.1454	JF833704.1.1424	99.32	Nonclustered
FR798962.1.1486	Specialist	FR798962.1.1486	FR798962.1.1486	100	Nonclustered
FR870231.1.1371	Generalist	CP007226.2041859.2043347	CP007226.2041859.2043347	99.85	Nonclustered
GQ131577.1.1501	Specialist	JF168310.1.1340	JF168310.1.1340	98.21	Nonclustered
GQ214052.1.1458	Specialist	AB486445.1.1366	AB486445.1.1366	98.6	Nonclustered
GQ423057.1.1474	Specialist	FJ999582.1.1499	FJ999582.1.1499	98.37	Nonclustered
GQ494034.1.1435	Generalist	JNIK01000012.94.1594	AB540016.1.1369	99.16	Nonclustered
GQ857549.1.1488	Specialist	AJGC01000002.46169.47714	AJGC01000002.46169.47714	100	Nonclustered
GQ857652.1.1388	Specialist	KC456556.1.1412	KC456556.1.1412	99.5	Nonclustered
GQ906975.1.1463	Generalist	JDUZ01000024.3692.5220	JN043362.1.1518	99.79	Nonclustered
GU143096.1.1429	Specialist	DQ486479.1.1425	DQ486479.1.1425	99.22	Nonclustered
GU166749.1.1488	Specialist	GU166749.1.1488	GU166749.1.1488	100	Nonclustered
GU253339.1.1481	Generalist	AM183094.1.1440	AM183094.1.1440	99.24	Nonclustered
GU269549.1.1400	Specialist	GU269549.1.1400	GU269549.1.1400	100	Nonclustered
GU269553.1.1431	Specialist	GU303546.1.1462	GU303546.1.1462	99.58	Nonclustered
GU295972.1.1403	Generalist	GU295972.1.1403	GU295966.1.1400	100	Nonclustered
GU447302.1.1448	Specialist	AMSI01000044.396.1887	AMSI01000044.396.1887	100	Nonclustered
GU564401.1.1419	Specialist	AM183167.1.1439	AM183167.1.1439	99.08	Nonclustered
GU586225.1.1523	Specialist	JFBD01000024.3657.5204	JFBD01000024.3657.5204	100	Nonclustered
GU784860.1.1487	Specialist	AOCX01000007.427519.429064	AOCX01000007.427519.429064	99.93	Nonclustered
HE599560.1.1443	Specialist	EU636020.1.1389	EU636020.1.1389	99.14	Nonclustered
HE613446.1.1507	Generalist	HQ008556.1.1525	GQ416659.1.1454	99.54	Nonclustered
HE649224.1.1402	Specialist	CU927615.1.1307	CU927615.1.1307	98.76	Nonclustered
HE662814.1.1357	Specialist	LN774250.1.1399	LN774250.1.1399	99.19	Nonclustered
HE680094.1.1353	Generalist	AB681543.1.1412	EU440968.1.1452	99.85	Nonclustered
HE774678.1.1416	Specialist	HE774678.1.1416	HE774678.1.1416	100	Nonclustered
HE793031.1.1401	Specialist	HE793031.1.1401	HE793031.1.1401	100	Nonclustered
HE995762.1.1371	Generalist	KC157036.1.1379	KC157036.1.1379	98.55	Nonclustered
HG324048.1.1484	Specialist	AJHK02000001.3455.4989	AJHK02000001.3455.4989	99.8	Nonclustered
HM031972.1.1395	Specialist	HM031972.1.1395	HM031972.1.1395	100	Nonclustered
HM035090.1.1401	Specialist	AAMQ01000012.1.1850	AAMQ01000012.1.1850	99.93	Nonclustered
HM037994.1.1463	Specialist	GQ221762.1.1422	GQ221762.1.1422	99.65	Nonclustered
HM047736.1.1440	Generalist	AM411917.1.1305	AM411917.1.1305	98.62	Nonclustered
HM237288.1.1465	Specialist	KF146537.1.1465	KF146537.1.1465	100	Nonclustered
HM357635.1.1406	Specialist	HM357635.1.1406	HM357635.1.1406	100	Nonclustered
HM590831.1.1337	Generalist	JN232918.1.1473	JN232918.1.1473	98.64	Nonclustered
HM777013.1.1406	Specialist	AB487486.1.1362	AB487486.1.1362	98.9	Nonclustered
HQ117934.1.1442	Generalist	KM404163.1.1428	EU440968.1.1452	98.59	Nonclustered
HQ380796.1.1415	Specialist	JX489976.1.1509	JX489976.1.1509	99.85	Nonclustered
HQ392507.1.1388	Generalist	FJ516785.1.1430	EF632760.1.1464	99.35	Nonclustered
HQ401007.1.1484	Specialist	HQ401007.1.1484	HQ401007.1.1484	100	Nonclustered
HQ436503.1.1429	Specialist	HQ436503.1.1429	HQ436503.1.1429	100	Nonclustered
HQ660227.1.1487	Generalist	ALAP01000079.409.1915	AB980258.1.1459	99.93	Nonclustered
HQ697914.1.1440	Specialist	EU037331.1.1448	EU037331.1.1448	98.89	Nonclustered
HQ698842.1.1506	Generalist	KJ568470.1.1506	KJ568470.1.1506	98.94	Nonclustered
JF267312.1.1408	Specialist	DQ521558.1.1456	DQ521558.1.1456	98.79	Nonclustered
JF423906.1.1544	Generalist	KJ782245.1.1515	KJ782245.1.1515	98.48	Nonclustered
JF424608.1.1342	Generalist	ARHV01000092.265.1725	U89818.1.1430	99.11	Nonclustered
JF748731.1.1482	Specialist	JX144697.1.1366	JX144697.1.1366	99.34	Nonclustered
JF831047.1.1423	Specialist	JN381007.1.1363	JN381007.1.1363	100	Nonclustered
JF917242.1.1508	Generalist	DQ129579.1.1487	AB980258.1.1459	98.85	Nonclustered
JN033775.1.1439	Generalist	JN033775.1.1439	JN033775.1.1439	100	Nonclustered
JN187498.1.1503	Specialist	DQ448796.1.1517	DQ448796.1.1517	99	Nonclustered
JN543507.1.1440	Specialist	KM253222.1.1391	KM253222.1.1391	98.78	Nonclustered
JN558651.1.1475	Generalist	ARDC01000036.3039.4499	U89818.1.1430	100	Nonclustered
JN607163.1.1372	Specialist	JN848798.1.1457	JN848798.1.1457	98.1	Nonclustered
JN867053.1.1536	Specialist	JN867053.1.1536	JN867053.1.1536	100	Nonclustered
JQ044788.1.1469	Specialist	ANNK01000138.616.2145	ANNK01000138.616.2145	99.72	Nonclustered
JQ080912.1.1449	Specialist	JQ080912.1.1449	JQ080912.1.1449	100	Nonclustered
JQ319891.1.1368	Generalist	JQ923849.1.1504	JQ923849.1.1504	99.71	Nonclustered
JQ339788.1.1308	Generalist	GQ397079.1.1451	LN563302.1.1318	99.16	Nonclustered
JQ341904.1.1461	Specialist	JN541139.1.1504	JN541139.1.1504	98.49	Nonclustered
JQ352762.1.1371	Specialist	AB188214.1.1509	AB188214.1.1509	99.34	Nonclustered
JQ639051.1.1463	Specialist	JQ639051.1.1463	JQ639051.1.1463	100	Nonclustered
JQ672625.1.1445	Specialist	JQ672625.1.1445	JQ672625.1.1445	100	Nonclustered
JQ710441.1.1369	Generalist	JQ710442.1.1403	KC172190.1.1489	100	Nonclustered
JQ746036.1.1542	Generalist	JX883725.1.1466	JX883725.1.1466	98.43	Nonclustered
JQ819259.1.1453	Specialist	AJTQ01000380.113.1628	AJTQ01000380.113.1628	99.79	Nonclustered
JQ928688.1.1373	Generalist	AVGG01000026.141.1649	AVBI01000023.81.1589	99.93	Nonclustered
JQ955625.1.1465	Specialist	KF532132.1.1424	KF532132.1.1424	98.03	Nonclustered
JQ994266.1.1433	Specialist	JQ990328.1.1485	JQ990328.1.1485	99.93	Nonclustered
JX139717.1.1443	Specialist	JF769541.1.1479	JF769541.1.1479	98.34	Nonclustered
JX233492.1.1533	Specialist	JN176142.1.1496	JN176142.1.1496	98.74	Nonclustered
JX258924.1.1444	Generalist	JQ978968.1.1511	JQ978968.1.1511	99.65	Nonclustered
JX260424.1.1429	Generalist	HQ592596.1.1451	AB240290.1.1408	99.16	Nonclustered
JX456458.1.1416	Specialist	JX456458.1.1416	JX456458.1.1416	100	Nonclustered
KC111778.1.1403	Specialist	AF074410.1.1511	AF074410.1.1511	99.93	Nonclustered
KC136313.1.1488	Specialist	JQ218761.1.1488	JQ218761.1.1488	98.03	Nonclustered
KC283016.1.1465	Specialist	EU132912.1.1332	EU132912.1.1332	98.25	Nonclustered
KC494323.1.1465	Generalist	FM873215.1.1456	FM873215.1.1456	98.75	Nonclustered
KC735151.1.1425	Generalist	KC735151.1.1425	KC735151.1.1425	100	Nonclustered
KC771426.1.1431	Specialist	EF012131.1.1488	EF012131.1.1488	99.3	Nonclustered
KC782839.1.1415	Generalist	ARCV01000005.258394.259906	ARCV01000005.258394.259906	100	Nonclustered
KC806052.1.1520	Generalist	KC806052.1.1520	KC806052.1.1520	100	Nonclustered
KC876052.1.1416	Generalist	KJ454086.1.1462	KF914158.1.1482	98.24	Nonclustered
KF022042.1.1511	Specialist	KJ574200.1.1369	KJ574200.1.1369	98.98	Nonclustered
KF111722.1.1445	Specialist	KF111722.1.1445	KF111722.1.1445	100	Nonclustered
KF150696.1.1415	Generalist	JF833808.1.1451	KF479650.1.1486	99.01	Nonclustered
KF177334.1.1544	Specialist	KF177334.1.1544	KF177334.1.1544	100	Nonclustered
KF317693.1.1487	Specialist	KF317693.1.1487	KF317693.1.1487	100	Nonclustered
KF360052.1.1353	Specialist	JX222018.1.1446	JX222018.1.1446	99.12	Nonclustered
KF386017.1.1428	Specialist	HM113268.1.1399	HM113268.1.1399	98.91	Nonclustered
KF459924.1.1432	Generalist	HM845830.1.1366	EU332825.1.1489	99.18	Nonclustered
KF537630.1.1368	Specialist	KF537630.1.1368	KF537630.1.1368	100	Nonclustered
KF551107.1.1387	Generalist	KF100979.1.1366	EU332825.1.1489	99.85	Nonclustered
KF746926.1.1505	Specialist	KF746926.1.1505	KF746926.1.1505	100	Nonclustered
KF749263.1.1457	Specialist	AB649008.1.1514	AB649008.1.1514	99.86	Nonclustered
KF923805.1.1506	Generalist	AY921947.1.1401	AY921947.1.1401	99.64	Nonclustered
KJ008916.1.1441	Generalist	JQ798437.1.1443	AM411917.1.1305	98.96	Nonclustered
KJ469554.1.1367	Specialist	KJ469554.1.1367	KJ469554.1.1367	100	Nonclustered
KM095501.1.1542	Specialist	KC577576.1.1359	KC577576.1.1359	99.48	Nonclustered
KM269290.1.1393	Specialist	KM269290.1.1393	KM269290.1.1393	100	Nonclustered
L06455.1.1361	Specialist	L06455.1.1361	L06455.1.1361	100	Nonclustered
L14326.1.1537	Generalist	JF236927.1.1377	JF236927.1.1377	99.71	Nonclustered
L15739.1.1552	Specialist	CP004029.1403856.1405396	CP004029.1403856.1405396	99.61	Nonclustered
L39067.1.1461	Generalist	DQ196345.1.1505	HE612102.1.1403	99.32	Nonclustered
L40614.1.1441	Generalist	HM366501.1.1479	AB540016.1.1369	99.1	Nonclustered
M35019.1.1486	Generalist	AAZI01000013.414.1959	AAZI01000013.414.1959	98.92	Nonclustered
M57398.1.1474	Specialist	HM625818.1.1404	HM625818.1.1404	98.72	Nonclustered
M58741.1.1470	Specialist	JDUA01000032.379.1882	JDUA01000032.379.1882	98.63	Nonclustered
M58777.1.1467	Generalist	AHKQ01000028.161349.162846	KF254742.1.1416	98.49	Nonclustered
M58816.1.1502	Generalist	JQLO01000001.2599505.2601039	JQLO01000001.2599505.2601039	98.19	Nonclustered
M58821.1.1521	Specialist	GQ247885.1.1495	GQ247885.1.1495	98.26	Nonclustered
M59055.1.1475	Generalist	JF240811.1.1347	JF240811.1.1347	98.81	Nonclustered
M59107.1.1510	Generalist	JX872349.1.1403	JX872349.1.1403	98.72	Nonclustered
M77819.1.1481	Specialist	M77819.1.1481	M77819.1.1481	100	Nonclustered
U13039.1.1496	Generalist	AGWI01000033.121.1625	AGWI01000033.121.1625	99.53	Nonclustered
U16122.37.1416	Generalist	JN977328.1.1506	AB506292.1.1504	98.55	Nonclustered
U16147.37.1417	Generalist	CP006721.5037619.5039119	AB506292.1.1504	100	Nonclustered
U28916.1.1458	Generalist	ABRC01002880.824.2284	U89818.1.1430	99.86	Nonclustered
U41347.1.1429	Generalist	AM420180.1.1475	AM420180.1.1475	98.81	Nonclustered
U41350.1.1455	Specialist	JQ470017.1.1382	JQ470017.1.1382	98.48	Nonclustered
U66491.1.1405	Specialist	AF371857.1.1483	AF371857.1.1483	99.72	Nonclustered
U68460.1.1545	Specialist	FR872582.370012.371557	FR872582.370012.371557	98.58	Nonclustered
U68528.1.1507	Specialist	U68528.1.1507	U68528.1.1507	100	Nonclustered
U85853.1.1506	Specialist	BAET01000001.66.1589	BAET01000001.66.1589	99.6	Nonclustered
U88041.1.1428	Generalist	FJ543040.1.1425	FJ543040.1.1425	98.67	Nonclustered
U96296.1.1423	Specialist	JRPB01000015.15149.16647	JRPB01000015.15149.16647	98.03	Nonclustered
U96412.1.1468	Specialist	U96412.1.1468	U96412.1.1468	100	Nonclustered
X07714.1.1544	Generalist	ABZJ02000003.1.1214	FR774048.2191957.2193486	99.84	Nonclustered
X07998.1.1515	Specialist	AIJQ01000002.152515.154042	AIJQ01000002.152515.154042	99.54	Nonclustered
X54287.1.1476	Specialist	AQUI01000002.2373462.2374995	AQUI01000002.2373462.2374995	99.32	Nonclustered
X60406.1.1503	Generalist	ARYZ01000167.14.1567	GU293206.1.1503	99.93	Nonclustered
X60412.1.1503	Generalist	KF554425.1.1458	GU293206.1.1503	98.69	Nonclustered
X60414.1.1503	Generalist	HM779491.1.1454	GU293206.1.1503	99.79	Nonclustered
X67148.1.1454	Specialist	AGXC01000001.3540.5047	AGXC01000001.3540.5047	99.72	Nonclustered
X67608.1.1453	Generalist	JF123328.1.1344	AM420180.1.1475	99.4	Nonclustered
X67609.1.1489	Generalist	JF190210.1.1340	JF190210.1.1340	98.96	Nonclustered
X68183.1.1430	Generalist	EF464629.1.1369	EF464629.1.1369	98.32	Nonclustered
X70907.1.1523	Generalist	JF197945.1.1367	JF197945.1.1367	98.39	Nonclustered
X71857.1.1491	Generalist	AY133085.1.1334	AB506292.1.1504	98.64	Nonclustered
X74714.1.1466	Generalist	AVOK01000005.302553.304089	GQ406745.1.1417	99.39	Nonclustered
X76336.1.1546	Specialist	JQHX01000062.345.1877	JQHX01000062.345.1877	99.41	Nonclustered
X76439.1.1506	Specialist	CP001878.616325.617885	CP001878.616325.617885	99.87	Nonclustered
X76446.1.1506	Generalist	AY167815.1.1340	KM253146.1.1433	99.85	Nonclustered
X77215.1.1501	Specialist	AGSB02000019.411117.412638	AGSB02000019.411117.412638	99.67	Nonclustered
X77835.1.1387	Specialist	HW249290.1.1470	AB487449.1.1348	98.7	Nonclustered
X79461.1.1374	Specialist	AB695191.1.1457	AB695191.1.1457	99.34	Nonclustered
X80414.1.1415	Generalist	AUBN01000027.224.1776	AUBN01000027.224.1776	99.86	Nonclustered
X80739.1.1472	Generalist	ATKN01000032.77.1582	AJ715981.1.1516	98.98	Nonclustered
X80748.1.1482	Generalist	JWSU01000004.1174708.1176220	KC987008.1.1501	99.73	Nonclustered
X80749.1.1475	Generalist	EF522129.1.1527	EF522129.1.1527	99.39	Nonclustered
X80750.1.1472	Generalist	HQ323457.1.1498	JF499686.1.1395	99.12	Nonclustered
X81062.1.1450	Generalist	JQ453667.1.1430	JQ453667.1.1430	99.58	Nonclustered
X82598.1.1406	Generalist	JN032356.1.1378	AJ314849.1.1479	99.71	Nonclustered
X82931.1.1464	Generalist	AP014723.1867405.1868893	AB368775.1.1433	98.36	Nonclustered
X83405.1.1515	Generalist	KF923414.1.1422	KF479650.1.1486	99.57	Nonclustered
X87756.1.1481	Generalist	AOSQ01000002.3823.5328	JX429022.1.1524	99.8	Nonclustered
X93021.1.1546	Specialist	CP002209.332305.333845	CP002209.332305.333845	99.74	Nonclustered
X93189.1.1468	Specialist	X93189.1.1468	X93189.1.1468	100	Nonclustered
X94230.1.1490	Specialist	GQ505032.1.1537	GQ505032.1.1537	99.06	Nonclustered
X94559.1.1543	Generalist	EF675622.1.1512	EF675622.1.1512	99.67	Nonclustered
X96958.1.1459	Specialist	X96958.1.1459	X96958.1.1459	100	Nonclustered
X97364.1.1481	Specialist	JN380996.1.1362	JN380996.1.1362	98.53	Nonclustered
X99501.1.1504	Specialist	X99501.1.1504	X99501.1.1504	100	Nonclustered
Y08541.1.1468	Generalist	CP001737.4499135.4500639	CP001737.4499135.4500639	99.93	Nonclustered
Y10757.1.1502	Generalist	AKBM01000021.461.2007	AF442740.1.2164	100	Nonclustered
Y10772.1.1505	Specialist	AGZD01000007.535183.536720	AGZD01000007.535183.536720	99.27	Nonclustered
Y11332.1.1466	Specialist	HK240923.8.1489	HK240923.8.1489	99.79	Nonclustered
Y11334.1.1469	Generalist	CP010028.372413.373922	CP010028.372413.373922	99.52	Nonclustered
Y12329.1.1485	Specialist	AUBK01000025.49.1475	AUBK01000025.49.1475	99.44	Nonclustered
Y12579.10.1503	Specialist	JQ218777.1.1494	JQ218777.1.1494	98.86	Nonclustered
Y12703.1.1430	Generalist	GBEG01042066.31.1471	GBEG01042066.31.1471	100	Nonclustered
Y13066.1.1451	Specialist	AM910192.1.1532	AM910192.1.1532	99.52	Nonclustered
Y14908.1.1495	Generalist	KJ123797.1.1476	GQ416659.1.1454	99.05	Nonclustered
Y15716.1.1409	Specialist	Y15716.1.1409	Y15716.1.1409	100	Nonclustered
Y16263.1.1467	Generalist	HM329397.1.1347	HM329397.1.1347	100	Nonclustered
Y16264.1.1471	Generalist	AFID01000023.25.1535	AP009152.1752303.1753835	99.93	Nonclustered
Y16329.1.1539	Generalist	AEPX01000015.105.1663	AEPX01000015.105.1663	99.94	Nonclustered
Y16716.1.1484	Specialist	Y16716.1.1484	Y16716.1.1484	100	Nonclustered
Y17005.1.1451	Specialist	AY959173.1.1527	AY959173.1.1527	98.69	Nonclustered
Y17300.1.1505	Generalist	FJ674792.1.1414	FJ674792.1.1414	99.64	Nonclustered
Y17591.1.1491	Specialist	FJ769458.1.1336	FJ769458.1.1336	98.06	Nonclustered
Y17599.1.1462	Specialist	ARKF01000015.10211.11729	ARKF01000015.10211.11729	99.93	Nonclustered
Y18171.1.1398	Generalist	CP006777.446133.447637	AB506292.1.1504	99.93	Nonclustered
Y18174.1.1479	Generalist	FJ189535.1.1476	FJ189535.1.1476	98.22	Nonclustered
Y18175.1.1470	Specialist	DQ817672.1.1438	DQ817672.1.1438	99.65	Nonclustered
Y18179.1.1479	Specialist	Y18179.1.1479	Y18179.1.1479	100	Nonclustered
Y18189.1.1456	Specialist	Y18189.1.1456	Y18189.1.1456	100	Nonclustered
Y18216.1.1466	Generalist	JF417788.1.1441	AM411917.1.1305	98.12	Nonclustered
Y18378.1.1485	Specialist	CP001618.2648720.2650236	CP001618.2648720.2650236	99.73	Nonclustered
Y19167.1.1566	Generalist	Y19167.1.1566	Y19167.1.1566	100	Nonclustered
Z26921.1.1514	Generalist	ATNE01000001.294.1861	ATNE01000001.294.1861	99.44	Nonclustered
Z36272.1.1500	Specialist	AXUD01000014.413.1915	AXUD01000014.413.1915	98.99	Nonclustered
Z49716.1.1420	Specialist	Z49716.1.1420	Z49716.1.1420	100	Nonclustered
Z78204.1.1437	Specialist	AQWP01000046.126.1590	CP007237.2007011.2008483	99.58	Nonclustered

## Sheet: Sheet1
SILVAID	PartitionID
CP007536	0
AF347025	0
AB517986	0
AB196288	0
DQ017835	0
AF435112	0
DQ344973	0
JF449425	0
EF077631	0
EU887286	0
KC914879	0
AY196665	0
AY293856	7
EF025496	7
X87140	7
AF139203	7
CP006939	7
AY029803	7
AY029802	7
JQ087389	7
AF287812	7
AE009951	7
X55406	7
AY162221	7
AABF01000111	7
AJ867036	7
X84049	7
GQ339893	7
AB004744	10
HF679035	10
AB004748	10
GQ367478	10
AM055716	10
AJ233423	10
AJ853891	10
U78182	10
HQ284827	10
EF688007	10
AF129440	10
AJ233408	10
JQ001784	11
EF488759	11
AJ508303	11
EF059881	11
AF530475	11
X96963	11
FR870445	11
X96966	11
AE006468	11
AF025371	11
X87276	11
HG933296	11
Y17657	11
AF468452	23
AF057645	23
EU557337	23
AF064459	23
AF268968	23
AF064460	23
AY035996	23
AF100323	23
AJ492828	23
AF058286	23
AJ011507	23
FM201274	23
AY970951	23
AB009457	23
D84020	23
DQ088664	23
EU046271	23
AB175652	23
AB175657	23
KF582606	23
JQ246444	23
JQ762275	23
AF094748	23
D84016	23
AB030583	23
AB453701	23
Z76666	23
AJ430827	30
AY660685	30
AB094794	30
AJ609272	30
AY513645	30
AJ421528	30
AB438958	30
HM212668	30
AJ550856	30
KC688888	30
FR822735	30
X81665	30
KC843488	30
X81662	30
Z93440	30
AJ278311	30
X81659	30
FJ860878	30
AJ888983	30
HQ180192	30
X81660	30
X81664	30
X81666	30
AJ420330	40
AM084006	40
Y18616	40
HM027578	40
AF078764	40
AF078765	40
AF078766	40
AB064317	40
AJ431731	40
EF660342	40
JQ941713	40
AJ430344	40
AF233877	40
AF275377	40
EU888308	40
AB245358	40
AB300597	40
GU181268	40
FM165535	40
HM583568	40
AM039830	40
AJ537466	40
KC755038	40
EU423304	40
AF176594	40
AB297965	40
AB245356	40
AM774413	40
AF035052	40
AB006851	40
AM501435	40
AM501439	40
DQ664238	40
FJ871054	40
DQ656489	40
AB188124	40
DQ364433	64
AJ414656	64
Y18945	64
Y18946	64
AJ458473	64
AM283543	64
AM712913	64
AB087717	64
FM252034	64
Y17144	64
AB231946	64
KJ406703	64
U35000	64
AY624135	64
HQ231274	64
GU433448	64
DQ062742	64
AF288306	65
AF288309	65
EU912444	65
AB252200	65
AJ635304	65
FR847848	65
EF174497	65
EU912445	65
AY364020	65
FJ268657	65
FJ157976	65
DQ471331	65
AB175647	65
AB175642	65
AB175629	65
AJ851087	65
AJ635303	65
GQ421849	65
HM362433	65
AB302386	84
EF202612	84
JF714703	84
JN885197	84
AB688112	84
AJ440997	84
AM904562	84
AJ877265	84
KC018453	84
FJ897782	84
AM998824	92
AB022428	92
D13728	92
JN695620	92
JQ060960	92
AJ575818	92
FJ194436	92
FJ754464	92
JX566547	92
KC252615	92
AJ243751	92
X97776	92
AY453855	92
HM629444	92
AY894691	92
HM204925	92
AB071955	92
AB258386	92
AB264131	92
JX235672	92
AY902680	92
AB018439	92
AB021370	92
GQ253122	92
GQ161989	92
AF131295	92
AB055863	92
AJ575817	92
AJ429239	92
EF363714	92
HQ439186	92
KF437572	92
JN591314	92
EF530202	92
AB021492	92
AF281031	92
KF437561	92
KJ528316	92
FJ177534	92
D16147	92
GU166344	92
EF623998	92
AY608604	92
AB524074	92
AB245353	92
EF424391	92
EF494193	92
HE648058	92
AF367204	92
FJ599671	92
AB245343	92
AF022936	99
X85132	99
AJ237605	99
AY548789	99
AF084854	99
KJ685394	99
AB762695	99
AF335183	99
U96918	99
DQ145535	99
X79414	99
EU182247	99
AB847449	99
EU240497	99
FR749907	99
DQ768106	99
AB278570	101
AM237311	101
AB264798	101
EU714259	101
EU616816	101
AM230484	101
JF803808	101
AB192292	101
GQ421847	101
FJ816610	101
JN674641	101
EU877263	101
AB490802	104
AB108826	104
L16474	104
CP002122	104
FJ545433	104
AY840553	104
JQ778983	104
AJ011683	104
L16472	104
X73963	104
AB078827	104
AB244774	104
AB278593	104
AY957555	104
AJ006457	104
AB331897	104
AB200217	104
AJ867050	104
AY126616	104
AB363973	104
GQ496624	104
AY187689	110
JN864027	110
JQ687104	110
JQ327134	110
HM475138	110
DQ001321	110
DQ294291	110
FJ889677	110
FN554868	110
EU512921	110
AJ575643	110
AB602429	110
AY243096	110
KM591916	110
EF520007	110
AB198086	110
HE612101	111
AM177392	111
HE612100	111
AB183888	111
AM230490	111
AB075230	111
AM934651	111
FR774915	111
EF575563	111
HM627539	111
HE612094	111
JX100825	126
DQ256729	126
JX843771	126
AJ457206	126
AY514021	126
EF204446	126
EU516352	126
EF204450	126
AB071953	126
AM177497	126
CP002455	126
HM640986	127
KC252614	127
GU198945	127
AB267722	127
EU585748	127
FJ868219	127
EU046272	127
AB267715	127
HM590829	127
DQ234446	127
EU747841	127
Y18807	155
AF159364	155
AM181504	155
Y17232	155
Y17234	155
AB286027	155
AB234028	155
Y17237	155
AM949677	155
AB274908	155
AB286030	155
AB234025	155
AB234027	155
HM222660	155
AJ698725	155
AJ698726	155
AJ277840	155
AJ249780	155
AJ853910	155
AB042094	155
AJ310417	155
X77447	155
AB023356	155
FJ972171	155
DQ232612	155
DQ232614	155
AJ312209	155
AJ310413	155
X77436	155
EF373534	155
AM182889	155
AM040493	155
D45063	155
GQ246672	155
X87755	159
AY522568	159
HM222655	159
Y08539	159
AF176948	159
FR749912	159
AJ277650	159
DQ512860	159
AY636111	159
X87757	159
AJ558133	159
AB018095	168
DQ442556	168
DQ442495	168
AB184847	168
AB184255	168
AB184851	168
HQ267975	168
AB184673	168
Z68095	168
AB249980	168
AB184648	168
AB184194	168
Z68096	168
AB562508	168
AB562507	168
AB184553	168
AB184650	168
AB184139	168
AB184785	168
AB184843	168
AB249939	168
AY999785	168
AB184267	168
DQ026666	168
BA000030	168
AB184839	168
AJ504424	188
AB128981	188
Y10077	188
FN295567	188
X82054	188
Y09044	188
Y09655	188
AJ438050	188
AJ439346	188
AJ309207	188
Y10999	188
DQ219354	188
X81914	188
X79290	188
EU375846	188
AJ920289	188
AF480593	188
X93184	188
AJ617741	188
AY859681	188
AJ746070	188
AY859682	188
DQ534008	188
DQ370008	188
X55595	188
X84977	188
AF107039	188
X79292	188
AF480597	188
AF480589	188
HQ009482	188
X93183	188
AJ429047	188
AY457083	188
AJ131761	188
EF521891	188
AM062764	188
AY368456	188
EU274642	188
AJ429044	188
AY457069	188
AF480603	188
Y18310	188
AY995560	188
Y17384	188
HQ157192	188
X80625	188
DQ185597	188
FJ805430	196
FJ805429	196
EU637009	196
AJ293705	196
FM210339	196
JQ309825	196
KF667499	196
HM755723	196
AB018046	196
AB208718	196
DQ401092	197
HQ657322	197
FM998000	197
DQ401093	197
AB273624	197
Y18629	197
FN386750	197
GQ339901	197
JF824798	197
AJ003057	197
AB042288	197
AJ003056	197
D85487	197
HG315101	222
AY612844	222
AF003929	222
AY485602	222
AY485603	222
JN004270	222
AY485604	222
JX861483	222
AF003933	222
AY188347	222
AF003928	222
U14905	235
M25050	235
M24580	235
AF304325	235
AF304323	235
U19768	235
L24105	235
AF412978	235
D78648	235
L10839	235
M23732	235
L34682	235
M59230	235
M22351	235
AB210825	235
AB210824	235
D83369	237
D83368	237
D83373	237
Y15750	237
D83358	237
D83374	237
AP008934	237
AB009933	237
AB009939	237
AF004220	237
AB009940	237
D83361	237
FJ389206	237
L37599	237
D83363	237
D83355	237
L36472	237
FR821777	237
AB233326	237
X66101	237
X66100	237
AB009941	237
AJ421446	237
D83359	237
AJ535638	241
AJ535639	241
JX261934	241
KF732820	241
L27478	241
Z26930	241
AF067651	241
AF326278	241
AY608981	241
Z26932	241
AF510985	241
KJ995984	242
AB109209	242
JX113681	242
AY904033	242
AJ583158	242
AJ697862	242
EF079063	242
KF258678	242
AB101594	242
KF781632	242
GQ927308	242
AB271739	242
KC677630	242
AJ237708	242
AE016877	242
D16281	242
AB190217	242
AM747234	242
X60611	242
AY043084	242
EU656111	242
FN995266	242
GQ292772	242
D16268	242
DQ280367	242
U49078	242
AY988598	242
AB245378	242
CP000560	242
EU194897	242
AB255669	242
AJ276351	242
AF074970	242
CP000002	242
FJ514932	242
KF814111	246
AB698910	246
HE603919	246
M59112	246
DQ279736	246
DQ279737	246
AJ428553	246
U37378	246
U41172	246
X71860	246
AB233029	246
FJ611794	246
EF031542	246
FR749946	246
EF036467	246
AB534168	246
AF298663	246
AJ270482	246
X95893	246
FR733699	246
GU269544	246
HM989805	246
FJ947528	246
AY033434	246
AY574991	246
HM037995	263
GU562446	263
AJ518869	263
AJ413954	263
AY487928	263
AJ315980	263
AJ515913	263
L76603	263
AJ575187	263
AY949857	263
X71852	263
Y18180	263
AF287802	264
AF287799	264
M62702	264
AF287793	264
AF473836	264
AF439641	264
AY995767	264
EF108443	264
AF439639	264
EU096495	264
AY850119	264
AB370249	264
